# Supplementary material for: Analyzing the lncRNA, miRNA, and mRNA-associated ceRNA networks to reveal potential prognostic biomarkers for glioblastoma multiforme
Source: Cancer Cell Int. 2020 Aug 15;20:393. doi: 10.1186/s12935-020-01488-1 (PMC7429694; doi:10.1186/s12935-020-01488-1)
Supplement: Supplementary file 2 — Additional file 2: Table S1. Differentially expressed lncRNAs and mRNAs between GBM samples and normal brain samples in GSE51146. [file 12935_2020_1488_MOESM2_ESM.xlsx]

## Sheet: 差异基因筛选
ID	adj.P.Val	P.Value	t	B	logFC	SPOT_ID	SPOT_ID.1	SEQUENCE	GeneSymbol				ID	adj.P.Val	P.Value	t	B	logFC	GeneSymbol			Down	Up
ASHG19A3A047089	0.08422	0.000168	-5.36526	1.0836	-3.90369	ASHG19A3A047089	ASHG19A3A047089	TGATCTCCGTGTGTGCATGTGACTGTGCTGGGTTGGAATGTGAACAATAAAGAGGAATGT	NRGN				ASHG19A3A047089	0.08422	0.000168	-5.36526	1.0836	-3.90369	NRGN		探针数(Probe)	1914	1562
ASHG19A3A034131	0.53077	0.024	-2.5818	-3.3415	-3.39897	ASHG19A3A034131	ASHG19A3A034131	GACCTCATCCGACCATGTAATTACCATTCGCTTGCTATTAAAGAGCCTTTCAAACTCTGG	C7orf41				ASHG19A3A034131	0.53077	0.024	-2.5818	-3.3415	-3.39897	C7orf41		基因数(Gene)	1882	1531
ASHG19A3A039473	0.39774	0.00952	-3.07926	-2.5154	-3.20728	ASHG19A3A039473	ASHG19A3A039473	AAATTCACCGCCTTCTGCAAGGCCCAGGGCTTCACAGAGGATACCATTGTCTTCCTGCCC	PTGDS				ASHG19A3A039473	0.39774	0.00952	-3.07926	-2.5154	-3.20728	PTGDS
ASHG19A3A041789	0.31695	0.00526	-3.39836	-1.9816	-3.16856	ASHG19A3A041789	ASHG19A3A041789	TTTATTCCTTACAGCTTCCTTGTAACCACAGCCCTAAATCCATGATAAAGCTACTCTTGT	F8A1				ASHG19A3A041789	0.31695	0.00526	-3.39836	-1.9816	-3.16856	F8A1
ASHG19A3A009518	0.5552	0.0308	-2.44514	-3.5637	-3.09454	ASHG19A3A009518	ASHG19A3A009518	TGCAACTTAATAGCAGCAGCTGCCCAATGCCATGTGAAGTAACAAACTGGTTTTTGGTTT	EIF1				ASHG19A3A009518	0.5552	0.0308	-2.44514	-3.5637	-3.09454	EIF1
ASHG19A3A024326	0.62623	0.0754	-1.9462	-4.3392	-3.03243	ASHG19A3A024326	ASHG19A3A024326	GAGTTAGCTACTAGCTGCCTACGTGTGTGCATTTGCTATATAGCATACTTCTTTTTTCCA	PF4				ASHG19A3A024326	0.62623	0.0754	-1.9462	-4.3392	-3.03243	PF4
ASHG19A3A011779	0.24293	0.00259	-3.784	-1.3426	-3.02765	ASHG19A3A011779	ASHG19A3A011779	CAGGATTAGACTGGGTTTATATTTAACTCTTGCTTCATAGGTGTACCATTTAAAGAGTGT	PYCR2				ASHG19A3A011779	0.24293	0.00259	-3.784	-1.3426	-3.02765	PYCR2
ASHG19A3A005802	0.65152	0.121	-1.66714	-4.7361	-2.93987	ASHG19A3A005802	ASHG19A3A005802	CCTGTCCTAGAACCACTGGTAACTCTTAACTGTGTTCTAAGAACGGAAGCATCTGGGCTG	WHSC1				ASHG19A3A005802	0.65152	0.121	-1.66714	-4.7361	-2.93987	WHSC1
ASHG19A3A007872	0.35474	0.0068	-3.26061	-2.2118	-2.92867	ASHG19A3A007872	ASHG19A3A007872	CAATTCTGTGGCGCATCCAGATTGTGAAAATGTACAATAAATGTGTAATGAGTAACCAGG	VAMP2				ASHG19A3A007872	0.35474	0.0068	-3.26061	-2.2118	-2.92867	VAMP2
ASHG19A3A048754	0.52736	0.0222	-2.62411	-3.2721	-2.89273	ASHG19A3A048754	ASHG19A3A048754	CAAACTGCGCAACCCCCTGTGTGTATTTACTTGGTGTACATAGATAACTTTAAAATAAAA	BC033961				ASHG19A3A048754	0.52736	0.0222	-2.62411	-3.2721	-2.89273	BC033961
ASHG19A3A052292	0.61638	0.0577	-2.09757	-4.1114	-2.83358	ASHG19A3A052292	ASHG19A3A052292	TACTCCCTGATAAAGGGGAATTTCCATGCCGTCTACAGGGATGACCTGAAGAAATTGCTA	S100A8				ASHG19A3A052292	0.61638	0.0577	-2.09757	-4.1114	-2.83358	S100A8
ASHG19A3A008202	0.61366	0.0552	-2.12237	-4.0734	-2.81329	ASHG19A3A008202	ASHG19A3A008202	CAGGAGCTTACTGGCAAACATGAAAAATCGGCTTACCATTAAAGTTCTCAATGCAACCAT	CCL5				ASHG19A3A008202	0.61366	0.0552	-2.12237	-4.0734	-2.81329	CCL5
ASHG19A3A001585	0.24175	0.00257	-3.78885	-1.3347	-2.79624	ASHG19A3A001585	ASHG19A3A001585	TTGGCGGCGGGTAGGTAGGAAAGGCAGATTGTTCCTGCCTGATTCATAAACATCGTGATT	PLAGL1				ASHG19A3A001585	0.24175	0.00257	-3.78885	-1.3347	-2.79624	PLAGL1
ASHG19A3A006821	0.60891	0.0522	-2.15439	-4.024	-2.77097	ASHG19A3A006821	ASHG19A3A006821	GCGGCGGCGGCGGCGGCAGTGACGTCGCCGGGAACCCTAAGGACTCTGCAATATGAATAA	QRICH1				ASHG19A3A006821	0.60891	0.0522	-2.15439	-4.024	-2.77097	QRICH1
ASHG19A3A046538	0.5582	0.0323	-2.41887	-3.606	-2.75863	ASHG19A3A046538	ASHG19A3A046538	AAGACCAGATGTAGCTACAGGATGATGAAACATGGTTTCAAACGAGTTCTTTCTTGTTAC	FERMT3				ASHG19A3A046538	0.5582	0.0323	-2.41887	-3.606	-2.75863	FERMT3
ASHG19A3A031232	0.29312	0.00415	-3.52777	-1.766	-2.73729	ASHG19A3A031232	ASHG19A3A031232	CCATACCACCACTGAGATCTCATTTATTGCCACAGATGCACAAAATAAATAACCCAAAAT	PPP1R11				ASHG19A3A031232	0.29312	0.00415	-3.52777	-1.766	-2.73729	PPP1R11
ASHG19A3A015024	0.4282	0.0113	-2.98865	-2.667	-2.73316	ASHG19A3A015024	ASHG19A3A015024	AGCCTATTCACTATGTTTATTGCAAAATCCTTTCGAAATAAACAGTTTCCTTGCACGGTT	TUBA4A				ASHG19A3A015024	0.4282	0.0113	-2.98865	-2.667	-2.73316	TUBA4A
ASHG19A3A019814	0.57173	0.0373	-2.34026	-3.732	-2.73187	ASHG19A3A019814	ASHG19A3A019814	TTTTTTATCTCCAGATCCTAATTTATGCCTATGCAAAAAATAAATGACGCCCAAGAGCTG	SUN2				ASHG19A3A019814	0.57173	0.0373	-2.34026	-3.732	-2.73187	SUN2
ASHG19A3A020607	0.52736	0.0222	-2.62415	-3.272	-2.73163	ASHG19A3A020607	ASHG19A3A020607	GGCATCGCAGATGGGGGTTCTTTCAGTTCAAAAGTGAGATGTCTGGAGATCATATTTTTT	PIM3				ASHG19A3A020607	0.52736	0.0222	-2.62415	-3.272	-2.73163	PIM3
ASHG19A3A024327	0.63216	0.0888	-1.85108	-4.4782	-2.72052	ASHG19A3A024327	ASHG19A3A024327	AAACATCCAAAGTTTGGAAGTGATCGGGAAAGGAACCCATTGCAACCAAGTCGAAGTGAT	PPBP				ASHG19A3A024327	0.63216	0.0888	-1.85108	-4.4782	-2.72052	PPBP
ASHG19A3A016416	0.25355	0.00292	-3.71948	-1.4487	-2.70504	ASHG19A3A016416	ASHG19A3A016416	GACCCGGATTGCGTTTGCCTTAGCGGATATGTTTATACAGATGAATATAAAATGTTTTTT	EFHD2				ASHG19A3A016416	0.25355	0.00292	-3.71948	-1.4487	-2.70504	EFHD2
ASHG19A3A010433	0.57766	0.0394	-2.30999	-3.7801	-2.69129	ASHG19A3A010433	ASHG19A3A010433	GCCACGTCTTCCAGATTTCTACTGATTTGCAAGATCTGGTCAAATTTCAGCCATCAGCAA	EMILIN2				ASHG19A3A010433	0.57766	0.0394	-2.30999	-3.7801	-2.69129	EMILIN2
ASHG19A3A012351	0.54172	0.0273	-2.51172	-3.4558	-2.69008	ASHG19A3A012351	ASHG19A3A012351	AGGTGGGCATTTTTGGGCTACCTGGTTCGTTTTTATAAGATTTTGCTGGGTTGGTTTTTT	KLF2				ASHG19A3A012351	0.54172	0.0273	-2.51172	-3.4558	-2.69008	KLF2
ASHG19A3A052717	0.34139	0.00618	-3.31215	-2.1256	-2.68336	ASHG19A3A052717	ASHG19A3A052717	GCCTTGGCTTGCTCGGATAAAACTTTGTATGTATTTTGTATGGCATAGATTCTATATTGT	KLF13				ASHG19A3A052717	0.34139	0.00618	-3.31215	-2.1256	-2.68336	KLF13
ASHG19A3A008600	0.50283	0.0179	-2.73857	-3.0833	-2.68316	ASHG19A3A008600	ASHG19A3A008600	CAACCAAACCACTCCTATCTGCATGATTCTGAACATCTGGATGCCTGTTGTTTTACTGTG	MMD				ASHG19A3A008600	0.50283	0.0179	-2.73857	-3.0833	-2.68316	MMD
ASHG19A3A036711	0.12881	0.000507	-4.70422	0.1159	-2.68051	ASHG19A3A036711	ASHG19A3A036711	AAGGAAAAAATGAAGGAGCTGTCCATGCTGTCACTGATCTGCTCTTGCTTTTACCCGGAA	STMN2				ASHG19A3A036711	0.12881	0.000507	-4.70422	0.1159	-2.68051	STMN2
ASHG19A3A011751	0.63015	0.0831	-1.8896	-4.4223	-2.67063	ASHG19A3A011751	ASHG19A3A011751	TGAAACCTTGTGAGCAGAAGGCAAGAGCGGCAAGATGAGTTTTGAGCGTTGTATTCCAAA	NKG7				ASHG19A3A011751	0.63015	0.0831	-1.8896	-4.4223	-2.67063	NKG7
ASHG19A3A045759	0.27661	0.00361	-3.60272	-1.6417	-2.65243	ASHG19A3A045759	ASHG19A3A045759	GACCGGAGTCTGCTGAGTTTATAAGGTTCCAAAAATATGGTAAAATCTTGGTTTTTGTTA	DDX6				ASHG19A3A045759	0.27661	0.00361	-3.60272	-1.6417	-2.65243	DDX6
ASHG19A3A049447	0.56201	0.033	-2.40789	-3.6237	-2.64055	ASHG19A3A049447	ASHG19A3A049447	TATATCCACAGAATCGGTCGAGGTGGACAGTTTGGCCATAAAGGTGTGGCTATTAACATG	RP11-421P11.6				ASHG19A3A049447	0.56201	0.033	-2.40789	-3.6237	-2.64055	RP11-421P11.6
ASHG19A3A044354	0.2523	0.00285	-3.73254	-1.4272	-2.62406	ASHG19A3A044354	ASHG19A3A044354	CATGGGTCCAGTGTTCATCTGAGCATAACTGTACTAAATCCTTTTTCCATATCAGTATAA	PGAM1				ASHG19A3A044354	0.2523	0.00285	-3.73254	-1.4272	-2.62406	PGAM1
ASHG19A3A003235	0.31693	0.00519	-3.40579	-1.9692	-2.59421	ASHG19A3A003235	ASHG19A3A003235	GGCGGCGGCGGCGTGAGCCACCGCGCAGCTGAGACGTTACAACAAAGATTAGAAGACCTG	DISC1				ASHG19A3A003235	0.31693	0.00519	-3.40579	-1.9692	-2.59421	DISC1
ASHG19A3A020195	0.43768	0.0122	-2.94621	-2.7379	-2.58334	ASHG19A3A020195	ASHG19A3A020195	CTGGGGATTGGATGAAAGTCAAAGGTTGTCTACTTTAAGAAAATAAAATACCCTGAATGG	GNAZ				ASHG19A3A020195	0.43768	0.0122	-2.94621	-2.7379	-2.58334	GNAZ
ASHG19A3A053345	0.60964	0.0532	-2.14319	-4.0413	-2.54799	ASHG19A3A053345	ASHG19A3A053345	GCGGAAGATATAACCTTATATTTGGTAAGTGTTTCTTGTGCTATTTTATCACGTGACCTG	FBXL16				ASHG19A3A053345	0.60964	0.0532	-2.14319	-4.0413	-2.54799	FBXL16
ASHG19A3A037672	0.46799	0.0141	-2.86902	-2.8667	-2.54533	ASHG19A3A037672	ASHG19A3A037672	GTGGACAGTCTTATCTTCCAGCATGATAGGATTTGACCATTTTGGTGTAAACATTTGTGT	SEMA4D				ASHG19A3A037672	0.46799	0.0141	-2.86902	-2.8667	-2.54533	SEMA4D
ASHG19A3A035414	0.39998	0.00971	-3.0686	-2.5333	-2.5334	ASHG19A3A035414	ASHG19A3A035414	TGCTTTTCATTGTGTCTGAAATGTGAGCCACGTAGTGTCGGCCTGCTGTGAAGTTAACAT	DNAJB6				ASHG19A3A035414	0.39998	0.00971	-3.0686	-2.5333	-2.5334	DNAJB6
ASHG19A3A051080	0.39998	0.00974	-3.06722	-2.5356	-2.52574	ASHG19A3A051080	ASHG19A3A051080	CACAGATTTCTGCTATGTGTCATCAAAACATCTAGTTCTGAGTAACATTTTCACGATTGT	MOAP1				ASHG19A3A051080	0.39998	0.00974	-3.06722	-2.5356	-2.52574	MOAP1
ASHG19A3A054296	0.29382	0.00451	-3.4818	-1.8425	-2.4941	ASHG19A3A054296	ASHG19A3A054296	TCATCCTTCTTCAATAAATGCTGAATGACATTCAAGCTGATTTTCTAGACCACTGAGAAA	SNN				ASHG19A3A054296	0.29382	0.00451	-3.4818	-1.8425	-2.4941	SNN
ASHG19A3A037140	0.36107	0.00721	-3.22877	-2.2651	-2.49319	ASHG19A3A037140	ASHG19A3A037140	CAAAAATGACCCCCATTGGTGTGACTTCATTGAGACACATTGCCTGAATGAGCAGGTGAA	RP11-518K17.3				ASHG19A3A037140	0.36107	0.00721	-3.22877	-2.2651	-2.49319	RP11-518K17.3
ASHG19A3A015357	0.46848	0.0145	-2.8549	-2.8902	-2.48015	ASHG19A3A015357	ASHG19A3A015357	ATTTCTCAAGGACTGTCCAAGTGGGAGGCTAAATCTCGAGGAATTTCAGCAGCTCTATGT	VSNL1				ASHG19A3A015357	0.46848	0.0145	-2.8549	-2.8902	-2.48015	VSNL1
ASHG19A3A044099	0.24944	0.00274	-3.75436	-1.3913	-2.47793	ASHG19A3A044099	ASHG19A3A044099	TGGGTCTTCCATCTAGAACTGTTTACATGAAGATAAGATACTCACTGTTCATGAATACAC	DDIT4				ASHG19A3A044099	0.24944	0.00274	-3.75436	-1.3913	-2.47793	DDIT4
ASHG19A3A045261	0.19835	0.00167	-4.02741	-0.9462	-2.45966	ASHG19A3A045261	ASHG19A3A045261	ATCCAGAGTCTGAGTTAAATGTTTCCAATGGTTCAGTCTAGCTTTCACAGTTTTTATGAA	FTH1				ASHG19A3A045261	0.19835	0.00167	-4.02741	-0.9462	-2.45966	FTH1
ASHG19A3A008848	0.59946	0.0477	-2.2038	-3.9472	-2.44413	ASHG19A3A008848	ASHG19A3A008848	TTGTTTTTGCCTTGTAAACTAGCGCCAAGGAACTGCAGCAAATAAACTCCAACTCTGCCC	CYTH1				ASHG19A3A008848	0.59946	0.0477	-2.2038	-3.9472	-2.44413	CYTH1
ASHG19A3A055061	0.15159	0.000694	-4.52228	-0.163	-2.42842	ASHG19A3A055061	ASHG19A3A055061	CCTCACTGAGAAGCTTGAGGCCCTGTCCGTCCTGTCGGACACAGAGCGGCGTCCAGCTGA	KIAA1922				ASHG19A3A055061	0.15159	0.000694	-4.52228	-0.163	-2.42842	KIAA1922
ASHG19A3A051157	0.5348	0.0261	-2.53529	-3.4174	-2.41738	ASHG19A3A051157	ASHG19A3A051157	GGCGCTGGATTTTGGGACAAAACTATTTTTCAGAGCGTTGTACCGGCACTTTATATATAT	ANKRD9				ASHG19A3A051157	0.5348	0.0261	-2.53529	-3.4174	-2.41738	ANKRD9
ASHG19A3A054883	0.42538	0.011	-3.00081	-2.6467	-2.40742	ASHG19A3A054883	ASHG19A3A054883	GGGGTGACCTATATCCCATGTGAGTGGTCACTTTATTTATAGGATCTTTAAAACATTTTT	MAP1LC3B				ASHG19A3A054883	0.42538	0.011	-3.00081	-2.6467	-2.40742	MAP1LC3B
ASHG19A3A023175	0.63015	0.0864	-1.86735	-4.4547	-2.404	ASHG19A3A023175	ASHG19A3A023175	TCAGCCCAAACCACCAGAAGCCCAGAATAAACTGGCAGCTCAGCTGTTTTATATAAGCTC	GP9				ASHG19A3A023175	0.63015	0.0864	-1.86735	-4.4547	-2.404	GP9
ASHG19A3A040105	0.44827	0.0127	-2.92326	-2.7762	-2.40279	ASHG19A3A040105	ASHG19A3A040105	CATCTGAGCATAACTGTACTAAATCCTTTTACCAGATCAGTATAATAAAGGAGTGATGTG	PGAM4				ASHG19A3A040105	0.44827	0.0127	-2.92326	-2.7762	-2.40279	PGAM4
ASHG19A3A030618	0.55149	0.0293	-2.47247	-3.5195	-2.38406	ASHG19A3A030618	ASHG19A3A030618	CCCCCCGCCCGATCGCAGGGGAAGGGGCTGTTTGTGCAGCGTCCGGCTGTGTTATGAGTG	CITED2				ASHG19A3A030618	0.55149	0.0293	-2.47247	-3.5195	-2.38406	CITED2
ASHG19A3A020747	0.47213	0.0146	-2.84849	-2.9008	-2.37354	ASHG19A3A020747	ASHG19A3A020747	CCCATTTCCTGAGGCCTGTGGAAATAAACCTTTATGTACTTAAAGTTATACAGAAAATAG	CAP1				ASHG19A3A020747	0.47213	0.0146	-2.84849	-2.9008	-2.37354	CAP1
ASHG19A3A009265	0.52385	0.0204	-2.66819	-3.1996	-2.36884	ASHG19A3A009265	ASHG19A3A009265	CGCACTCCTTTCCTTTTGGAAGCAAGAAGAAAATACGTGAAAACGGAAATTAAAGATTTA	BC067347				ASHG19A3A009265	0.52385	0.0204	-2.66819	-3.1996	-2.36884	BC067347
ASHG19A3A052795	0.19066	0.00156	-4.06369	-0.8876	-2.36804	ASHG19A3A052795	ASHG19A3A052795	AGAGAGGTACTTTAGAGGCTTCTTGATTGGCATAAAGTTCCTAAGGTTATAGATTTTCCC	CHP				ASHG19A3A052795	0.19066	0.00156	-4.06369	-0.8876	-2.36804	CHP
ASHG19A3A046475	0.5743	0.0388	-2.31918	-3.7655	-2.36124	ASHG19A3A046475	ASHG19A3A046475	TCAGACCAGGCTTTGTTGTCCTGCTCTGAGTATCCTGAGATTAAACTGAATTGCTGAATG	CD6				ASHG19A3A046475	0.5743	0.0388	-2.31918	-3.7655	-2.36124	CD6
ASHG19A3A045265	0.54019	0.027	-2.51731	-3.4467	-2.35686	ASHG19A3A045265	ASHG19A3A045265	CAGCACTTTAATGGCCAATTAACTGAGAATGTAAGAAAATTGATGCTGTACAAGGCAAAT	AHNAK				ASHG19A3A045265	0.54019	0.027	-2.51731	-3.4467	-2.35686	AHNAK
ASHG19A3A045753	0.47469	0.0151	-2.83263	-2.9272	-2.34918	ASHG19A3A045753	ASHG19A3A045753	TGCTCCTTGCTTTGGGAGTCTTCTGCTTTGCTGGACATGAGACTGGAAGGCTGTCTGGGG	CD3D				ASHG19A3A045753	0.47469	0.0151	-2.83263	-2.9272	-2.34918	CD3D
ASHG19A3A028023	0.22769	0.00219	-3.87737	-1.1898	-2.3473	ASHG19A3A028023	ASHG19A3A028023	TTAACCACATTCTTCATTGATTGCATGGCTGCCCTCAGTCTGGACTATGACCGGAAGAAA	RP11-811J10.1				ASHG19A3A028023	0.22769	0.00219	-3.87737	-1.1898	-2.3473	RP11-811J10.1
ASHG19A3A026997	0.16699	0.000956	-4.33935	-0.4486	-2.33572	ASHG19A3A026997	ASHG19A3A026997	GCAGAATGATGAAGTTGCACTTAGAAAATTCAAGCTGATTACTGAAGATGTTCAGGGTAA	CTC-451P13.1				ASHG19A3A026997	0.16699	0.000956	-4.33935	-0.4486	-2.33572	CTC-451P13.1
ASHG19A3A048365	0.38251	0.00824	-3.1568	-2.3856	-2.33119	ASHG19A3A048365	ASHG19A3A048365	CAAGTTCTTGTATAATGAAGTCAATGCCATCAGGCCAAGGAAATAAAATAATTGCTTACC	GABARAPL1				ASHG19A3A048365	0.38251	0.00824	-3.1568	-2.3856	-2.33119	GABARAPL1
ASHG19A3A010409	0.3364	0.00596	-3.33115	-2.0938	-2.31549	ASHG19A3A010409	ASHG19A3A010409	CATTTGTAAATCATGGGAATGTATTTGATGGTAATTGCCTGTGGTGGTTGTATCATGATT	MBP				ASHG19A3A010409	0.3364	0.00596	-3.33115	-2.0938	-2.31549	MBP
ASHG19A3A010989	0.59662	0.0462	-2.22266	-3.9177	-2.3057	ASHG19A3A010989	ASHG19A3A010989	AGAGCTACGCACTCCTTTCCTTTTGGAAGCAAGAAGAAAATACGTGAAAACAGAAATTAA	RP11-365D23.1				ASHG19A3A010989	0.59662	0.0462	-2.22266	-3.9177	-2.3057	RP11-365D23.1
ASHG19A3A035477	0.5348	0.0256	-2.547	-3.3983	-2.30195	ASHG19A3A035477	ASHG19A3A035477	TACTCCTGTACCTTCTGCTCAATTTCCTTTCCTCATCTCAAATAAATGCCTTGTTACAAG	DEFA3				ASHG19A3A035477	0.5348	0.0256	-2.547	-3.3983	-2.30195	DEFA3
ASHG19A3A033911	0.3531	0.0067	-3.26793	-2.1996	-2.29675	ASHG19A3A033911	ASHG19A3A033911	GACTTACCATAAGATGCACTGTTGATAATGCTTTCTGATGTGTGTTTGATAAGAGTGATA	AK026668				ASHG19A3A033911	0.3531	0.0067	-3.26793	-2.1996	-2.29675	AK026668
ASHG19A3A039522	0.24944	0.00273	-3.75603	-1.3886	-2.27768	ASHG19A3A039522	ASHG19A3A039522	TGCTGTGAACTGCTTTCCCTCGGAATGTTTCCGTAACAGGACATTAAACCTTTGATTTTA	GTPBP6				ASHG19A3A039522	0.24944	0.00273	-3.75603	-1.3886	-2.27768	GTPBP6
ASHG19A3A051424	0.50217	0.0178	-2.7423	-3.0771	-2.27565	ASHG19A3A051424	ASHG19A3A051424	GAAAACCTGAATGTGATGTGCACATTTTCATCCCACATGGACAATGTATGTGTTTTAATA	GNG2				ASHG19A3A051424	0.50217	0.0178	-2.7423	-3.0771	-2.27565	GNG2
ASHG19A3A034768	0.63015	0.0858	-1.87148	-4.4487	-2.27371	ASHG19A3A034768	ASHG19A3A034768	AAAGCACTATGCTGGTCATGAACTGCTTCAAAATGTGGAGGTAATAAAATGCAACTGTGT	ARPC1B				ASHG19A3A034768	0.63015	0.0858	-1.87148	-4.4487	-2.27371	ARPC1B
ASHG19A3A027582	0.35935	0.00695	-3.24888	-2.2315	-2.27115	ASHG19A3A027582	ASHG19A3A027582	AAGGATCTGATCAATAAGATGCTGACCATTAACCCATCCAAACGCATCACAGCTGCCGAA	CAMK2A				ASHG19A3A027582	0.35935	0.00695	-3.24888	-2.2315	-2.27115	CAMK2A
ASHG19A3A052832	0.52527	0.0212	-2.64801	-3.2328	-2.266	ASHG19A3A052832	ASHG19A3A052832	ATAGTTCCCAGCTGCTGTAACGGAGCCACCTCCAACTCTAACAATAAACCAAGTTCATTG	MAP1A				ASHG19A3A052832	0.52527	0.0212	-2.64801	-3.2328	-2.266	MAP1A
ASHG19A3A011764	0.62952	0.08	-1.91209	-4.3895	-2.2627	ASHG19A3A011764	ASHG19A3A011764	TGAGTTAGGCTGAGCCACAGGCATTTCCTGCTTATTTTAGGATTACCCACTCATCAGAAA	FPR1				ASHG19A3A011764	0.62952	0.08	-1.91209	-4.3895	-2.2627	FPR1
ASHG19A3A003502	0.53374	0.0251	-2.55595	-3.3837	-2.25549	ASHG19A3A003502	ASHG19A3A003502	CTCCAAGTGTCTTCCAGCTATGCAGATCCTTTCTACTGGGTGAGCCCTGGAGTGCTGGTT	MOG				ASHG19A3A003502	0.53374	0.0251	-2.55595	-3.3837	-2.25549	MOG
ASHG19A3A050840	0.2529	0.00288	-3.72592	-1.4381	-2.24616	ASHG19A3A050840	ASHG19A3A050840	TGCAGGCCACTGCCGATTCCACCAAGATGGACTGTGTGTGGAGCAACTGGAAAAGTCAGG	RTN1				ASHG19A3A050840	0.2529	0.00288	-3.72592	-1.4381	-2.24616	RTN1
ASHG19A3A037123	0.25029	0.00279	-3.74449	-1.4076	-2.23374	ASHG19A3A037123	ASHG19A3A037123	AGAGCATCAATCCTCTGGATGGCTTTGTCTATGGTGAAGTGACCAATGAGTTTGTCATGC	RP11-284P20.4				ASHG19A3A037123	0.25029	0.00279	-3.74449	-1.4076	-2.23374	RP11-284P20.4
ASHG19A3A026644	0.56341	0.0347	-2.3803	-3.668	-2.23159	ASHG19A3A026644	ASHG19A3A026644	ACATTGAGCTTGTTTCAAATTCAGTGGCTTTGATTCAGCAAGCCACAAGGTTAAAAACAA	CTD-2290C23.1				ASHG19A3A026644	0.56341	0.0347	-2.3803	-3.668	-2.23159	CTD-2290C23.1
ASHG19A3A020292	0.54	0.0269	-2.51983	-3.4426	-2.22591	ASHG19A3A020292	ASHG19A3A020292	AACACATTACCTGAATGAGCAGGGGAAATCCATCAAGAATTGGGTGACCATGTGACCAAC	FTHL1				ASHG19A3A020292	0.54	0.0269	-2.51983	-3.4426	-2.22591	FTHL1
ASHG19A3A047914	0.35006	0.00663	-3.2738	-2.1898	-2.22346	ASHG19A3A047914	ASHG19A3A047914	TTTGGCGCTAAAGATGGCAACTGAACAAGGAAGAATGAAGTTTACCCGGCCCTTATTCAA	LTA4H				ASHG19A3A047914	0.35006	0.00663	-3.2738	-2.1898	-2.22346	LTA4H
ASHG19A3A006127	0.40638	0.0101	-3.04612	-2.5709	-2.22112	ASHG19A3A006127	ASHG19A3A006127	GGCGGCGGCTCCAGCGTCCTAAGAGAAGCTGAAACCTATCAACACTCTTCAAAATGCAAT	C18orf19				ASHG19A3A006127	0.40638	0.0101	-3.04612	-2.5709	-2.22112	C18orf19
ASHG19A3A000593	0.67553	0.151	-1.53155	-4.9158	-2.21695	ASHG19A3A000593	ASHG19A3A000593	CCCGTGCAACCAGTTTGGGCATCAGGAGAACGCCAAGAACGAAGAGATTCTGAATTCCCT	GPX1				ASHG19A3A000593	0.67553	0.151	-1.53155	-4.9158	-2.21695	GPX1
ASHG19A3A018504	0.59932	0.0477	-2.2047	-3.9458	-2.21608	ASHG19A3A018504	ASHG19A3A018504	AGAAGTCACACTCCGGCCTCTCAGAATTCACTTGAGGTTCAATTAAATACAGTCACACCG	NPEPL1				ASHG19A3A018504	0.59932	0.0477	-2.2047	-3.9458	-2.21608	NPEPL1
ASHG19A3A048131	0.12769	0.000471	-4.7464	0.1798	-2.2146	ASHG19A3A048131	ASHG19A3A048131	ATTGGGCCTGAGTGTGCTCTGTATACAACGTCATGTCTGTTACACCAATTAAAGAAGCGG	PITPNM2				ASHG19A3A048131	0.12769	0.000471	-4.7464	0.1798	-2.2146	PITPNM2
ASHG19A3A017624	0.58424	0.0409	-2.28948	-3.8126	-2.20828	ASHG19A3A017624	ASHG19A3A017624	CACACAGGATCTAGAAGAATATGTCAAACTATAAACTGCTTGTGATTGTGAATGACTTTG	LOC647979				ASHG19A3A017624	0.58424	0.0409	-2.28948	-3.8126	-2.20828	LOC647979
ASHG19A3A000768	0.54783	0.0285	-2.48846	-3.4936	-2.1939	ASHG19A3A000768	ASHG19A3A000768	GGGGAGCGGCGCGGCGGCGCGGGAGTTGGTTCTAAAGAGTGGTGAGTCAGAAGAGACGTC	MANBAL				ASHG19A3A000768	0.54783	0.0285	-2.48846	-3.4936	-2.1939	MANBAL
ASHG19A3A045467	0.04368	4.3e-05	-6.23405	2.2406	-2.19122	ASHG19A3A045467	ASHG19A3A045467	ACCCCTTGATTGCCAGGTCTGGTCTAAGTTTCTTTAATAAAGACAAAGGAGTGATTTTCC	C11orf51				ASHG19A3A045467	0.04368	4.3e-05	-6.23405	2.2406	-2.19122	C11orf51
ASHG19A3A049303	0.61411	0.0558	-2.11702	-4.0816	-2.18236	ASHG19A3A049303	ASHG19A3A049303	TCTGGCTTGGCAGAATATCTTTTTGACAAGCACATCCTGGGAGACAGTGATAATGAAAGC	RP11-274P12.1				ASHG19A3A049303	0.61411	0.0558	-2.11702	-4.0816	-2.18236	RP11-274P12.1
ASHG19A3A010120	0.2619	0.00322	-3.66481	-1.5389	-2.18046	ASHG19A3A010120	ASHG19A3A010120	CCCCAGCATGCTGTTGGCATTGCATAAACAAACAAGGGCAAGATTCTTGCCAAAAGAATT	RP11-838N2.2				ASHG19A3A010120	0.2619	0.00322	-3.66481	-1.5389	-2.18046	RP11-838N2.2
ASHG19A3A017926	0.62363	0.0694	-1.9933	-4.2692	-2.17972	ASHG19A3A017926	ASHG19A3A017926	CCTACTGTAATATGCACCCATCTCATCCACGTAGTAAAGTGAACTTAAAAATTCAATCAA	STMN3				ASHG19A3A017926	0.62363	0.0694	-1.9933	-4.2692	-2.17972	STMN3
ASHG19A3L0000707	0.5267	0.0218	-2.63353	-3.2566	-2.17461	ASHG19A3L0000707	ASHG19A3L0000707	GCGCTGGCCTTCCTCTTTCAAAAGTGACATTTGCAATTATGAAAGAAGTAATCATTATTC	lincRNA-PPP2R5C-2				ASHG19A3L0000707	0.5267	0.0218	-2.63353	-3.2566	-2.17461	lincRNA-PPP2R5C-2
ASHG19A3A033623	0.56341	0.0341	-2.38944	-3.6533	-2.17029	ASHG19A3A033623	ASHG19A3A033623	GTCTCTGTATTTTGCAGCTGCCCTTTTGTAAGAAGCACTTTTCCCAAATAAAACAATTAA	MKRN1				ASHG19A3A033623	0.56341	0.0341	-2.38944	-3.6533	-2.17029	MKRN1
ASHG19A3A018797	0.52933	0.0238	-2.58547	-3.3354	-2.16937	ASHG19A3A018797	ASHG19A3A018797	GGAAGAGATGGGCCTGCTGGAGCGGAAGTGACGCTCCCGGCGGCTGTGGCGGCGGCTGCG	SYNJ1				ASHG19A3A018797	0.52933	0.0238	-2.58547	-3.3354	-2.16937	SYNJ1
ASHG19A3A018592	0.16699	0.000998	-4.31539	-0.4863	-2.16933	ASHG19A3A018592	ASHG19A3A018592	AGGTTTGTGGAACCCAGTCCCCTGCAGAATCTGTAAAACCTAATAAATCATGGTTGTGGC	DNAJC5				ASHG19A3A018592	0.16699	0.000998	-4.31539	-0.4863	-2.16933	DNAJC5
ASHG19A3A025239	0.13007	0.000533	-4.67483	0.0712	-2.16588	ASHG19A3A025239	ASHG19A3A025239	TATTAAAAACAGCAACCCTGCCTACCGTTTTGATGACCTTTTTCCATATTAAACAAGTTG	TADA2B				ASHG19A3A025239	0.13007	0.000533	-4.67483	0.0712	-2.16588	TADA2B
ASHG19A3A009167	0.39998	0.00973	-3.06754	-2.535	-2.16547	ASHG19A3A009167	ASHG19A3A009167	ACATCTGCTGGCTCTGGGGTCCCAGTGAATTCTGGTGGCAAATATATATTTTCACTAACT	TRPV2				ASHG19A3A009167	0.39998	0.00973	-3.06754	-2.535	-2.16547	TRPV2
ASHG19A3A021617	0.5552	0.0308	-2.44571	-3.5628	-2.1651	ASHG19A3A021617	ASHG19A3A021617	GTGTAAAATGTGGAAAAGACTCAGCATGTTGGTCAAACAATAAACTGTCCTAATTCTCAA	RAB6B				ASHG19A3A021617	0.5552	0.0308	-2.44571	-3.5628	-2.1651	RAB6B
ASHG19A3A043360	0.5552	0.0313	-2.43626	-3.578	-2.16035	ASHG19A3A043360	ASHG19A3A043360	GTTGATACCGTGTAACTAATCCCGTGGATGCCTCCTGGTTATTTTTGTCCAAACGAAGCA	AK309762				ASHG19A3A043360	0.5552	0.0313	-2.43626	-3.578	-2.16035	AK309762
ASHG19A3A029227	0.36107	0.00721	-3.22919	-2.2644	-2.15661	ASHG19A3A029227	ASHG19A3A029227	TACATACAGATTTTGCAGTAGGCTTGGGGCAGCTGGGTTTGTCCTTGATGTATGATACTG	RGS14				ASHG19A3A029227	0.36107	0.00721	-3.22919	-2.2644	-2.15661	RGS14
ASHG19A3A054662	0.58256	0.0403	-2.29823	-3.7987	-2.14983	ASHG19A3A054662	ASHG19A3A054662	GACCAGGTGGCGGCGGGTGCCTTTTTGGGGGTGCGCGGCCATGCAATTGGTGGATTTTTT	NDRG4				ASHG19A3A054662	0.58256	0.0403	-2.29823	-3.7987	-2.14983	NDRG4
ASHG19A3H0000094	0.6288	0.0778	-1.92765	-4.3666	-2.14823	ASHG19A3H0000094	ASHG19A3H0000094	CAGAAAATGTTGACATTACTCTGAAGGGATGCACAGTTATTGTGAAGGGCCCCAGAGGAA	nc-HOXB9-193				ASHG19A3H0000094	0.6288	0.0778	-1.92765	-4.3666	-2.14823	nc-HOXB9-193
ASHG19A3A037277	0.39489	0.00942	-3.08505	-2.5057	-2.14712	ASHG19A3A037277	ASHG19A3A037277	GCAGTATTGACCATCATCCTTGGTTGTGTATCGTGTAACACAAATAATGATATTAAAAGC	C9orf25				ASHG19A3A037277	0.39489	0.00942	-3.08505	-2.5057	-2.14712	C9orf25
ASHG19A3A048121	0.72097	0.237	-1.24562	-5.2603	-2.14101	ASHG19A3A048121	ASHG19A3A048121	AGAGCCTGCTCTTTGAAAAGACCAAAGCTGACAAACTCCAGAGGGAGTTAGAAGACACTA	CLIP1				ASHG19A3A048121	0.72097	0.237	-1.24562	-5.2603	-2.14101	CLIP1
ASHG19A3A018891	0.3364	0.00597	-3.33038	-2.0951	-2.13878	ASHG19A3A018891	ASHG19A3A018891	TGTGGTAGTCCTGTTTTCCTAATAACTTTGTTACTGTGCTGTGAAAGATTACAGATTTGA	HMGN1				ASHG19A3A018891	0.3364	0.00597	-3.33038	-2.0951	-2.13878	HMGN1
ASHG19A3A018358	0.58658	0.0428	-2.26449	-3.852	-2.13834	ASHG19A3A018358	ASHG19A3A018358	ACATTCCTTACCCATTAGTCTCAGAAATTGTCTTAAGCAACAGCCCCAAATGCTGGCTGC	SH3BGRL3				ASHG19A3A018358	0.58658	0.0428	-2.26449	-3.852	-2.13834	SH3BGRL3
ASHG19A3A004022	0.5212	0.0201	-2.678	-3.1834	-2.13793	ASHG19A3A004022	ASHG19A3A004022	CACACCACCCCCGTCGCAGGGAAAGGGGGCCGAAGGCCAGAGACCAGGATTTGGCTACGG	MBP				ASHG19A3A004022	0.5212	0.0201	-2.678	-3.1834	-2.13793	MBP
ASHG19A3A007871	0.56201	0.033	-2.40729	-3.6247	-2.13793	ASHG19A3A007871	ASHG19A3A007871	GCTGTACCCTCTGCCGATGGCATTTGTGTTTTTGATATTTGTGTCTGTTACTACTTTTTT	PER1				ASHG19A3A007871	0.56201	0.033	-2.40729	-3.6247	-2.13793	PER1
ASHG19A3A022776	0.43768	0.0121	-2.95183	-2.7285	-2.13779	ASHG19A3A022776	ASHG19A3A022776	CCCAGAATGCTGTTGGCATTGTTGTAAATAAACAAGTTAAGGGGAAGATTCTTGCCAAGA	RP11-814M22.1				ASHG19A3A022776	0.43768	0.0121	-2.95183	-2.7285	-2.13779	RP11-814M22.1
ASHG19A3A052548	0.4599	0.0136	-2.88841	-2.8343	-2.13543	ASHG19A3A052548	ASHG19A3A052548	TTGTCATTGCTCCGTTTGTGTTTGTACTAATCAGTAATAAAGGTTTAGAAGTTTGACCCT	CIB1				ASHG19A3A052548	0.4599	0.0136	-2.88841	-2.8343	-2.13543	CIB1
ASHG19A3A041624	0.67268	0.147	-1.55134	-4.8901	-2.13213	ASHG19A3A041624	ASHG19A3A041624	ACGTCTTCCAACAAAGGTATGTCTTCCAACAAAGGTACGTCTTCCAGAAAATCCACGTCT	AK054921				ASHG19A3A041624	0.67268	0.147	-1.55134	-4.8901	-2.13213	AK054921
ASHG19A3A011241	0.52824	0.0235	-2.59314	-3.3229	-2.13049	ASHG19A3A011241	ASHG19A3A011241	AAGTTGTGAATGTTGTTAATCATTTAGCCGTTGCAATAAATGTAGAGGAAATGCAGTGTG	SFRS14				ASHG19A3A011241	0.52824	0.0235	-2.59314	-3.3229	-2.13049	SFRS14
ASHG19A3A031851	0.5348	0.0259	-2.53952	-3.4105	-2.12664	ASHG19A3A031851	ASHG19A3A031851	CCATTTGAAAGTGTCTTCCAGAATGTAGGCAGAGTCTTCAATTGGGGCAAAATCATCAAG	RP3-417O22.1				ASHG19A3A031851	0.5348	0.0259	-2.53952	-3.4105	-2.12664	RP3-417O22.1
ASHG19A3A044026	0.21053	0.00183	-3.97496	-1.031	-2.12507	ASHG19A3A044026	ASHG19A3A044026	CAAAACCGGAAGAGTCTACAGTGTTACTGCATGCTGTTGGCATTGTTATAAACACACGAG	RP11-57G10.1				ASHG19A3A044026	0.21053	0.00183	-3.97496	-1.031	-2.12507	RP11-57G10.1
ASHG19A3A027073	0.68677	0.175	-1.44119	-5.03	-2.12082	ASHG19A3A027073	ASHG19A3A027073	TGTCATTGCTCAAGAAATACTGGCAGAATGTCCGGCCTTATATATCAAGAGCACCATGGG	CTD-2161E19.1				ASHG19A3A027073	0.68677	0.175	-1.44119	-5.03	-2.12082	CTD-2161E19.1
ASHG19A3A023829	0.23517	0.00241	-3.82355	-1.2778	-2.11715	ASHG19A3A023829	ASHG19A3A023829	CTGCCTGAATGCAACAGTAATTTATATCCAGGACAAATACAGTCTGGGCGTCACTATCCT	DGKQ				ASHG19A3A023829	0.23517	0.00241	-3.82355	-1.2778	-2.11715	DGKQ
ASHG19A3A048295	0.51918	0.0194	-2.69691	-3.1522	-2.11379	ASHG19A3A048295	ASHG19A3A048295	AGAATGGGAAGGGTCATAGAAAGGGCCTTGACATCAGTTCCTTTGTGTGTACTCACTGAA	ENO2				ASHG19A3A048295	0.51918	0.0194	-2.69691	-3.1522	-2.11379	ENO2
ASHG19A3L0000058	0.59356	0.0446	-2.24125	-3.8886	-2.11198	ASHG19A3L0000058	ASHG19A3L0000058	GCTGTCTTTACATGGGGTTTTCAATTTTGCATGCTCGATTATTCCCTGTACAATATTTAA	lincRNA-ATP6V1G3-2				ASHG19A3L0000058	0.59356	0.0446	-2.24125	-3.8886	-2.11198	lincRNA-ATP6V1G3-2
ASHG19A3H0000589	0.17446	0.00132	-4.15769	-0.7368	-2.10878	ASHG19A3H0000589	ASHG19A3H0000589	CCCCCTCTCTCGTCCTCTCTCTCTTTTGCTCTATCGAGCTGATACTGAAGTACAAAAATA	NM_018952				ASHG19A3H0000589	0.17446	0.00132	-4.15769	-0.7368	-2.10878	NM_018952
ASHG19A3A018096	0.24752	0.00266	-3.76935	-1.3667	-2.10787	ASHG19A3A018096	ASHG19A3A018096	GATAGTTGCCCTGATTCCCATTTTGGGTTTGTGAAAAGTGTATGTATTTAAATTTGCTGT	LOC388789				ASHG19A3A018096	0.24752	0.00266	-3.76935	-1.3667	-2.10787	LOC388789
ASHG19A3A005464	0.46799	0.0141	-2.86974	-2.8655	-2.10652	ASHG19A3A005464	ASHG19A3A005464	ATACTAAAGGAGAACATTGGAGAAAACAGGAGGAGATGTTAAAGTAACCCATCTTGCAGG	HNRPDL				ASHG19A3A005464	0.46799	0.0141	-2.86974	-2.8655	-2.10652	HNRPDL
ASHG19A3L0000086	0.5348	0.0261	-2.5355	-3.4171	-2.10585	ASHG19A3L0000086	ASHG19A3L0000086	CGAAAAAGACAACCTCTACTTTTTTCTTTAGTATTTGGATAAACACTGAAGCTGGAGCTG	lincRNA-WNT9A				ASHG19A3L0000086	0.5348	0.0261	-2.5355	-3.4171	-2.10585	lincRNA-WNT9A
ASHG19A3A029424	0.46822	0.0143	-2.86146	-2.8792	-2.10563	ASHG19A3A029424	ASHG19A3A029424	ATTCATCCAGCTTTGTGGATTTAGAAAGGAAGCCTTCAGTTCCAATCAGAATCCTCTTTC	GFOD1				ASHG19A3A029424	0.46822	0.0143	-2.86146	-2.8792	-2.10563	GFOD1
ASHG19A3A044740	0.34732	0.00644	-3.29002	-2.1626	-2.10451	ASHG19A3A044740	ASHG19A3A044740	GTGCGCTTCTGATTATTTTACTGGGGTCCATTGTCCAGATTTTTCTTTGATTGTAAAATA	TOLLIP				ASHG19A3A044740	0.34732	0.00644	-3.29002	-2.1626	-2.10451	TOLLIP
ASHG19A3A038411	0.32499	0.0055	-3.37454	-2.0214	-2.10422	ASHG19A3A038411	ASHG19A3A038411	GGCTATTATACAGGGCTCAAGCAAAATTAAAAAGAGGGAGAGTGCTCACGTTCCAATTAA	RP11-15P13.1				ASHG19A3A038411	0.32499	0.0055	-3.37454	-2.0214	-2.10422	RP11-15P13.1
ASHG19A3A034919	0.04925	5.88e-05	-6.02781	1.9779	-2.10359	ASHG19A3A034919	ASHG19A3A034919	ACCCCCAGTGATGCTTGATGCTGCAACGCTTAAAACGATGAAGATTTCTCGTTTCGAAAG	IFRD1				ASHG19A3A034919	0.04925	5.88e-05	-6.02781	1.9779	-2.10359	IFRD1
ASHG19A3A011443	0.39067	0.00902	-3.10841	-2.4666	-2.10163	ASHG19A3A011443	ASHG19A3A011443	CTGTACCCTGTGGAGTACTCAGTACCTTTTGTTTGATGTTGCTGACAAGACCTGAAAAAA	AIDA				ASHG19A3A011443	0.39067	0.00902	-3.10841	-2.4666	-2.10163	AIDA
ASHG19A3A035391	0.39164	0.00909	-3.10391	-2.4742	-2.09915	ASHG19A3A035391	ASHG19A3A035391	ACCCCCACCCCCGCATTTTTGTGTGTTGAAATTCTTGAAGGTTACATTAAATAAAACAAA	EN2				ASHG19A3A035391	0.39164	0.00909	-3.10391	-2.4742	-2.09915	EN2
ASHG19A3A038949	0.53499	0.0265	-2.52688	-3.4311	-2.09556	ASHG19A3A038949	ASHG19A3A038949	TGTAAAAAACACACCTTCACCTTACAAGGTGCTGACCATATTAAATGTTCAGGTTCTCTC	C9orf89				ASHG19A3A038949	0.53499	0.0265	-2.52688	-3.4311	-2.09556	C9orf89
ASHG19A3A039306	0.52527	0.021	-2.65461	-3.2219	-2.09268	ASHG19A3A039306	ASHG19A3A039306	TTCGACTTTTGGATGGTAGAGTGTGTGCACTGACTGTGAGTCGAATAAACAATTGAGACG	FAM73B				ASHG19A3A039306	0.52527	0.021	-2.65461	-3.2219	-2.09268	FAM73B
ASHG19A3A038509	0.32499	0.00552	-3.37287	-2.0241	-2.09126	ASHG19A3A038509	ASHG19A3A038509	GGGCCTTGAATCCTGGCCTGGAATTTGGGCAGATATAGCATTAATAAAACTGTGCATCTC	GALT				ASHG19A3A038509	0.32499	0.00552	-3.37287	-2.0241	-2.09126	GALT
ASHG19A3A039968	0.61187	0.0549	-2.12618	-4.0675	-2.09049	ASHG19A3A039968	ASHG19A3A039968	ACCCAGCCCTGTTTTTATGATACTGATTTGGACCCTGAAACAGAACAGGTGAATGGATCA	RP11-1A15.2				ASHG19A3A039968	0.61187	0.0549	-2.12618	-4.0675	-2.09049	RP11-1A15.2
ASHG19A3A031624	0.39067	0.00901	-3.10873	-2.4661	-2.08395	ASHG19A3A031624	ASHG19A3A031624	CTGCCATTGTCCCCAAGGCTTCTGTCTACTAATTCTATTGGTCTTGTGTTTTGCTTGCTT	PAQR8				ASHG19A3A031624	0.39067	0.00901	-3.10873	-2.4661	-2.08395	PAQR8
ASHG19A3L0003534	0.15506	0.000847	-4.40834	-0.3403	-2.07696	ASHG19A3L0003534	ASHG19A3L0003534	ACCTTTCTGGAGGGTGGGGGAAACCCAGCCCCATTCCTGGCACCTAAAGTTGGAAACTGA	lincRNA-OPTC				ASHG19A3L0003534	0.15506	0.000847	-4.40834	-0.3403	-2.07696	lincRNA-OPTC
ASHG19A3A051688	0.35931	0.00693	-3.25013	-2.2294	-2.07209	ASHG19A3A051688	ASHG19A3A051688	TATTAGCAAAACATCCTGTGTCTTTTGGAGTACGATGTGTAAGTGCCCATTGGGTGGCCT	PSMC1				ASHG19A3A051688	0.35931	0.00693	-3.25013	-2.2294	-2.07209	PSMC1
ASHG19A3A009193	0.60891	0.051	-2.16706	-4.0044	-2.07157	ASHG19A3A009193	ASHG19A3A009193	TGTGTGCAGCACTTCGCCCTGATATGTGTGCTCTACAATAAAAACCAAATCTAATATATT	ALKBH5				ASHG19A3A009193	0.60891	0.051	-2.16706	-4.0044	-2.07157	ALKBH5
ASHG19A3A012275	0.43832	0.0123	-2.9438	-2.7419	-2.07032	ASHG19A3A012275	ASHG19A3A012275	CGCACTTAGTCTCTAAAGAGTTTATTTTAAGACGTGTTTGTGTTTGTGTGTGTTTGTTCT	JUNB				ASHG19A3A012275	0.43832	0.0123	-2.9438	-2.7419	-2.07032	JUNB
ASHG19A3A013275	0.59662	0.0471	-2.2113	-3.9355	-2.06922	ASHG19A3A013275	ASHG19A3A013275	TAGTAGTGATACCTATATTTCCACATTGTGCATTGTGACACACTTGTCTAGGGATGCCTG	YWHAQ				ASHG19A3A013275	0.59662	0.0471	-2.2113	-3.9355	-2.06922	YWHAQ
ASHG19A3A020494	0.62363	0.0699	-1.9894	-4.275	-2.06918	ASHG19A3A020494	ASHG19A3A020494	GTTTGCTGTTTCTGTAGCCATATTGTATTCTGTGTCAAATAAAGTCCAGTTGGATTCTGG	RBX1				ASHG19A3A020494	0.62363	0.0699	-1.9894	-4.275	-2.06918	RBX1
ASHG19A3A053858	0.62363	0.0688	-1.99796	-4.2622	-2.06821	ASHG19A3A053858	ASHG19A3A053858	GTAAGCTGAGGCTTAGAGCTTGGAACAAGGGGGAATAAACCCAGAAAATACAGTTAAACA	PSMB10				ASHG19A3A053858	0.62363	0.0688	-1.99796	-4.2622	-2.06821	PSMB10
ASHG19A3A042236	0.66407	0.139	-1.58624	-4.8444	-2.06632	ASHG19A3A042236	ASHG19A3A042236	CCCTTGTGTAATTGCTTTGTGTGCGACAGGGAGGAAGTTTCAATAAAGCAGCAACAAGCT	LAPTM5				ASHG19A3A042236	0.66407	0.139	-1.58624	-4.8444	-2.06632	LAPTM5
ASHG19A3A020682	0.39164	0.00916	-3.10018	-2.4804	-2.065	ASHG19A3A020682	ASHG19A3A020682	CCCTTGTGGTTTTGTAAAGTGCAAACTTAAGAATAAAGTGACTGCTGTGGTTTTTCAAAA	TADA3				ASHG19A3A020682	0.39164	0.00916	-3.10018	-2.4804	-2.065	TADA3
ASHG19A3A006530	0.63587	0.0998	-1.78316	-4.5752	-2.06266	ASHG19A3A006530	ASHG19A3A006530	TCGGGACAAGATTCGCTTCTATGAGGAGCTGCAGAGAGACAAGGCGGCGGCGGCTGCTGT	PRR5-ARHGAP8				ASHG19A3A006530	0.63587	0.0998	-1.78316	-4.5752	-2.06266	PRR5-ARHGAP8
ASHG19A3A003735	0.62952	0.0807	-1.90682	-4.3972	-2.05241	ASHG19A3A003735	ASHG19A3A003735	CTGGCGAGGCGGCGGCGGCTCCTCAGGTCAGTTTGAAAAGGAGGATCGAGCTCACTGTGG	FGFR1				ASHG19A3A003735	0.62952	0.0807	-1.90682	-4.3972	-2.05241	FGFR1
ASHG19A3A017505	0.50165	0.0171	-2.76362	-3.0418	-2.04909	ASHG19A3A017505	ASHG19A3A017505	TGTACACCTAACCTGGCCTTAGACTGAGCTTTATTTAAGAATAAAATCGTGGTGGTGGTC	ABHD12				ASHG19A3A017505	0.50165	0.0171	-2.76362	-3.0418	-2.04909	ABHD12
ASHG19A3A020755	0.52736	0.0227	-2.61157	-3.2927	-2.04786	ASHG19A3A020755	ASHG19A3A020755	TTCCCATAGACTGGGGAAGCTTAATTGCCTTTACAAGTACTTATGTACAACTTTGTATCA	CR623576				ASHG19A3A020755	0.52736	0.0227	-2.61157	-3.2927	-2.04786	CR623576
ASHG19A3A032690	0.35424	0.00676	-3.26378	-2.2065	-2.04523	ASHG19A3A032690	ASHG19A3A032690	GCCCTGAAGCAGTCTTCTTTGCTAGTTGAATTATGTGGTGTGTTTTTCCGTAATAAGCAA	TARP				ASHG19A3A032690	0.35424	0.00676	-3.26378	-2.2065	-2.04523	TARP
ASHG19A3A011499	0.59662	0.047	-2.21224	-3.934	-2.04424	ASHG19A3A011499	ASHG19A3A011499	ATGGAAAAGACCTTTTACAAATGATACCAATTAAACTGCCCTGGAAAGGGCATAGGTGGG	DEDD2				ASHG19A3A011499	0.59662	0.047	-2.21224	-3.934	-2.04424	DEDD2
ASHG19A3A017301	0.38878	0.00888	-3.11702	-2.4522	-2.03217	ASHG19A3A017301	ASHG19A3A017301	GGAGTTGTTCCTTTGGCCACATATATGCGAATCTATAAGAAAGGTGATACTGTAGACATC	RPL21P2				ASHG19A3A017301	0.38878	0.00888	-3.11702	-2.4522	-2.03217	RPL21P2
ASHG19A3A011721	0.61836	0.0618	-2.05908	-4.1701	-2.03173	ASHG19A3A011721	ASHG19A3A011721	AGCGCACGCTCATGTCACTGAGTTCCAGCCGCTTTTAGAGTAAAGTCGTTTATCATCAAA	TMEM63A				ASHG19A3A011721	0.61836	0.0618	-2.05908	-4.1701	-2.03173	TMEM63A
ASHG19A3A039864	0.52736	0.0223	-2.62121	-3.2768	-2.03097	ASHG19A3A039864	ASHG19A3A039864	ACTGAGCTTGATTCTAAAGGGGACAGATCTTGAGCAAGGCAAGAAGTGGGATTCAGGAAT	SYP				ASHG19A3A039864	0.52736	0.0223	-2.62121	-3.2768	-2.03097	SYP
ASHG19A3A028901	0.4857	0.0158	-2.8079	-2.9683	-2.02778	ASHG19A3A028901	ASHG19A3A028901	CCTTCCTTGTATTCGGACAATGTACTCAATATCAGAGTATTCATATAAGTGCCAAATTTC	AC005609.2				ASHG19A3A028901	0.4857	0.0158	-2.8079	-2.9683	-2.02778	AC005609.2
ASHG19A3A024974	0.62363	0.073	-1.96458	-4.312	-2.026	ASHG19A3A024974	ASHG19A3A024974	TTGCTCAAGAAAAACTGGCAGAATGTCCTGGCCTTATATATCAAGAGCACCATGGGCAAG	RP3-445O10.1				ASHG19A3A024974	0.62363	0.073	-1.96458	-4.312	-2.026	RP3-445O10.1
ASHG19A3A050116	0.46586	0.0138	-2.87916	-2.8498	-2.02087	ASHG19A3A050116	ASHG19A3A050116	CAGGTTTCCCCTGGGATCCTGGGACGGTATCAGGCGGGGAATCTGTGCGGCCGCGGCGAG	C13orf31				ASHG19A3A050116	0.46586	0.0138	-2.87916	-2.8498	-2.02087	C13orf31
ASHG19A3A034441	0.62601	0.075	-1.94863	-4.3356	-2.01957	ASHG19A3A034441	ASHG19A3A034441	TGACTGGAGCCACAGATATAGAATCTGTATTGTTCTTACTGAAACACAGTATGGAATTAA	LOC649395				ASHG19A3A034441	0.62601	0.075	-1.94863	-4.3356	-2.01957	LOC649395
ASHG19A3A015686	0.54512	0.0282	-2.49407	-3.4845	-2.01673	ASHG19A3A015686	ASHG19A3A015686	AAGAAATATGCCATCTACATTGAACGGGTGCAGTGGGAAAAGGCTAACAGCATAGCTGTC	RP11-416L21.1				ASHG19A3A015686	0.54512	0.0282	-2.49407	-3.4845	-2.01673	RP11-416L21.1
ASHG19A3A015020	0.5348	0.026	-2.53837	-3.4124	-2.01537	ASHG19A3A015020	ASHG19A3A015020	TTGTATCAGGGTTTTTCACGCTTTTGTAGAACTGAGGTTTCAATAAACAGTTTCAGTTGC	C2orf24				ASHG19A3A015020	0.5348	0.026	-2.53837	-3.4124	-2.01537	C2orf24
ASHG19A3A021135	0.5348	0.0264	-2.52837	-3.4287	-2.00337	ASHG19A3A021135	ASHG19A3A021135	CAGGGGTCACTGCAGTTTGGGATGGTTGAATGCTGTATTTTCTAAAGAATAAAATATTTT	TWF2				ASHG19A3A021135	0.5348	0.0264	-2.52837	-3.4287	-2.00337	TWF2
ASHG19A3A030754	0.60891	0.0516	-2.15999	-4.0153	-1.99791	ASHG19A3A030754	ASHG19A3A030754	GCGAGCGCACTCGGCGGACGCAAGGGCGGCGGGGAGCACACGGAGCACTGCAGGCGCCGG	EZR				ASHG19A3A030754	0.60891	0.0516	-2.15999	-4.0153	-1.99791	EZR
ASHG19A3A054142	0.5348	0.0263	-2.53164	-3.4234	-1.99282	ASHG19A3A054142	ASHG19A3A054142	CTATAGGGAGGCCATTTCCTGTCCTGGAATTAGTTTTTCTAAAATGTGAATAAACTTGTT	IGSF8				ASHG19A3A054142	0.5348	0.0263	-2.53164	-3.4234	-1.99282	IGSF8
ASHG19A3A042748	0.49639	0.0167	-2.77841	-3.0173	-1.98693	ASHG19A3A042748	ASHG19A3A042748	CCTGGCCACATTGCCCAAGTCACACAGGCTTCTGTATTATGTATTTAGATAAAATGTGTG	CTGLF12P				ASHG19A3A042748	0.49639	0.0167	-2.77841	-3.0173	-1.98693	CTGLF12P
ASHG19A3A045316	0.59091	0.0438	-2.25206	-3.8716	-1.98628	ASHG19A3A045316	ASHG19A3A045316	CAACCCTTGACCCAATGACACCAAACACAGTGTTTTTGAGCTCGGTATTATATATTTTTT	TRMT112				ASHG19A3A045316	0.59091	0.0438	-2.25206	-3.8716	-1.98628	TRMT112
ASHG19A3A020681	0.52561	0.0215	-2.63947	-3.2468	-1.98579	ASHG19A3A020681	ASHG19A3A020681	CTACCAGTGTGGCTCTTACGTGTTTTCTTTGCTAAAATAAACCCTAGTTCTTATATTGCT	PPIE				ASHG19A3A020681	0.52561	0.0215	-2.63947	-3.2468	-1.98579	PPIE
ASHG19A3A051653	0.48145	0.0155	-2.81588	-2.9551	-1.97843	ASHG19A3A051653	ASHG19A3A051653	CAGACTGAATAGATCTTAACTGTCTCCTACATGTGTGTTTTCAAATGTGTATAGATGCTA	HIST2H2BE				ASHG19A3A051653	0.48145	0.0155	-2.81588	-2.9551	-1.97843	HIST2H2BE
ASHG19A3A045466	0.57355	0.0383	-2.32527	-3.7558	-1.97817	ASHG19A3A045466	ASHG19A3A045466	GGATGAGCTTGAATTTGAATGAATTGAGTTTGTATTTCTAGAACCCTGGGTTTTTACATG	C11orf59				ASHG19A3A045466	0.57355	0.0383	-2.32527	-3.7558	-1.97817	C11orf59
ASHG19A3A053920	0.6288	0.0772	-1.93233	-4.3597	-1.97684	ASHG19A3A053920	ASHG19A3A053920	TCTACAGAGATCCTGAAGAGATTGAAAAAGAAGAGCAGGCTGCTGCTGAAAAGGCAGTGA	RP11-133M24.1				ASHG19A3A053920	0.6288	0.0772	-1.93233	-4.3597	-1.97684	RP11-133M24.1
ASHG19A3A025439	0.3379	0.00601	-3.32668	-2.1013	-1.9753	ASHG19A3A025439	ASHG19A3A025439	ATACTATGAGACCAGCTTCTTCACAGGTTCCATGAGTCATGTCAACAGAGCGGTTGCTAA	RP11-333E13.1				ASHG19A3A025439	0.3379	0.00601	-3.32668	-2.1013	-1.9753	RP11-333E13.1
ASHG19A3A016329	0.52527	0.0211	-2.6515	-3.2271	-1.97217	ASHG19A3A016329	ASHG19A3A016329	CATTAGCCCACATACCAGTAACTTATACTTAAAGATGGGATGGAGTTATAAAGTGCTTTT	RAB6C				ASHG19A3A016329	0.52527	0.0211	-2.6515	-3.2271	-1.97217	RAB6C
ASHG19A3A021931	0.29382	0.00445	-3.48967	-1.8294	-1.96763	ASHG19A3A021931	ASHG19A3A021931	TGCAGCCCCTACATTCCTACTGTGCAGCCAGTAAAGTCATATTAAAATGCTTATTTGATC	TNIK				ASHG19A3A021931	0.29382	0.00445	-3.48967	-1.8294	-1.96763	TNIK
ASHG19A3A052406	0.65152	0.121	-1.66916	-4.7333	-1.96721	ASHG19A3A052406	ASHG19A3A052406	AGGGCAGGTGATTCGTCGGCCCCGGTGGCGGCGGCGCGTGCGACGGTCACCTCGGTTTGG	SNUPN				ASHG19A3A052406	0.65152	0.121	-1.66916	-4.7333	-1.96721	SNUPN
ASHG19A3A048202	0.63223	0.0915	-1.83407	-4.5026	-1.96671	ASHG19A3A048202	ASHG19A3A048202	GTGTCAGTGGCGGCGGCGGCAACGACGGCGGGTTCGCGCCACCTGTCCAAGTGCCACCTG	GFI1				ASHG19A3A048202	0.63223	0.0915	-1.83407	-4.5026	-1.96671	GFI1
ASHG19A3A004606	0.5212	0.0202	-2.67406	-3.1899	-1.96592	ASHG19A3A004606	ASHG19A3A004606	TTTGTCAAAAAGGACCAGTTGGGCAAGGAAGGGTATCAAGACTACGAACCTGAAGCCTAA	SNCA				ASHG19A3A004606	0.5212	0.0202	-2.67406	-3.1899	-1.96592	SNCA
ASHG19A3A011657	0.57167	0.0365	-2.35303	-3.7116	-1.96525	ASHG19A3A011657	ASHG19A3A011657	CAAGGCGAGGGGAGTTACCCCTAAAACAAAGCTATTAAAGGGACAGAATACTTCCTGTTT	CA11				ASHG19A3A011657	0.57167	0.0365	-2.35303	-3.7116	-1.96525	CA11
ASHG19A3A054488	0.43247	0.0116	-2.97418	-2.6912	-1.95816	ASHG19A3A054488	ASHG19A3A054488	TGGGGCTTCTTCTGTAACATGACTTGCGAATATTTATATAAAAACGAGTGTTACAATGAG	FBRS				ASHG19A3A054488	0.43247	0.0116	-2.97418	-2.6912	-1.95816	FBRS
ASHG19A3A006949	0.47019	0.0145	-2.85172	-2.8955	-1.95403	ASHG19A3A006949	ASHG19A3A006949	GCGGCGGCGGCGGCGGCGGCGGCGGAGCAGGTGATGTTCTGCACCCTGAACACCCACAAA	GIPC1				ASHG19A3A006949	0.47019	0.0145	-2.85172	-2.8955	-1.95403	GIPC1
ASHG19A3A009471	0.51918	0.0194	-2.69689	-3.1522	-1.95097	ASHG19A3A009471	ASHG19A3A009471	CTGTTCCTAGATTGGATGTGTGTGTTCTAAGAAGTTGTCATAAATAAAACCTGAATGACC	KIF21B				ASHG19A3A009471	0.51918	0.0194	-2.69689	-3.1522	-1.95097	KIF21B
ASHG19A3A038289	0.52736	0.0227	-2.61072	-3.2941	-1.94616	ASHG19A3A038289	ASHG19A3A038289	ACGTTTGCATCCTGCACAGCTAGAGATCCTTTATTAAAAGCACACTGTTGGTTTCTGCTC	DDX11L5				ASHG19A3A038289	0.52736	0.0227	-2.61072	-3.2941	-1.94616	DDX11L5
ASHG19A3A002005	0.62093	0.0666	-2.01709	-4.2335	-1.94561	ASHG19A3A002005	ASHG19A3A002005	GGCGGCGGCGTCTTTTGTGAGTTCATCCACAGATCCTGGTCCCTACAAATAAGCCTGCTC	ZNF84				ASHG19A3A002005	0.62093	0.0666	-2.01709	-4.2335	-1.94561	ZNF84
ASHG19A3A022361	0.63015	0.0858	-1.87163	-4.4485	-1.94325	ASHG19A3A022361	ASHG19A3A022361	GATTTCCAGGAAGTACTCATAGCAAGTTCATAAAAGTTCTTGAGACCTAAATTTCTTCAC	RPL15				ASHG19A3A022361	0.63015	0.0858	-1.87163	-4.4485	-1.94325	RPL15
ASHG19A3A011309	0.56341	0.0335	-2.39997	-3.6364	-1.94226	ASHG19A3A011309	ASHG19A3A011309	CACTGAGCTTGTTTCAAATTCAGCAGCTTTGATTCAGCAACCCACAACAGTTAAAAACAA	CTC-448F2.1				ASHG19A3A011309	0.56341	0.0335	-2.39997	-3.6364	-1.94226	CTC-448F2.1
ASHG19A3A001036	0.56341	0.0345	-2.38261	-3.6643	-1.9374	ASHG19A3A001036	ASHG19A3A001036	CGGCGGCGGCGGCGCGGGGACCGAGGTTGAAGTTCATGAGTTCGCCCAGCCTCAGTGACC	PRR5				ASHG19A3A001036	0.56341	0.0345	-2.38261	-3.6643	-1.9374	PRR5
ASHG19A3A016110	0.57173	0.0378	-2.33285	-3.7438	-1.93645	ASHG19A3A016110	ASHG19A3A016110	GGAAACTCTTTTCCCTGAAGATAAATATTAACCTATGCTCACGTTCTTAAGTTTTGTGGT	AC012360.6				ASHG19A3A016110	0.57173	0.0378	-2.33285	-3.7438	-1.93645	AC012360.6
ASHG19A3A006259	0.17836	0.00138	-4.13161	-0.7785	-1.93033	ASHG19A3A006259	ASHG19A3A006259	CGCAGGGGCTCCTCGGGCTCAGTGGTTGTTGACCTCCTGTACTGGAGAGACATTAAGAAG	RTN4				ASHG19A3A006259	0.17836	0.00138	-4.13161	-0.7785	-1.93033	RTN4
ASHG19A3A040886	0.64398	0.108	-1.73711	-4.6398	-1.93026	ASHG19A3A040886	ASHG19A3A040886	TCTACAGAGATCCTGAAGAGATTGAAAAAGAAGAGCAGGCTGCTGCTGAAAAGGCAGTGA	RP6-105D16.1				ASHG19A3A040886	0.64398	0.108	-1.73711	-4.6398	-1.93026	RP6-105D16.1
ASHG19A3A040784	0.5348	0.0261	-2.53617	-3.416	-1.92861	ASHG19A3A040784	ASHG19A3A040784	TTTGCCCAAAAGCTGCTTCGAAAGGCAAGGAGGAAGCTTATCTATGAAAAAGCAAAGCAC	GS1-541M1.1				ASHG19A3A040784	0.5348	0.0261	-2.53617	-3.416	-1.92861	GS1-541M1.1
ASHG19A3A054860	0.59662	0.047	-2.21222	-3.9341	-1.92658	ASHG19A3A054860	ASHG19A3A054860	TTGCTGTGAAGAAAAACATGTGTATATATTGCACCTTGAGTTGTCAGAAGGTAGAAACTG	KIAA0513				ASHG19A3A054860	0.59662	0.047	-2.21222	-3.9341	-1.92658	KIAA0513
ASHG19A3A001846	0.61818	0.0595	-2.08044	-4.1376	-1.92548	ASHG19A3A001846	ASHG19A3A001846	GCGCACATGTAGGCGTTCCGAGCGGCGGCGGAGATTGTCCGCAGTGACTACACTCATGGC	TMEM177				ASHG19A3A001846	0.61818	0.0595	-2.08044	-4.1376	-1.92548	TMEM177
ASHG19A3A029807	0.61461	0.056	-2.1142	-4.0859	-1.92334	ASHG19A3A029807	ASHG19A3A029807	TTTGAGCTGTGTGGGAGGGAAGGGCATTGAAATTGTAGGTTGTAATCTTGTGCCAACCAA	CR624291				ASHG19A3A029807	0.61461	0.056	-2.1142	-4.0859	-1.92334	CR624291
ASHG19A3A012661	0.62363	0.0724	-1.9691	-4.3053	-1.92303	ASHG19A3A012661	ASHG19A3A012661	AATGCAGTTTTATTATTGCTTGTGCCTCAACTGTTTAAGTGAATATTAAAGGGCTTGGAG	TOMM20				ASHG19A3A012661	0.62363	0.0724	-1.9691	-4.3053	-1.92303	TOMM20
ASHG19A3A017352	0.5552	0.0307	-2.44706	-3.5606	-1.92227	ASHG19A3A017352	ASHG19A3A017352	GATCTGTTTCTGGGGCCTCTGGCGGTGGCGGCCTGGGGCGGCGCGACGGCTGGTGCGCAG	MKKS				ASHG19A3A017352	0.5552	0.0307	-2.44706	-3.5606	-1.92227	MKKS
ASHG19A3A051777	0.5212	0.0201	-2.6776	-3.1841	-1.92214	ASHG19A3A051777	ASHG19A3A051777	ATCCAGAAAAACATTGATAACTCAGTTTGAAGCACCAAGCATGTGTAATATGGCTCTATA	BC014138				ASHG19A3A051777	0.5212	0.0201	-2.6776	-3.1841	-1.92214	BC014138
ASHG19A3A020690	0.61461	0.056	-2.11443	-4.0856	-1.91971	ASHG19A3A020690	ASHG19A3A020690	TTGTAACTTTGTTTGGAGCTGGCACCTCTTGAAATAAAAAGGAGGATGCACGAGCTGGCA	TMEM111				ASHG19A3A020690	0.61461	0.056	-2.11443	-4.0856	-1.91971	TMEM111
ASHG19A3A039419	0.6667	0.142	-1.5714	-4.864	-1.91965	ASHG19A3A039419	ASHG19A3A039419	CTCAAAGCATGTAACCTTAAGATGTTGCATTCTAAACTGACAATAAAGACCTTTCCCAAA	OLFM1				ASHG19A3A039419	0.6667	0.142	-1.5714	-4.864	-1.91965	OLFM1
ASHG19A3A048636	0.15159	0.00075	-4.47773	-0.2321	-1.91816	ASHG19A3A048636	ASHG19A3A048636	AGGAGCAATGACTGTTGGTATGGGCTACTTCATGTATCGGGAATTCTGGGCAAAACCTAA	AC073573.2				ASHG19A3A048636	0.15159	0.00075	-4.47773	-0.2321	-1.91816	AC073573.2
ASHG19A3A034359	0.5348	0.0264	-2.52871	-3.4281	-1.91674	ASHG19A3A034359	ASHG19A3A034359	CAATTAAACACCTTTACTCTTAGGAATATAGATTCGGCAGCCTTCAGTGAATATTGGTTT	CO9				ASHG19A3A034359	0.5348	0.0264	-2.52871	-3.4281	-1.91674	CO9
ASHG19A3A051622	0.6288	0.0778	-1.92798	-4.3661	-1.91514	ASHG19A3A051622	ASHG19A3A051622	GCATTGTTTGCTTATTGTTCCAAGACATTGTCAATAAAAGCATTTAAGTTGAATGCGACC	FOS				ASHG19A3A051622	0.6288	0.0778	-1.92798	-4.3661	-1.91514	FOS
ASHG19A3A006322	0.65581	0.129	-1.62767	-4.7893	-1.91	ASHG19A3A006322	ASHG19A3A006322	GAGGCGGCGGCGGCGCGGAGCCCAGGTGGCTCCGCTGCCGGATGGGAGTGCCCCAGTGTG	CAMKK2				ASHG19A3A006322	0.65581	0.129	-1.62767	-4.7893	-1.91	CAMKK2
ASHG19A3A046789	0.25729	0.00313	-3.68088	-1.5124	-1.90942	ASHG19A3A046789	ASHG19A3A046789	GGTAAATATGAGAAGGGTGTAGACCATCTGACAAATGCAATTGCTGTGTGTGGACAGCCA	AP002827.1				ASHG19A3A046789	0.25729	0.00313	-3.68088	-1.5124	-1.90942	AP002827.1
ASHG19A3A014580	0.5552	0.0313	-2.43659	-3.5775	-1.90881	ASHG19A3A014580	ASHG19A3A014580	TGCACGCCCGCCGCGCACAGAGCATAAAGAATCTGCGCTGAGGAGGCAGGAGAAGAAAGC	PRKCZ				ASHG19A3A014580	0.5552	0.0313	-2.43659	-3.5775	-1.90881	PRKCZ
ASHG19A3A039349	0.56217	0.0331	-2.40551	-3.6275	-1.90856	ASHG19A3A039349	ASHG19A3A039349	GAATTATCTAAATGCGTCTACCATTTTGCACTAGGGAGGAAGGATAAATGCTTTTTATGT	G0S2				ASHG19A3A039349	0.56217	0.0331	-2.40551	-3.6275	-1.90856	G0S2
ASHG19A3A020901	0.6288	0.0772	-1.93231	-4.3597	-1.90336	ASHG19A3A020901	ASHG19A3A020901	CTTGTGGGAACACCTTGTACCTGAGCTTACAGGTACCAATAAAGAGGCTTTATTTTTAGC	CSRNP1				ASHG19A3A020901	0.6288	0.0772	-1.93231	-4.3597	-1.90336	CSRNP1
ASHG19A3A018984	0.50217	0.0178	-2.7437	-3.0748	-1.89442	ASHG19A3A018984	ASHG19A3A018984	GGGATGTTTGTTGGCTCTGTTGTGTTTATTCACCAATTTGTACATTATTTGTTGTCCTTT	SUMO3				ASHG19A3A018984	0.50217	0.0178	-2.7437	-3.0748	-1.89442	SUMO3
ASHG19A3A014616	0.42032	0.0108	-3.01079	-2.63	-1.89358	ASHG19A3A014616	ASHG19A3A014616	CAAGCCTGATGGGGCTGTTTTCTCACAATATAAACGAATAAAGTGTCTTCTGGCCTACTT	RER1				ASHG19A3A014616	0.42032	0.0108	-3.01079	-2.63	-1.89358	RER1
ASHG19A3A038684	0.52527	0.0211	-2.64994	-3.2296	-1.89072	ASHG19A3A038684	ASHG19A3A038684	AAGTTACACAAACGCCAGCACAAATTCAACCAGTGTCACATCATCTACACCAACAGTGGT	RBPJP2				ASHG19A3A038684	0.52527	0.0211	-2.64994	-3.2296	-1.89072	RBPJP2
ASHG19A3A037793	0.39164	0.00918	-3.09913	-2.4822	-1.89017	ASHG19A3A037793	ASHG19A3A037793	ATGTTCCCTGTCTTGGGAGCCTTTCTTCAGGGAGCTTGATGGTTCCAACCCACCCAGGAG	RP11-23B15.1				ASHG19A3A037793	0.39164	0.00918	-3.09913	-2.4822	-1.89017	RP11-23B15.1
ASHG19A3A038263	0.5212	0.0202	-2.67351	-3.1908	-1.88593	ASHG19A3A038263	ASHG19A3A038263	CACCCCGAGTGGCATTGTCGCTGCAGCCAACTTTGCCATTAAAACTCTTTGCCAAAGTTT	RNF208				ASHG19A3A038263	0.5212	0.0202	-2.67351	-3.1908	-1.88593	RNF208
ASHG19A3A044453	0.61974	0.0635	-2.04332	-4.1939	-1.88386	ASHG19A3A044453	ASHG19A3A044453	ACTATGGGCTCTGAAGGGGGCAGGAGTCAGCAATAAAGCTATGTCTGATATTTTCCTTCA	GSTO1				ASHG19A3A044453	0.61974	0.0635	-2.04332	-4.1939	-1.88386	GSTO1
ASHG19A3A004132	0.29312	0.00415	-3.52686	-1.7676	-1.88094	ASHG19A3A004132	ASHG19A3A004132	TGCTCGACGACCAAGAGGCGAAGAGGGAAGCAGAGACTTTCAAGGAACAAGGAAATGCAT	DNAJC7				ASHG19A3A004132	0.29312	0.00415	-3.52686	-1.7676	-1.88094	DNAJC7
ASHG19A3A046882	0.60479	0.0496	-2.18313	-3.9794	-1.87941	ASHG19A3A046882	ASHG19A3A046882	GCTATGTACAATGATGTGCACCTTGCAGATGCTCAATAAAGTAATTACTGACAACTCGTT	ENDOD1				ASHG19A3A046882	0.60479	0.0496	-2.18313	-3.9794	-1.87941	ENDOD1
ASHG19A3A054641	0.54345	0.0278	-2.50163	-3.4722	-1.87829	ASHG19A3A054641	ASHG19A3A054641	TATTAAATACTTTTGTACCATGAGTAAAACTTCAGGTGTTTCGCAAGAACCACCATTCTC	ARL2BP				ASHG19A3A054641	0.54345	0.0278	-2.50163	-3.4722	-1.87829	ARL2BP
ASHG19A3A017251	0.63223	0.0912	-1.8359	-4.5	-1.87826	ASHG19A3A017251	ASHG19A3A017251	GCACCATTTATGAGTCTCAAGTTTTATTATTGCAATAAAAGTGCTTTATGCCGGCTTTTC	FKBP1A				ASHG19A3A017251	0.63223	0.0912	-1.8359	-4.5	-1.87826	FKBP1A
ASHG19A3A012473	0.62363	0.0718	-1.97386	-4.2982	-1.87633	ASHG19A3A012473	ASHG19A3A012473	TCTGTACTTCTACAGAGATCCTGAAGAGATTGAAAAAGAAGAGCAGGCTGCTGCTGAGAA	RPSAP58				ASHG19A3A012473	0.62363	0.0718	-1.97386	-4.2982	-1.87633	RPSAP58
ASHG19A3A015742	0.45112	0.0129	-2.9143	-2.7912	-1.87631	ASHG19A3A015742	ASHG19A3A015742	GTTCTGAGTACTGTTAATATCTGGAAAGTATCTTGAGATATCAGTGGAAAGCTAAACAGT	ACTR2				ASHG19A3A015742	0.45112	0.0129	-2.9143	-2.7912	-1.87631	ACTR2
ASHG19A3A031537	0.61366	0.0553	-2.12148	-4.0747	-1.87517	ASHG19A3A031537	ASHG19A3A031537	ACAGGGGCATTTAGGGAGCAGATGACTGAGAACATTAAAAAAGAACTTAAATGACACAGC	PTCRA				ASHG19A3A031537	0.61366	0.0553	-2.12148	-4.0747	-1.87517	PTCRA
ASHG19A3A034846	0.35515	0.00682	-3.25879	-2.2149	-1.87166	ASHG19A3A034846	ASHG19A3A034846	AGTTAGATTTGTAGTTGCATATTTAGCTTTGCACATTTGAAATAAACCACGGTTGCAGCC	CUX1				ASHG19A3A034846	0.35515	0.00682	-3.25879	-2.2149	-1.87166	CUX1
ASHG19A3A046626	0.63015	0.0819	-1.8984	-4.4095	-1.87091	ASHG19A3A046626	ASHG19A3A046626	GTCATGTCAGGCATTTTGCAAGGAAAAGCCACTTGGGGAAAGATGGAAAAGGACAAAAAA	RAB1B				ASHG19A3A046626	0.63015	0.0819	-1.8984	-4.4095	-1.87091	RAB1B
ASHG19A3A023995	0.34139	0.00613	-3.31665	-2.1181	-1.87043	ASHG19A3A023995	ASHG19A3A023995	ATGTGGTGGAGAATGAAGAGGCCAGCGCTAGCATCATTGTTAAAATGACAGACTCGTTCA	QDPR				ASHG19A3A023995	0.34139	0.00613	-3.31665	-2.1181	-1.87043	QDPR
ASHG19A3A048417	0.38341	0.00849	-3.1407	-2.4126	-1.8688	ASHG19A3A048417	ASHG19A3A048417	AACTGGTTTGATTTCTCGTTCATTGTACACTGCCTCTGAACATCTAATTGTTTTTAGTTG	STRAP				ASHG19A3A048417	0.38341	0.00849	-3.1407	-2.4126	-1.8688	STRAP
ASHG19A3A052471	0.65216	0.123	-1.65847	-4.7478	-1.86617	ASHG19A3A052471	ASHG19A3A052471	AGGTGTTGCTTGTTCAGTATCTCAAGCCCAGAAAGATGAATTAATCCTTGAAGGAAATGA	RP13-996F3.1				ASHG19A3A052471	0.65216	0.123	-1.65847	-4.7478	-1.86617	RP13-996F3.1
ASHG19A3A039488	0.28481	0.00389	-3.56246	-1.7084	-1.86488	ASHG19A3A039488	ASHG19A3A039488	AACCTCAGGTCTCACCCCTGTGGCCTGTGATTATGAATAAAGATTATCTTTGTAAAGATC	SSNA1				ASHG19A3A039488	0.28481	0.00389	-3.56246	-1.7084	-1.86488	SSNA1
ASHG19A3A017725	0.62846	0.0761	-1.9407	-4.3474	-1.86325	ASHG19A3A017725	ASHG19A3A017725	ATTCCTGAGACAGGAGTTACAGTCCCTTTTGGCCCTCACATCCAATAAAGAGACTGATAC	ACOT8				ASHG19A3A017725	0.62846	0.0761	-1.9407	-4.3474	-1.86325	ACOT8
ASHG19A3A040646	0.56341	0.0334	-2.40096	-3.6348	-1.86205	ASHG19A3A040646	ASHG19A3A040646	TTTCCCATGGGATGTGAAAGGCTGGCCATTATTAAGTCCCTGTAACTCAAATGTCAACCC	CD99				ASHG19A3A040646	0.56341	0.0334	-2.40096	-3.6348	-1.86205	CD99
ASHG19A3A048613	0.58531	0.0421	-2.27388	-3.8372	-1.86072	ASHG19A3A048613	ASHG19A3A048613	TCCACCGTTGTGCATATTGTTGCTTCTGAACCACAAACTGTATAAATGGATGGTTTTTTG	GRASP				ASHG19A3A048613	0.58531	0.0421	-2.27388	-3.8372	-1.86072	GRASP
ASHG19A3A037717	0.53374	0.0253	-2.55183	-3.3904	-1.85977	ASHG19A3A037717	ASHG19A3A037717	ACCCACTTTTCTAATCATGAATGAACAATAAAGCCCACGCTCTTTGTCAGGCTCCACATG	NINJ1				ASHG19A3A037717	0.53374	0.0253	-2.55183	-3.3904	-1.85977	NINJ1
ASHG19A3L0000916	0.50217	0.0173	-2.75823	-3.0508	-1.85945	ASHG19A3L0000916	ASHG19A3L0000916	ACAGCCCACCTCAGGCCTCCTGCAAAAATACATAGAATAAACAACAACAGTTACTAAATG	lincRNA-PLEKHM1-2				ASHG19A3L0000916	0.50217	0.0173	-2.75823	-3.0508	-1.85945	lincRNA-PLEKHM1-2
ASHG19A3A010464	0.58531	0.0414	-2.28257	-3.8235	-1.85883	ASHG19A3A010464	ASHG19A3A010464	TGTCACTGATCTTTCTGGCAAAGAAATCATCTGCCGTGTGACTGGTAGGATGAAGGTGAA	RP11-343H5.4				ASHG19A3A010464	0.58531	0.0414	-2.28257	-3.8235	-1.85883	RP11-343H5.4
ASHG19A3A012194	0.50165	0.0171	-2.7653	-3.039	-1.85588	ASHG19A3A012194	ASHG19A3A012194	GGATAAAAGTCCTGACCTTTGTTCTCTTGACGGAATAAAAGCTTGCTTATCCTTATACTT	C19orf66				ASHG19A3A012194	0.50165	0.0171	-2.7653	-3.039	-1.85588	C19orf66
ASHG19A3A017569	0.19066	0.00156	-4.06489	-0.8857	-1.85363	ASHG19A3A017569	ASHG19A3A017569	AGGTCAGCTTCCTCGCTGTTTTGGTCCTAACTCAAAAGCAGATCCAGTAAAGGTTTTTGT	E2F1				ASHG19A3A017569	0.19066	0.00156	-4.06489	-0.8857	-1.85363	E2F1
ASHG19A3A013081	0.5212	0.0201	-2.67632	-3.1862	-1.85362	ASHG19A3A013081	ASHG19A3A013081	CTACTCTCTGTGGCAGTTTCATATTTGCTAAGACGAATTTGCTCATTAAACATTTTGTTG	U2AF2				ASHG19A3A013081	0.5212	0.0201	-2.67632	-3.1862	-1.85362	U2AF2
ASHG19A3A001420	0.63216	0.0878	-1.85787	-4.4684	-1.85322	ASHG19A3A001420	ASHG19A3A001420	GCCGAGCAGACTGCTGCGGTTCCTGGGTGGCGGCGGCATGGAGGCGCGCTTCACGCGCGG	TRAPPC5				ASHG19A3A001420	0.63216	0.0878	-1.85787	-4.4684	-1.85322	TRAPPC5
ASHG19A3A040654	0.25029	0.00277	-3.74737	-1.4028	-1.85259	ASHG19A3A040654	ASHG19A3A040654	AATGACAAAATTAGTGCCCTTCTGACGAATGTGGAGCTGGAGTGTTTCTGGTAAGCCACT	RP11-558O12.1				ASHG19A3A040654	0.25029	0.00277	-3.74737	-1.4028	-1.85259	RP11-558O12.1
ASHG19A3A050364	0.5552	0.0306	-2.44926	-3.557	-1.84995	ASHG19A3A050364	ASHG19A3A050364	CACAGGCAAGCAGCTGGAAGATGTCCACACTCTTTCTGACTATAAAATCCAGAAAGTGTC	RP11-568F20.1				ASHG19A3A050364	0.5552	0.0306	-2.44926	-3.557	-1.84995	RP11-568F20.1
ASHG19A3A052024	0.37415	0.00793	-3.17778	-2.3505	-1.84517	ASHG19A3A052024	ASHG19A3A052024	ACAGCAGTGGTATGGGGTTTATGATGCTATAAAACAATGTCTGAAAAGTTGCCTAGAATA	FAM82A2				ASHG19A3A052024	0.37415	0.00793	-3.17778	-2.3505	-1.84517	FAM82A2
ASHG19A3A012221	0.62623	0.0754	-1.94588	-4.3397	-1.83933	ASHG19A3A012221	ASHG19A3A012221	TCGTTTGGCGGCGGCGGCGGCTTCTTTGTTTCGTGAAGAGAAGCGAGACGCCCATTCTGC	SMARCA4				ASHG19A3A012221	0.62623	0.0754	-1.94588	-4.3397	-1.83933	SMARCA4
ASHG19A3A045333	0.50217	0.0175	-2.75315	-3.0592	-1.83581	ASHG19A3A045333	ASHG19A3A045333	TGTCCTGGGAAACACGGTATTTAAGAGAGAACTATATTGGTATTAAAGCTGGTTTGTTTT	MAP4K2				ASHG19A3A045333	0.50217	0.0175	-2.75315	-3.0592	-1.83581	MAP4K2
ASHG19A3A027208	0.4282	0.0113	-2.98957	-2.6655	-1.8349	ASHG19A3A027208	ASHG19A3A027208	ACAGAGTTGCCCTGTCACCATTTCTTTCACAAACCTTGTGTCTCAATTTGGCTACAAAAG	PJA2				ASHG19A3A027208	0.4282	0.0113	-2.98957	-2.6655	-1.8349	PJA2
ASHG19A3A001020	0.25201	0.00283	-3.73612	-1.4213	-1.83201	ASHG19A3A001020	ASHG19A3A001020	CCCGTCCTCCGTGGCCGCCCTTCGGGATGAAGAGGGGCCCTTGTGTTGCCCCCACCCTGG	GIYD1				ASHG19A3A001020	0.25201	0.00283	-3.73612	-1.4213	-1.83201	GIYD1
ASHG19A3A022589	0.63216	0.0889	-1.8508	-4.4786	-1.82989	ASHG19A3A022589	ASHG19A3A022589	TGTCCAGAGAATCAAGGATTTTTTGCGGAATCTTGTACCCAGGACAGAGTCCTAGTGTGT	CAMP				ASHG19A3A022589	0.63216	0.0889	-1.8508	-4.4786	-1.82989	CAMP
ASHG19A3A044569	0.29799	0.00465	-3.46518	-1.8702	-1.82906	ASHG19A3A044569	ASHG19A3A044569	AATGTGCCAGGAGCCATAGGAATATCTGTATGTTGGATGACTTTAATGCTACATTTTAAA	BAG3				ASHG19A3A044569	0.29799	0.00465	-3.46518	-1.8702	-1.82906	BAG3
ASHG19A3A030215	0.66066	0.135	-1.60292	-4.8224	-1.82474	ASHG19A3A030215	ASHG19A3A030215	ACTGTCATGAACCATCACCTGCAGGAAACAAGCTTCACAAAAGAAGCCTACAAGAAGTAT	RP11-30P6.3				ASHG19A3A030215	0.66066	0.135	-1.60292	-4.8224	-1.82474	RP11-30P6.3
ASHG19A3A013731	0.62363	0.0734	-1.96095	-4.3174	-1.82283	ASHG19A3A013731	ASHG19A3A013731	TTTAAAAGACCTAAGGCAAATGGGGTGAAGCCCAGCACTGTGCATATTGCTTGTACTCCT	PELI1				ASHG19A3A013731	0.62363	0.0734	-1.96095	-4.3174	-1.82283	PELI1
ASHG19A3A049292	0.56341	0.0341	-2.3898	-3.6528	-1.81979	ASHG19A3A049292	ASHG19A3A049292	CTTTGTCTTTTGGCTGGCCTAACCTACATTGACATGTACACAGAACATTTTAAAACTTTT	AK098818				ASHG19A3A049292	0.56341	0.0341	-2.3898	-3.6528	-1.81979	AK098818
ASHG19A3A021552	0.61974	0.0635	-2.04388	-4.1931	-1.81599	ASHG19A3A021552	ASHG19A3A021552	TCTGGCTTGGCAGAATATATCTTTAACAAGAACACCCTGGGAGACAGTGATAATGAAAAC	RP11-722C17.1				ASHG19A3A021552	0.61974	0.0635	-2.04388	-4.1931	-1.81599	RP11-722C17.1
ASHG19A3A011216	0.64051	0.106	-1.74538	-4.6282	-1.81475	ASHG19A3A011216	ASHG19A3A011216	TGTTTGTAATCCTTGGTTCGCCCGGTTTTCTGTTTTCAGTAAAGTCTCGTTACGCCAGCT	JUND				ASHG19A3A011216	0.64051	0.106	-1.74538	-4.6282	-1.81475	JUND
ASHG19A3A001974	0.61638	0.0573	-2.10174	-4.105	-1.81439	ASHG19A3A001974	ASHG19A3A001974	CGTGCACCCAGAGGACCAGGCGGCGGCGGGCAGGAAGACCTATGCCATGGTGTCCAGCCA	TUFT1				ASHG19A3A001974	0.61638	0.0573	-2.10174	-4.105	-1.81439	TUFT1
ASHG19A3A011468	0.51918	0.0195	-2.69286	-3.1589	-1.8133	ASHG19A3A011468	ASHG19A3A011468	CAAAGGAAGGGGGCAATAAATGTTGAGCCAAGAGCTTCAAATTACTCTAGAGAAACCGAC	BLVRB				ASHG19A3A011468	0.51918	0.0195	-2.69286	-3.1589	-1.8133	BLVRB
ASHG19A3A008282	0.63015	0.084	-1.88388	-4.4307	-1.81202	ASHG19A3A008282	ASHG19A3A008282	CAACATTTTACCCACACACAGATAAAGTTTTCCCTTGAGGAAACAACAGCTTTAAAAGAA	CCR7				ASHG19A3A008282	0.63015	0.084	-1.88388	-4.4307	-1.81202	CCR7
ASHG19A3A054264	0.29157	0.00403	-3.54298	-1.7408	-1.81159	ASHG19A3A054264	ASHG19A3A054264	TAAAACCCTGGAGGTTTCCCGTGGGCTCGTTCAAGAACTTTCCAGCTGTTGTTTAAAAGA	SEC14L5				ASHG19A3A054264	0.29157	0.00403	-3.54298	-1.7408	-1.81159	SEC14L5
ASHG19A3A016618	0.65083	0.117	-1.68634	-4.7099	-1.81035	ASHG19A3A016618	ASHG19A3A016618	ACCTGTGTGCTATCCATGCCAAACGTGTAACAATTATGCCAAAAGACATCCAGCTAGCAC	AC018890.1				ASHG19A3A016618	0.65083	0.117	-1.68634	-4.7099	-1.81035	AC018890.1
ASHG19A3A035832	0.53374	0.0252	-2.55491	-3.3854	-1.80725	ASHG19A3A035832	ASHG19A3A035832	TTTCCAAAAACTTGTAGAAGGTTGTGAAAAAACTACTAGGATCACGCGGCATGTATTGAG	SNHG6				ASHG19A3A035832	0.53374	0.0252	-2.55491	-3.3854	-1.80725	SNHG6
ASHG19A3A007813	0.45841	0.0134	-2.8973	-2.8195	-1.80694	ASHG19A3A007813	ASHG19A3A007813	GAAGCTAGACATGTGCTTTGAAATGATTATCATCCTAATATCATGGGGGAAAAAATACCA	C1QBP				ASHG19A3A007813	0.45841	0.0134	-2.8973	-2.8195	-1.80694	C1QBP
ASHG19A3A044304	0.61836	0.0622	-2.05582	-4.175	-1.80601	ASHG19A3A044304	ASHG19A3A044304	TTCACGAGGACAAGGCTGCAGAGCCGGGTGATGCCCTCGACCTAATCATTCACAGTGCAA	CYP26C1				ASHG19A3A044304	0.61836	0.0622	-2.05582	-4.175	-1.80601	CYP26C1
ASHG19A3A003913	0.50165	0.0172	-2.76087	-3.0464	-1.80427	ASHG19A3A003913	ASHG19A3A003913	GCCGGGGCGGCGGGCGGCGGCGGCGGTGGGGAGAACTACGATGACCCGCACAAAACCCCT	HNRNPL				ASHG19A3A003913	0.50165	0.0172	-2.76087	-3.0464	-1.80427	HNRNPL
ASHG19A3A030552	0.67459	0.149	-1.54091	-4.9037	-1.80413	ASHG19A3A030552	ASHG19A3A030552	AAGGCAGTGCATGCATTTGGGTTTATCTTTATCTTTTTCTATAAGTTGTACCAAGACATC	FTHL26				ASHG19A3A030552	0.67459	0.149	-1.54091	-4.9037	-1.80413	FTHL26
ASHG19A3A011831	0.27661	0.0036	-3.60468	-1.6384	-1.80232	ASHG19A3A011831	ASHG19A3A011831	TTGTCCTGCCGCTCGTCCTCCTCCTCCAATGTCGGCGTCAGAGCAAACACAGGACATTGG	AC010492.4				ASHG19A3A011831	0.27661	0.0036	-3.60468	-1.6384	-1.80232	AC010492.4
ASHG19A3A008211	0.64051	0.106	-1.74641	-4.6268	-1.80134	ASHG19A3A008211	ASHG19A3A008211	TGCTTTTGTTCAGGGCTGTGATCGGCCTGGGGAAATAATAAAGATGCTCTTTTAAAAGGT	CCL3				ASHG19A3A008211	0.64051	0.106	-1.74641	-4.6268	-1.80134	CCL3
ASHG19A3A012036	0.65023	0.116	-1.69621	-4.6963	-1.80021	ASHG19A3A012036	ASHG19A3A012036	AGGCTGCAAGGGGTGGACTGTGGGATGCATGCCCTGGCAACATTGAAGTTCGATCATGGT	S1PR4				ASHG19A3A012036	0.65023	0.116	-1.69621	-4.6963	-1.80021	S1PR4
ASHG19A3A054012	0.69229	0.187	-1.39788	-5.0831	-1.79874	ASHG19A3A054012	ASHG19A3A054012	TCTGTACTGTATTGGGATTGTAAAGAACATCTCTGCACTCAGACAGTTTACAGAAATAAA	COTL1				ASHG19A3A054012	0.69229	0.187	-1.39788	-5.0831	-1.79874	COTL1
ASHG19A3A037999	0.22829	0.00227	-3.85764	-1.222	-1.79871	ASHG19A3A037999	ASHG19A3A037999	GCACCCCCCGTCCACCTCAAAGCCGATATGGATGGGCCGCTCTCCAACCGGGGTGAGAAG	LHX6				ASHG19A3A037999	0.22829	0.00227	-3.85764	-1.222	-1.79871	LHX6
ASHG19A3A015285	0.52824	0.0233	-2.59813	-3.3147	-1.79865	ASHG19A3A015285	ASHG19A3A015285	GTGGCAGAGATGTCTATTTCTGCATTCAAAAGTGTAATGATGTACTTATTCATGCTAAAC	ID2				ASHG19A3A015285	0.52824	0.0233	-2.59813	-3.3147	-1.79865	ID2
ASHG19A3A027529	0.30023	0.00473	-3.45662	-1.8844	-1.79843	ASHG19A3A027529	ASHG19A3A027529	GCCTGGCTCCTTTCCTCAAAGAACAAAGAAGACTTTGCTTCATTAAAGTGTCTGAGAAGG	NR3C1				ASHG19A3A027529	0.30023	0.00473	-3.45662	-1.8844	-1.79843	NR3C1
ASHG19A3A048808	0.42856	0.0113	-2.98681	-2.6701	-1.79772	ASHG19A3A048808	ASHG19A3A048808	GGTACTTTTCAAAAAGGAATGCCCCACAAGTGTCACCATGGCAAAACTGGAAGAGTCTAC	RP11-118B13.1				ASHG19A3A048808	0.42856	0.0113	-2.98681	-2.6701	-1.79772	RP11-118B13.1
ASHG19A3A013832	0.68677	0.173	-1.44794	-5.0216	-1.7969	ASHG19A3A013832	ASHG19A3A013832	AAGCAGATTACTTCCATCAGTACTGAGCCAGGAGTTGAGGTGGAAGTCATCATTGCAGAT	AC067950.1				ASHG19A3A013832	0.68677	0.173	-1.44794	-5.0216	-1.7969	AC067950.1
ASHG19A3A044741	0.5552	0.0314	-2.43494	-3.5801	-1.79433	ASHG19A3A044741	ASHG19A3A044741	GAGACCCGCTTACCTTAGTTCATCTGTTCACTCGTAATAAAAAGAATTCTCTCAGGTCAG	MOB2				ASHG19A3A044741	0.5552	0.0314	-2.43494	-3.5801	-1.79433	MOB2
ASHG19A3A016146	0.67393	0.148	-1.54539	-4.8979	-1.79119	ASHG19A3A016146	ASHG19A3A016146	CTCAATGGCAGGGATACTATATTGGTAATTATGTTTTCATATAGCAACCACCACAGTATA	BC022365				ASHG19A3A016146	0.67393	0.148	-1.54539	-4.8979	-1.79119	BC022365
ASHG19A3A020512	0.5459	0.0283	-2.4924	-3.4872	-1.79114	ASHG19A3A020512	ASHG19A3A020512	GCTGGGGCTTCCATCTTAATTTATTCTCAATAATAAAGACTTCATGATGATCTCTGCAGG	LOC339674				ASHG19A3A020512	0.5459	0.0283	-2.4924	-3.4872	-1.79114	LOC339674
ASHG19A3A035049	0.29697	0.0046	-3.4714	-1.8598	-1.79063	ASHG19A3A035049	ASHG19A3A035049	GCTGCTGTGTGTGGTCTCAGAGCCTCTGCTTCCTTAGGTTACAAAACAAAACAGGGAGAG	LOC407835				ASHG19A3A035049	0.29697	0.0046	-3.4714	-1.8598	-1.79063	LOC407835
ASHG19A3A015127	0.61818	0.0594	-2.08192	-4.1353	-1.78793	ASHG19A3A015127	ASHG19A3A015127	CGACAGTTCCACCTCGGAAAGCGACGCGCGCGACTCGGCGGCGGGACACCTGCCCGGCAG	NGEF				ASHG19A3A015127	0.61818	0.0594	-2.08192	-4.1353	-1.78793	NGEF
ASHG19A3A004817	0.31695	0.00527	-3.39833	-1.9816	-1.78684	ASHG19A3A004817	ASHG19A3A004817	CAGGCTATACTGGGCAGCGCTGTGAAAATCTTCTGGAGGCTGGGAAGTCCAAGATCAAGG	PAMR1				ASHG19A3A004817	0.31695	0.00527	-3.39833	-1.9816	-1.78684	PAMR1
ASHG19A3A054762	0.63513	0.0954	-1.80926	-4.5381	-1.78676	ASHG19A3A054762	ASHG19A3A054762	ATGACAAAATCATCTTTGTGAAGGCCTCGCAGGAAGACCCAACACATGGGACCTATAACT	CD247				ASHG19A3A054762	0.63513	0.0954	-1.80926	-4.5381	-1.78676	CD247
ASHG19A3A011224	0.22829	0.00227	-3.85633	-1.2242	-1.78352	ASHG19A3A011224	ASHG19A3A011224	TGACGTTCGAGGAGGAGGCACAGCTCCTGCAGTTGAAGGTGAAGTGTCTGAACAACCTGG	FKBP8				ASHG19A3A011224	0.22829	0.00227	-3.85633	-1.2242	-1.78352	FKBP8
ASHG19A3A015063	0.5212	0.02	-2.67979	-3.1804	-1.78302	ASHG19A3A015063	ASHG19A3A015063	TTGCATTTGTGAGATGTAAACAGCAGTGTTACCAAGAGGTCTTCCAGGGAACACGTTGCA	SERPINE2				ASHG19A3A015063	0.5212	0.02	-2.67979	-3.1804	-1.78302	SERPINE2
ASHG19A3A026035	0.39	0.00893	-3.11384	-2.4575	-1.77534	ASHG19A3A026035	ASHG19A3A026035	ATTTTAAGACTTGGTGGCTGAGAAACAACTCATCCTGGATGGCTGTGGGGCTAGATATAG	RP11-614F17.1				ASHG19A3A026035	0.39	0.00893	-3.11384	-2.4575	-1.77534	RP11-614F17.1
ASHG19A3A053865	0.46827	0.0144	-2.85645	-2.8876	-1.77489	ASHG19A3A053865	ASHG19A3A053865	AGTTCCCCTGTTGTGCAGGCACAAATATTTCCTGAAATAAATGTTTTGGACATAGAAACA	DPEP2				ASHG19A3A053865	0.46827	0.0144	-2.85645	-2.8876	-1.77489	DPEP2
ASHG19A3A029407	0.46628	0.0138	-2.8779	-2.8519	-1.77427	ASHG19A3A029407	ASHG19A3A029407	AATGGGTACTGTTCAAAAAGGAACACCCCCAAGTGTTACCATGGCTAAATGGGAAGAGTC	RP11-360O19.5				ASHG19A3A029407	0.46628	0.0138	-2.8779	-2.8519	-1.77427	RP11-360O19.5
ASHG19A3A033259	0.63223	0.0911	-1.83623	-4.4995	-1.77233	ASHG19A3A033259	ASHG19A3A033259	CATAGCCTTCTCAGGGCAGAGTGGGCTGGTTGTGTTGACAATAAAACAGTGTTGGTTTGC	SAP25				ASHG19A3A033259	0.63223	0.0911	-1.83623	-4.4995	-1.77233	SAP25
ASHG19A3A023078	0.69019	0.184	-1.40856	-5.0701	-1.77219	ASHG19A3A023078	ASHG19A3A023078	GCTCGTATCACCAAGCTCGAAAAGGCAAAGGCTAAAGAACTTGCCACTAAACTGGGTTAA	RP11-10G15.1				ASHG19A3A023078	0.69019	0.184	-1.40856	-5.0701	-1.77219	RP11-10G15.1
ASHG19A3A046578	0.45112	0.0129	-2.91582	-2.7886	-1.77218	ASHG19A3A046578	ASHG19A3A046578	GATTCTGTGACACAAACCCCACCAATTGTTAATGCAAGTTTTTATTTGGCTGTATATACA	MRPL49				ASHG19A3A046578	0.45112	0.0129	-2.91582	-2.7886	-1.77218	MRPL49
ASHG19A3A013006	0.56201	0.033	-2.40749	-3.6244	-1.77049	ASHG19A3A013006	ASHG19A3A013006	CCCTCCTGGGCTGCTGGATTGTCTCGTTTTCCTGCCAAATAAACAGGATCAGCGCTTTAC	RPS9				ASHG19A3A013006	0.56201	0.033	-2.40749	-3.6244	-1.77049	RPS9
ASHG19A3A006894	0.64398	0.108	-1.73724	-4.6396	-1.77006	ASHG19A3A006894	ASHG19A3A006894	AGACCACCATCTGCGGCAAGGGCCTGAGCGCAACGTTTGTGGGCATCACCTATGCCCTGA	PLP1				ASHG19A3A006894	0.64398	0.108	-1.73724	-4.6396	-1.77006	PLP1
ASHG19A3A039486	0.32499	0.00548	-3.37664	-2.0179	-1.76899	ASHG19A3A039486	ASHG19A3A039486	TCTTCCCATCCACCCGCCGCTTCTTTCCTCCATCTAGCGATTTTTATTTTTTAAGTGTCT	RCOR3				ASHG19A3A039486	0.32499	0.00548	-3.37664	-2.0179	-1.76899	RCOR3
ASHG19A3A018038	0.60891	0.0526	-2.14984	-4.031	-1.76892	ASHG19A3A018038	ASHG19A3A018038	GGTCTTCCAGCTCAGGAAAAAGAATTTGAAAGAGGCTTAGCGTGAAGGGGAATCAAAGAG	RCC2				ASHG19A3A018038	0.60891	0.0526	-2.14984	-4.031	-1.76892	RCC2
ASHG19A3A008784	0.53106	0.0241	-2.57788	-3.3479	-1.76891	ASHG19A3A008784	ASHG19A3A008784	TGGCATGGAAATACAGTGGGAAAACCAGTCGGGACCTTTAATAAAAGACCTTGGCTTTCT	NT5C				ASHG19A3A008784	0.53106	0.0241	-2.57788	-3.3479	-1.76891	NT5C
ASHG19A3A020613	0.5552	0.0311	-2.44029	-3.5715	-1.76627	ASHG19A3A020613	ASHG19A3A020613	CCTGCCACACTCGGGGATTCATTCCTTAGAAACTGAAATAAATTCTAATTTTGGAAACTC	TRABD				ASHG19A3A020613	0.5552	0.0311	-2.44029	-3.5715	-1.76627	TRABD
ASHG19A3A027611	0.5552	0.0312	-2.43787	-3.5754	-1.76416	ASHG19A3A027611	ASHG19A3A027611	TTTACCAAGGACATAACAGAGCTGTTTTCCCAGCTGCACGTTTCCTCCAAACCAGAGAAA	FAM114A2				ASHG19A3A027611	0.5552	0.0312	-2.43787	-3.5754	-1.76416	FAM114A2
ASHG19A3A022712	0.60245	0.0489	-2.19083	-3.9674	-1.76354	ASHG19A3A022712	ASHG19A3A022712	TGTGTTCAAAAACAAGTGGATTCTCATGGAACACATCCTCAAGCTGAAGGCAGACAAGGC	RP11-157F20.1				ASHG19A3A022712	0.60245	0.0489	-2.19083	-3.9674	-1.76354	RP11-157F20.1
ASHG19A3A048249	0.62363	0.0692	-1.99486	-4.2668	-1.76333	ASHG19A3A048249	ASHG19A3A048249	AGCAAGAGTCTTTGAAATAAGCCCATTTGAGCCCTGGATAACAAGGGATAAAGTGGAGCG	NDUFA9				ASHG19A3A048249	0.62363	0.0692	-1.99486	-4.2668	-1.76333	NDUFA9
ASHG19A3A024026	0.62363	0.0727	-1.96647	-4.3092	-1.76269	ASHG19A3A024026	ASHG19A3A024026	TAGTGCTCAGACTGGTAGCTTCAAACAGCTCACAGTTAAGGAAGCTGTGCTGAATGGTTT	RP11-496D24.1				ASHG19A3A024026	0.62363	0.0727	-1.96647	-4.3092	-1.76269	RP11-496D24.1
ASHG19A3A043213	0.23767	0.00249	-3.80526	-1.3078	-1.75464	ASHG19A3A043213	ASHG19A3A043213	TTGGCATGTCATGTGTATGCAGCTCTTCGGTTTCCTGGCTTTCATGATATTCATGTGCTG	NDUFB8				ASHG19A3A043213	0.23767	0.00249	-3.80526	-1.3078	-1.75464	NDUFB8
ASHG19A3A025741	0.56341	0.0346	-2.38132	-3.6664	-1.75315	ASHG19A3A025741	ASHG19A3A025741	GTCCATAACATTAAGATGAGCCCTAATATGTAAGATTTTCCTCTGGAATGGATGTGAGAA	ENOPH1				ASHG19A3A025741	0.56341	0.0346	-2.38132	-3.6664	-1.75315	ENOPH1
ASHG19A3L0000535	0.57173	0.0376	-2.33599	-3.7388	-1.75189	ASHG19A3L0000535	ASHG19A3L0000535	GACATTGCTACTTGAGTGTGAACAGTTACCTGGAAATACTGATGATAACATATTACCTTA	lincRNA-SLC6A15				ASHG19A3L0000535	0.57173	0.0376	-2.33599	-3.7388	-1.75189	lincRNA-SLC6A15
ASHG19A3A041628	0.61366	0.0555	-2.11926	-4.0782	-1.75043	ASHG19A3A041628	ASHG19A3A041628	CGGACTTTCTGTAAGAAGTGTGGCAAGCGCCAACCCCACAAAGTGACACAGTACAAGAAG	RP3-507I15.1				ASHG19A3A041628	0.61366	0.0555	-2.11926	-4.0782	-1.75043	RP3-507I15.1
ASHG19A3A043015	0.63015	0.0857	-1.87228	-4.4475	-1.75003	ASHG19A3A043015	ASHG19A3A043015	TGTATACGGCTCGCCTATAGAAATATAGCCTCTTCATGCTGTATTAAAAGGACTTTTAAA	ZCCHC24				ASHG19A3A043015	0.63015	0.0857	-1.87228	-4.4475	-1.75003	ZCCHC24
ASHG19A3A030634	0.46827	0.0143	-2.85909	-2.8832	-1.74796	ASHG19A3A030634	ASHG19A3A030634	GCAGCAACATCAGAAAGCCCCTCTGCTGTGCTTCAGGATCACTCTTATCACTGCATAAAG	RP11-439L18.3				ASHG19A3A030634	0.46827	0.0143	-2.85909	-2.8832	-1.74796	RP11-439L18.3
ASHG19A3A018058	0.61409	0.0557	-2.11789	-4.0803	-1.747	ASHG19A3A018058	ASHG19A3A018058	GCGGGCACAGGGCAAGGCGGCGGACGGCTGCGTCGCCCGAGGCGAGGAGGAGCGCTGGCG	BTBD3				ASHG19A3A018058	0.61409	0.0557	-2.11789	-4.0803	-1.747	BTBD3
ASHG19A3A052800	0.65083	0.118	-1.68289	-4.7146	-1.74672	ASHG19A3A052800	ASHG19A3A052800	AACTGTCACAGGATGTTTTGTGCGGATTGGCATCGGAAACCACAACAGCAAACCAGTTTA	RTF1				ASHG19A3A052800	0.65083	0.118	-1.68289	-4.7146	-1.74672	RTF1
ASHG19A3A054793	0.48756	0.016	-2.80004	-2.9814	-1.74667	ASHG19A3A054793	ASHG19A3A054793	CAGGGGTTGTGATCCAGCTCCATATATTGTTTACCTTCAAAGATACAATTAAATGGCTTG	PSMD7				ASHG19A3A054793	0.48756	0.016	-2.80004	-2.9814	-1.74667	PSMD7
ASHG19A3A037456	0.51918	0.0197	-2.68763	-3.1675	-1.74626	ASHG19A3A037456	ASHG19A3A037456	ATTTTAAGACTTGGTGGCTGAGAAACAACTCATCCTGGATGGCTGTGGGGCCAAATATAG	RP11-157L3.3				ASHG19A3A037456	0.51918	0.0197	-2.68763	-3.1675	-1.74626	RP11-157L3.3
ASHG19A3A047377	0.57167	0.0369	-2.34673	-3.7216	-1.74263	ASHG19A3A047377	ASHG19A3A047377	ATGATGAGAGTCTAATTAAGTACAAGAAAACGCTGCTGGGAGATGGTCCTGTGGTGACAG	ARHGDIB				ASHG19A3A047377	0.57167	0.0369	-2.34673	-3.7216	-1.74263	ARHGDIB
ASHG19A3A001115	0.37148	0.00759	-3.20096	-2.3117	-1.7413	ASHG19A3A001115	ASHG19A3A001115	CACACCACCCCCGTCGCAGGGAAAGGGGAGAGGACTGTCCCTGAGCAGATTTAGCTGGGT	MBP				ASHG19A3A001115	0.37148	0.00759	-3.20096	-2.3117	-1.7413	MBP
ASHG19A3A001718	0.61974	0.0644	-2.03535	-4.206	-1.74118	ASHG19A3A001718	ASHG19A3A001718	GGCCGAGGTGGCGGCGGCTCCTCAGATGGGAGAAGAAGTTGTCCATGTTCACACTGGGTG	HEATR7A				ASHG19A3A001718	0.61974	0.0644	-2.03535	-4.206	-1.74118	HEATR7A
ASHG19A3A002638	0.43768	0.0122	-2.94777	-2.7353	-1.74091	ASHG19A3A002638	ASHG19A3A002638	TTGTTCCTGCCCATCTTTGCCTCCATGGTGAAAACAGGAGTCATAATGAACATAATTGGA	SLC13A5				ASHG19A3A002638	0.43768	0.0122	-2.94777	-2.7353	-1.74091	SLC13A5
ASHG19A3A051248	0.50905	0.0184	-2.72428	-3.107	-1.74033	ASHG19A3A051248	ASHG19A3A051248	CAACTTTTGCCAAGCTTTATTGCCCTGTGTTCACAGCAATAAAACCACTTCCTGCTGCAT	RNASE6				ASHG19A3A051248	0.50905	0.0184	-2.72428	-3.107	-1.74033	RNASE6
ASHG19A3A014714	0.63432	0.0937	-1.82001	-4.5228	-1.73933	ASHG19A3A014714	ASHG19A3A014714	AATCTGGCGTGGGAGAATATCTCTTTGACAAGCACACTCTGGGAGACAGTGATAATGAAA	FTHL20				ASHG19A3A014714	0.63432	0.0937	-1.82001	-4.5228	-1.73933	FTHL20
ASHG19A3A054198	0.5423	0.0274	-2.50826	-3.4614	-1.73491	ASHG19A3A054198	ASHG19A3A054198	TTTCTCTTTACTGGATGTTTATTTATAAAGATCTGGCCTGTTCCTGCGTCTGCGGAGCGG	ATP6V0C				ASHG19A3A054198	0.5423	0.0274	-2.50826	-3.4614	-1.73491	ATP6V0C
ASHG19A3A048391	0.62093	0.0671	-2.01222	-4.2408	-1.73409	ASHG19A3A048391	ASHG19A3A048391	AATTGCGAAGAGACACAGACTTTCCTCTCTGTGAGCTTCTACATCTAAGTCTGAGTCCAG	RP11-392P7.1				ASHG19A3A048391	0.62093	0.0671	-2.01222	-4.2408	-1.73409	RP11-392P7.1
ASHG19A3A015142	0.52527	0.0207	-2.6616	-3.2104	-1.73352	ASHG19A3A015142	ASHG19A3A015142	CATCATCCTTCTCTTTTGTTTCCATAGCCTTTTATAATGCATATATGATGCTGTGAACAG	ARL4C				ASHG19A3A015142	0.52527	0.0207	-2.6616	-3.2104	-1.73352	ARL4C
ASHG19A3A045187	0.36874	0.00747	-3.20946	-2.2974	-1.73309	ASHG19A3A045187	ASHG19A3A045187	GAGCGGCCCCCGGAGGCTTTCCTGGTAGAAGTTGATGCGAGGAAGGGCGGCGGGGACCAG	SLC43A3				ASHG19A3A045187	0.36874	0.00747	-3.20946	-2.2974	-1.73309	SLC43A3
ASHG19A3A014659	0.57167	0.0368	-2.3479	-3.7198	-1.73305	ASHG19A3A014659	ASHG19A3A014659	CAGGATGTCATACTACTTCTGTACCTAGCATTTTCAGTCCTTATATTTGCAATGTTACAC	AF283776				ASHG19A3A014659	0.57167	0.0368	-2.3479	-3.7198	-1.73305	AF283776
ASHG19A3A022468	0.61538	0.0561	-2.11323	-4.0874	-1.73212	ASHG19A3A022468	ASHG19A3A022468	TTGGATGAAAGTGATTGTTTTGCTGCCTGGGTTTCTGCAAAAGATGCTGGTTTCAGCAGC	WDR48				ASHG19A3A022468	0.61538	0.0561	-2.11323	-4.0874	-1.73212	WDR48
ASHG19A3A050911	0.44827	0.0127	-2.92278	-2.777	-1.73186	ASHG19A3A050911	ASHG19A3A050911	AGCCTCAATGTGTGCTGCCAGTGTTTCTGTCAGTCTGCAAAGGATATAGGTTTCATTAAG	RP11-226F19.1				ASHG19A3A050911	0.44827	0.0127	-2.92278	-2.777	-1.73186	RP11-226F19.1
ASHG19A3A028876	0.60294	0.0491	-2.18866	-3.9708	-1.73117	ASHG19A3A028876	ASHG19A3A028876	CAGGTTTTCCTTTAAAGATGTTTGTGTGCTTTTAATTGACAACTAACTTCTTGCTGCTGT	PURA				ASHG19A3A028876	0.60294	0.0491	-2.18866	-3.9708	-1.73117	PURA
ASHG19A3A011036	0.38707	0.0088	-3.1216	-2.4445	-1.72789	ASHG19A3A011036	ASHG19A3A011036	AGCGATGGAGGCGCCGGGGCTCGGGCGGTGGAGGCGGAGCCGGAGCGCGGCCATGGCGGG	KEAP1				ASHG19A3A011036	0.38707	0.0088	-3.1216	-2.4445	-1.72789	KEAP1
ASHG19A3A050282	0.67553	0.151	-1.53427	-4.9123	-1.72725	ASHG19A3A050282	ASHG19A3A050282	ACCTGTGTGCTATCCATGCCAAACGTGTAACAATTATGCCAAAAGACATCCAGCTAGCAC	RP11-393H6.2				ASHG19A3A050282	0.67553	0.151	-1.53427	-4.9123	-1.72725	RP11-393H6.2
ASHG19A3A012849	0.67783	0.157	-1.50871	-4.9451	-1.72691	ASHG19A3A012849	ASHG19A3A012849	TTCTGATTGTGGCAACGTTTGCAACCGTTCACGATTCAATAAATATTGGATGAATTTAAC	SEPW1				ASHG19A3A012849	0.67783	0.157	-1.50871	-4.9451	-1.72691	SEPW1
ASHG19A3A030158	0.45295	0.0131	-2.90719	-2.803	-1.72603	ASHG19A3A030158	ASHG19A3A030158	AGATAGTGTCTCTTGTGAGATCAGCGTGCAGCTTCCCTGGCCTTGAAGCCCAAGGCACAG	XXyac-YX155B6.2				ASHG19A3A030158	0.45295	0.0131	-2.90719	-2.803	-1.72603	XXyac-YX155B6.2
ASHG19A3A033624	0.48378	0.0157	-2.81074	-2.9636	-1.72583	ASHG19A3A033624	ASHG19A3A033624	CTAGCCAACAATCCACCATCCTTTAAAGATTGTTCTCATAACTGAACAAAAACCACATAA	MKRN1				ASHG19A3A033624	0.48378	0.0157	-2.81074	-2.9636	-1.72583	MKRN1
ASHG19A3A043425	0.28806	0.00395	-3.55461	-1.7215	-1.72544	ASHG19A3A043425	ASHG19A3A043425	GGCCTTTTGTGCTTGTTTCCTATAACTTCAGTATTGTAAACTAGTTTTTGGTTTGCAGTT	CSF3R				ASHG19A3A043425	0.28806	0.00395	-3.55461	-1.7215	-1.72544	CSF3R
ASHG19A3A025233	0.43768	0.0121	-2.951	-2.7299	-1.72526	ASHG19A3A025233	ASHG19A3A025233	AATTATTCCCCTAGGCTGAGCCTGCTCATGTACCTCTGATTAATAAATGCTTATGAAATG	S100P				ASHG19A3A025233	0.43768	0.0121	-2.951	-2.7299	-1.72526	S100P
ASHG19A3A053557	0.51187	0.0188	-2.7143	-3.1235	-1.72384	ASHG19A3A053557	ASHG19A3A053557	TTTGGTACGGCCAGAAATCGAGCTTGTTTTTTCATAGTTCCTGATATTTTCAGAAAAATC	THUMPD1				ASHG19A3A053557	0.51187	0.0188	-2.7143	-3.1235	-1.72384	THUMPD1
CUST_1_PI418767722	0.27683	0.00366	-3.59499	-1.6545	-1.72347	CUST_1_PI418767722	CUST_1_PI418767722	CATGCAAGTACATGTTTTTAATGTTGTCTGTCTTCTGTGCTGTTCCTGTAAGTTTGCTAT	H3F3A				CUST_1_PI418767722	0.27683	0.00366	-3.59499	-1.6545	-1.72347	H3F3A
ASHG19A3A032795	0.43251	0.0116	-2.97104	-2.6964	-1.72314	ASHG19A3A032795	ASHG19A3A032795	TGAAAGCGAATCAAAAGAAGAAACTTTGCAACCTTGGAGGCCCTCTAGTGCCCAAATCAG	AC020743.2				ASHG19A3A032795	0.43251	0.0116	-2.97104	-2.6964	-1.72314	AC020743.2
ASHG19A3A016258	0.51241	0.0188	-2.71311	-3.1254	-1.72212	ASHG19A3A016258	ASHG19A3A016258	AGTCATCTACCTACTACTTGTAACCAGCTTGTTTCATAACATGTTATTTTCCTGTGTCAT	DDX18				ASHG19A3A016258	0.51241	0.0188	-2.71311	-3.1254	-1.72212	DDX18
ASHG19A3A006978	0.54936	0.0291	-2.47611	-3.5136	-1.71975	ASHG19A3A006978	ASHG19A3A006978	TTGAAATGACGATTCCACAGTTTCAGAATTTCTACAGACAGTTCAAGGAAATTGCTGCAG	COMMD6				ASHG19A3A006978	0.54936	0.0291	-2.47611	-3.5136	-1.71975	COMMD6
ASHG19A3A017318	0.52527	0.0213	-2.64476	-3.2381	-1.71856	ASHG19A3A017318	ASHG19A3A017318	TCCCCTAGTGCCAGAGATTGCACGGATCTATAAAACAGACAGAGATAAGTACAACAGAAT	UBE2D3P				ASHG19A3A017318	0.52527	0.0213	-2.64476	-3.2381	-1.71856	UBE2D3P
ASHG19A3A008903	0.57012	0.0361	-2.35846	-3.7029	-1.7185	ASHG19A3A008903	ASHG19A3A008903	AATGAAAAAGTGTGAACTTTATAGAATCCTCTCTGTACTGGATGTGCGGCAGAGGGGTGG	SIRT7				ASHG19A3A008903	0.57012	0.0361	-2.35846	-3.7029	-1.7185	SIRT7
ASHG19A3A046107	0.65083	0.118	-1.68447	-4.7124	-1.71783	ASHG19A3A046107	ASHG19A3A046107	GCTCACATTGCCAAGCTCAAAAAGGCAAAGGCTAAAGAACTTGCCACTAAACTGGGTTAA	RP11-494M8.1				ASHG19A3A046107	0.65083	0.118	-1.68447	-4.7124	-1.71783	RP11-494M8.1
ASHG19A3A008806	0.56165	0.0328	-2.4112	-3.6184	-1.71688	ASHG19A3A008806	ASHG19A3A008806	TGATTTTGCTTGTATTTCCGGAAGTGGGGTTGCTGGGTCATAGGGCAGGTGTAATTTTTT	TRIM65				ASHG19A3A008806	0.56165	0.0328	-2.4112	-3.6184	-1.71688	TRIM65
ASHG19A3A003953	0.52736	0.0227	-2.61173	-3.2924	-1.71653	ASHG19A3A003953	ASHG19A3A003953	AGTTCCGGAGAAGCAAAAACTGTTCCAGGAGGATGATGAAATTCCACTGTATCTAAAGGG	COX7A2				ASHG19A3A003953	0.52736	0.0227	-2.61173	-3.2924	-1.71653	COX7A2
ASHG19A3A040842	0.30207	0.00479	-3.44912	-1.8969	-1.71601	ASHG19A3A040842	ASHG19A3A040842	CATGCAAGTACATGTTTTTAATGTTGTCTGTCTTCTGTGCTGTTCCTGTAAGTTTGCTAT	LOC440926				ASHG19A3A040842	0.30207	0.00479	-3.44912	-1.8969	-1.71601	LOC440926
ASHG19A3A028656	0.68711	0.178	-1.42908	-5.045	-1.71582	ASHG19A3A028656	ASHG19A3A028656	ACGTGTAACAATTATGCCAAAAGACATCCAGCTAGCACGTTGCATACGTGGAGAATGTGC	CTC-505O3.1				ASHG19A3A028656	0.68711	0.178	-1.42908	-5.045	-1.71582	CTC-505O3.1
ASHG19A3A009147	0.60891	0.0518	-2.1585	-4.0176	-1.7147	ASHG19A3A009147	ASHG19A3A009147	AAGGGTGGGGTAACGGAAAGGAACTGCTACCGTTTGGACTATTTTACTCATGTACAGAAC	AC005517.2				ASHG19A3A009147	0.60891	0.0518	-2.1585	-4.0176	-1.7147	AC005517.2
ASHG19A3A031005	0.46822	0.0142	-2.86625	-2.8713	-1.71413	ASHG19A3A031005	ASHG19A3A031005	TTGCCAACAAGAGGTTACCAGTGAAAAGAGCTGCTGTCCAGTTTTTGAATAATGCTTGGG	NOL7				ASHG19A3A031005	0.46822	0.0142	-2.86625	-2.8713	-1.71413	NOL7
ASHG19A3A019152	0.58256	0.0405	-2.29495	-3.8039	-1.7138	ASHG19A3A019152	ASHG19A3A019152	CATTATTTGTGAGGACATGAATCCAGATGGCATGCTGGCTCTATTGGACTACCAGGAAGA	TPT1P				ASHG19A3A019152	0.58256	0.0405	-2.29495	-3.8039	-1.7138	TPT1P
ASHG19A3A035161	0.43768	0.012	-2.95642	-2.7209	-1.71311	ASHG19A3A035161	ASHG19A3A035161	CCCTGCTGTGTCCGTGGTGCTGTTGTATTGGTCACTAACGGAATAAAGAGTTAATATCTC	CLEC2L				ASHG19A3A035161	0.43768	0.012	-2.95642	-2.7209	-1.71311	CLEC2L
ASHG19A3A010868	0.61366	0.0556	-2.11875	-4.0789	-1.70975	ASHG19A3A010868	ASHG19A3A010868	AATGTGCGTATTGAGCACATTAAGCATTCTAAGAGCCGAGATAGCTTCCTGAAACGTGTG	RP11-565J7.3				ASHG19A3A010868	0.61366	0.0556	-2.11875	-4.0789	-1.70975	RP11-565J7.3
ASHG19A3A035415	0.61638	0.0578	-2.09659	-4.1129	-1.7091	ASHG19A3A035415	ASHG19A3A035415	GCTTTCTGTGGACAATGTAACCCTAAACACATCATGTATTTTAAATGCCACCTACATAAA	DNAJB6				ASHG19A3A035415	0.61638	0.0578	-2.09659	-4.1129	-1.7091	DNAJB6
ASHG19A3A051283	0.51787	0.0191	-2.70551	-3.138	-1.70807	ASHG19A3A051283	ASHG19A3A051283	TGCCTTTGTTTTTACTAGTGTCTGCTGTTGCAAAAAGAAGAAAACATTCTTTGCCTGAGT	LOC200030				ASHG19A3A051283	0.51787	0.0191	-2.70551	-3.138	-1.70807	LOC200030
ASHG19A3A028890	0.71002	0.221	-1.29197	-5.208	-1.7049	ASHG19A3A028890	ASHG19A3A028890	ATAAGCAATAAGATCTTAATAAAGTCTTCTAGGCTGTAGGGTGGTTCCTACAACCACAGC	SLC35A4				ASHG19A3A028890	0.71002	0.221	-1.29197	-5.208	-1.7049	SLC35A4
ASHG19A3A022936	0.61366	0.0556	-2.1188	-4.0789	-1.70455	ASHG19A3A022936	ASHG19A3A022936	CAAGCTGGGAGAGAGAAATGACTGAGATGAATGTCTTTACTAAAGTACCAATAAATTTGT	PCNP				ASHG19A3A022936	0.61366	0.0556	-2.1188	-4.0789	-1.70455	PCNP
ASHG19A3A037132	0.44704	0.0127	-2.92588	-2.7719	-1.7037	ASHG19A3A037132	ASHG19A3A037132	GCCTGTTTGAAGAAGAGTGCAGATACACTTTGGGGGATCCAAAAAGAGCTGCAATTTTAA	RP11-54D18.1				ASHG19A3A037132	0.44704	0.0127	-2.92588	-2.7719	-1.7037	RP11-54D18.1
ASHG19A3A020888	0.61836	0.0622	-2.05514	-4.176	-1.70345	ASHG19A3A020888	ASHG19A3A020888	AGGGCGACAGTTCCGCCCCCCGGACCAGAGCAGAGGGTGTTGTGAGCATAAAACACTGGA	PLCD1				ASHG19A3A020888	0.61836	0.0622	-2.05514	-4.176	-1.70345	PLCD1
ASHG19A3A033717	0.64915	0.115	-1.70068	-4.6902	-1.70336	ASHG19A3A033717	ASHG19A3A033717	ACGGACTTTCTGTAAGAAGTGTGGCAAGCACCAACCCCATAAAGTGACACAGTACAAGAA	RP4-800G7.1				ASHG19A3A033717	0.64915	0.115	-1.70068	-4.6902	-1.70336	RP4-800G7.1
ASHG19A3A022189	0.545	0.028	-2.49664	-3.4803	-1.70218	ASHG19A3A022189	ASHG19A3A022189	TTAAAAAGCATCACTGGCTCCTGACCAGGATTCCAGCTCCATGAACCTCAAACTAGAACA	AC090044.2				ASHG19A3A022189	0.545	0.028	-2.49664	-3.4803	-1.70218	AC090044.2
ASHG19A3A043370	0.56201	0.033	-2.40739	-3.6245	-1.70192	ASHG19A3A043370	ASHG19A3A043370	AGTTAAGGGCAAGATTCTTGCCAAGAGAATTAATGTGCGTATTGAGCACATTAAGCACTC	RP11-572P18.1				ASHG19A3A043370	0.56201	0.033	-2.40739	-3.6245	-1.70192	RP11-572P18.1
ASHG19A3A025245	0.60294	0.0491	-2.18821	-3.9715	-1.70116	ASHG19A3A025245	ASHG19A3A025245	TTCTGGCAAATGGAGGCACGAACGCAGGGGCCAAATAGCAATAAATGGGTTTTGTTTTTT	SH3TC1				ASHG19A3A025245	0.60294	0.0491	-2.18821	-3.9715	-1.70116	SH3TC1
ASHG19A3A052320	0.61926	0.0627	-2.05053	-4.183	-1.70047	ASHG19A3A052320	ASHG19A3A052320	GGGCCAACCTTGGAACCTTGTTTTGAATATCTTTCATTGTTTTGTTTGTCGTATTGTAAA	ANP32A				ASHG19A3A052320	0.61926	0.0627	-2.05053	-4.183	-1.70047	ANP32A
ASHG19A3A054584	0.49687	0.0167	-2.7755	-3.0221	-1.7001	ASHG19A3A054584	ASHG19A3A054584	GTATCCCAGTTCCTCATGCTTGGCCCCAAACCTCTTTTTCACAGTAATAAAGAAAACACA	AC007333.1				ASHG19A3A054584	0.49687	0.0167	-2.7755	-3.0221	-1.7001	AC007333.1
ASHG19A3A052065	0.72782	0.248	-1.21467	-5.2945	-1.6996	ASHG19A3A052065	ASHG19A3A052065	TAAAAATGCTGAAGAAGCCCAAGTTTGAATTGGGAAGGCTCATGGAGCTTCATGGTGAAG	RP11-473C18.1				ASHG19A3A052065	0.72782	0.248	-1.21467	-5.2945	-1.6996	RP11-473C18.1
ASHG19A3A028492	0.65951	0.134	-1.60585	-4.8185	-1.69869	ASHG19A3A028492	ASHG19A3A028492	TGTGTGCTATCCATGCCAAACGTGTAACAATTATGCCAAAAGACATCCAGCTAGCATGCC	CTC-470C15.1				ASHG19A3A028492	0.65951	0.134	-1.60585	-4.8185	-1.69869	CTC-470C15.1
ASHG19A3A036907	0.59662	0.0467	-2.21576	-3.9285	-1.69723	ASHG19A3A036907	ASHG19A3A036907	TGAAATATGTTACAGAACATGCACTTGCCCTAATAAAAAATCAGTGAAATGGTCTCTGGT	NDUFB9				ASHG19A3A036907	0.59662	0.0467	-2.21576	-3.9285	-1.69723	NDUFB9
CUST_17_PI418767722	0.61926	0.0629	-2.04925	-4.185	-1.69679	CUST_17_PI418767722	CUST_17_PI418767722	GATGCTTAGTGGAATGTGTGTCTAACTTGCTCTCTGACATTTAGCAGATGAAATAAAATA	EIF3D				CUST_17_PI418767722	0.61926	0.0629	-2.04925	-4.185	-1.69679	EIF3D
ASHG19A3A005725	0.58671	0.0429	-2.2634	-3.8538	-1.69578	ASHG19A3A005725	ASHG19A3A005725	AAAGCAGGAGGAGGTGGCGGCGGCGGGAAGATGCTGCTCTTTGGCGTAAATTGCAATCGA	RNPS1				ASHG19A3A005725	0.58671	0.0429	-2.2634	-3.8538	-1.69578	RNPS1
ASHG19A3A026111	0.63202	0.0872	-1.86198	-4.4624	-1.69486	ASHG19A3A026111	ASHG19A3A026111	ACCCAGATTGATCACTATGTTGGCATCGCCCGACATCAGACCAAGTCAATTGTTGAAAAG	RP11-142A22.2				ASHG19A3A026111	0.63202	0.0872	-1.86198	-4.4624	-1.69486	RP11-142A22.2
ASHG19A3A041567	0.6288	0.0783	-1.92397	-4.372	-1.69237	ASHG19A3A041567	ASHG19A3A041567	CTCTGCTCTAATACACTACCTGGAGAAAGTCTTTTCCTTATTTTCAATAAATGTCAGACA	FAM127A				ASHG19A3A041567	0.6288	0.0783	-1.92397	-4.372	-1.69237	FAM127A
ASHG19A3A015740	0.67989	0.16	-1.49718	-4.9598	-1.69199	ASHG19A3A015740	ASHG19A3A015740	AACTCTAGCTTAATTGGAGTAGGCTATACTCAGACTCTGAGGCCTGGTGTGAAGCTTACA	AC007318.5				ASHG19A3A015740	0.67989	0.16	-1.49718	-4.9598	-1.69199	AC007318.5
ASHG19A3A032936	0.40448	0.01	-3.05131	-2.5622	-1.69169	ASHG19A3A032936	ASHG19A3A032936	GCAAAAAGCCGCGGCGGCGCGGGCAAAAAGCTTAGGCGGCGGGGGCAAAAAGCCGCGGCG	LOC441242				ASHG19A3A032936	0.40448	0.01	-3.05131	-2.5622	-1.69169	LOC441242
ASHG19A3A054027	0.57167	0.0371	-2.34316	-3.7273	-1.69086	ASHG19A3A054027	ASHG19A3A054027	TTGTATATGACATTCACCTGGCTGTCACCTTGTTGGTGTCATTGCCCAAGAAAAACTGGC	RP11-568J23.1				ASHG19A3A054027	0.57167	0.0371	-2.34316	-3.7273	-1.69086	RP11-568J23.1
ASHG19A3A026806	0.62952	0.0788	-1.92061	-4.377	-1.68858	ASHG19A3A026806	ASHG19A3A026806	GCAGTGAATTGCATGTGCTAATTGTAACCACAGCTATTTTTATGTTGACATAACTCCAAA	BC071555				ASHG19A3A026806	0.62952	0.0788	-1.92061	-4.377	-1.68858	BC071555
ASHG19A3A006649	0.17141	0.00113	-4.24447	-0.5985	-1.68801	ASHG19A3A006649	ASHG19A3A006649	TCCCCCGCGCCTCCTCCCAGCGCAGACTTCAAGGGCTACCACTGGACCCTTCCCCTGTCT	RABGGTA				ASHG19A3A006649	0.17141	0.00113	-4.24447	-0.5985	-1.68801	RABGGTA
ASHG19A3A054127	0.63216	0.0883	-1.85494	-4.4726	-1.68675	ASHG19A3A054127	ASHG19A3A054127	CACTGTGTGTTTTCTATCTCGGATCCCAGTCTCTGAAGACAACTTGCTTTGATTCAACCT	RHOT2				ASHG19A3A054127	0.63216	0.0883	-1.85494	-4.4726	-1.68675	RHOT2
ASHG19A3A020229	0.38582	0.00868	-3.12905	-2.4321	-1.68604	ASHG19A3A020229	ASHG19A3A020229	CAGAGCTACCCAGTGAGAGGCCTTGTCTAACTGCCTTTCCTTCTAAAGGGAATGTTTTTT	ADORA2A				ASHG19A3A020229	0.38582	0.00868	-3.12905	-2.4321	-1.68604	ADORA2A
ASHG19A3A052788	0.58658	0.0428	-2.2647	-3.8517	-1.68538	ASHG19A3A052788	ASHG19A3A052788	AGACTCAGATCCCAATAAAGTGCTGTTGCAGCTATGATGCTAGGTGGTTTCTAAGCACAG	PBXIP1				ASHG19A3A052788	0.58658	0.0428	-2.2647	-3.8517	-1.68538	PBXIP1
ASHG19A3A000843	0.52736	0.0227	-2.61043	-3.2945	-1.68436	ASHG19A3A000843	ASHG19A3A000843	ACGGCCGCCTCCGGAGCCCGACGCGCAGGGCATATACTTCTCTTGTCTTGGTTGGATGCA	KLHL5				ASHG19A3A000843	0.52736	0.0227	-2.61043	-3.2945	-1.68436	KLHL5
ASHG19A3A019894	0.56201	0.0328	-2.41018	-3.62	-1.68387	ASHG19A3A019894	ASHG19A3A019894	AGAAGTTAAAAAGGAGAGGTGGAACCTTCCCAAAATGCCCCTTGCTCAGAAGAAGGATCA	AL049757.3				ASHG19A3A019894	0.56201	0.0328	-2.41018	-3.62	-1.68387	AL049757.3
ASHG19A3A027838	0.57355	0.0384	-2.32389	-3.758	-1.68255	ASHG19A3A027838	ASHG19A3A027838	GGAGTTTATTGTATTCATTGGAATATGTGACGTAAGCAATAAAGGGAATGTTAGACGTGT	PDCD6				ASHG19A3A027838	0.57355	0.0384	-2.32389	-3.758	-1.68255	PDCD6
ASHG19A3A012981	0.60891	0.0527	-2.1483	-4.0334	-1.68153	ASHG19A3A012981	ASHG19A3A012981	TTTAAATGTCGCTCATGCATCACGTTCCCTGCAGGATCCTGTGTCTCTGAAGATAAGTAG	CR617375				ASHG19A3A012981	0.60891	0.0527	-2.1483	-4.0334	-1.68153	CR617375
ASHG19A3A019597	0.49639	0.0166	-2.77888	-3.0165	-1.68133	ASHG19A3A019597	ASHG19A3A019597	GCCACGGGGATGAAAGGGATCTTTTGCATTGCAGAGATTTTATATATATTTTGTTTGTAA	C22orf13				ASHG19A3A019597	0.49639	0.0166	-2.77888	-3.0165	-1.68133	C22orf13
ASHG19A3A002333	0.545	0.0281	-2.49477	-3.4833	-1.68011	ASHG19A3A002333	ASHG19A3A002333	GCGGCGGCGGCGGCGGCGGCGGCGGCGCAGTTTCTGGAGCAAATTCAGTTTGCCTTCCTG	EIF2AK2				ASHG19A3A002333	0.545	0.0281	-2.49477	-3.4833	-1.68011	EIF2AK2
ASHG19A3A039599	0.61772	0.059	-2.08504	-4.1305	-1.67495	ASHG19A3A039599	ASHG19A3A039599	CGAATGTCCTTGAAGAGTTCATCACAGATGAGCAGAAAGATGAGGAAGGAGATGGAGAAA	FAM9C				ASHG19A3A039599	0.61772	0.059	-2.08504	-4.1305	-1.67495	FAM9C
ASHG19A3A036739	0.61638	0.0571	-2.10327	-4.1027	-1.67292	ASHG19A3A036739	ASHG19A3A036739	TTACTTTGCTGAGATCACTCACAATGTTTCCTTCCAGAACCGCAAAGCCACATGGAAAGG	RP11-216N21.2				ASHG19A3A036739	0.61638	0.0571	-2.10327	-4.1027	-1.67292	RP11-216N21.2
ASHG19A3A035558	0.25434	0.00296	-3.71066	-1.4633	-1.67289	ASHG19A3A035558	ASHG19A3A035558	GTGCTGTAACTGGGTGGTCCTTTTTAAACAAAACATTATTTGCAAAACAGAGGGTATTAT	CNOT7				ASHG19A3A035558	0.25434	0.00296	-3.71066	-1.4633	-1.67289	CNOT7
ASHG19A3A031498	0.67783	0.157	-1.50763	-4.9465	-1.67191	ASHG19A3A031498	ASHG19A3A031498	ACCCTGAACCAGGGGGAATTCAAAGAGCTGGTGCGAAAAGATCTGCAAAATTTTCTCAAG	S100A9				ASHG19A3A031498	0.67783	0.157	-1.50763	-4.9465	-1.67191	S100A9
ASHG19A3A043624	0.58256	0.0404	-2.29653	-3.8014	-1.67128	ASHG19A3A043624	ASHG19A3A043624	GGGTCTATGTAGCAAATGATTCTCTGCCTTGACAATCATGTATACATATCAAGATTTCTA	LOC283070				ASHG19A3A043624	0.58256	0.0404	-2.29653	-3.8014	-1.67128	LOC283070
ASHG19A3A024478	0.6063	0.0502	-2.17625	-3.9901	-1.6706	ASHG19A3A024478	ASHG19A3A024478	TTGAAGGCTCTGACTTATAACTGCTGTATCAGAAGAAACATTTTGACAGTGTCTTGGTTG	PIGY				ASHG19A3A024478	0.6063	0.0502	-2.17625	-3.9901	-1.6706	PIGY
ASHG19A3A032460	0.25355	0.00293	-3.71612	-1.4543	-1.67036	ASHG19A3A032460	ASHG19A3A032460	AGCCTCTCCCCAGCCTCCCCGTGCCAAAAATCTTTTCATTAAAGAATGTTTTGGAACTTT	LMNA				ASHG19A3A032460	0.25355	0.00293	-3.71612	-1.4543	-1.67036	LMNA
ASHG19A3A031111	0.61095	0.0539	-2.13602	-4.0524	-1.67033	ASHG19A3A031111	ASHG19A3A031111	TTCAGAGCCACCCACCTTTTCTGTAAAGTGCTGGAATACACATACGATGCCTGAAATCTC	HIST1H2AE				ASHG19A3A031111	0.61095	0.0539	-2.13602	-4.0524	-1.67033	HIST1H2AE
ASHG19A3A047002	0.67936	0.159	-1.50193	-4.9537	-1.66847	ASHG19A3A047002	ASHG19A3A047002	ACTGGATGGTCATTTGCATCTCCGTAAATGTGCTCTGCTCCTCAGCTGAGAGAGAAAAAA	CD3E				ASHG19A3A047002	0.67936	0.159	-1.50193	-4.9537	-1.66847	CD3E
ASHG19A3A032268	0.60891	0.052	-2.15653	-4.0207	-1.66816	ASHG19A3A032268	ASHG19A3A032268	GGGAGAAAAATACATCACTAATGGCCAGTTTTCCATATGGTCTGCACGGGTAAAGAAAGT	RP11-732M18.3				ASHG19A3A032268	0.60891	0.052	-2.15653	-4.0207	-1.66816	RP11-732M18.3
ASHG19A3A045939	0.58041	0.0399	-2.30358	-3.7903	-1.66799	ASHG19A3A045939	ASHG19A3A045939	AATATGTGTGTGAAGAATTATTTATTTTCGCCAAAGCACATGTAATAAATGCTGCAGCCC	PNPLA2				ASHG19A3A045939	0.58041	0.0399	-2.30358	-3.7903	-1.66799	PNPLA2
ASHG19A3A047988	0.29382	0.00441	-3.49424	-1.8218	-1.66787	ASHG19A3A047988	ASHG19A3A047988	TTTGGTTTTCCAGAAGCTGCCAGTGGGTTCCCGTGAATTGCGTTAAGATATCGATGATTT	SSH1				ASHG19A3A047988	0.29382	0.00441	-3.49424	-1.8218	-1.66787	SSH1
ASHG19A3A022991	0.4813	0.0155	-2.81849	-2.9507	-1.66598	ASHG19A3A022991	ASHG19A3A022991	GGCTAGGCGCTAGGGCGGCGGCGCCAGCGTAGAGCGGCGGTTTGGAGGAAAGATGAGACG	PHLDB2				ASHG19A3A022991	0.4813	0.0155	-2.81849	-2.9507	-1.66598	PHLDB2
ASHG19A3A013784	0.58658	0.0428	-2.26509	-3.8511	-1.66589	ASHG19A3A013784	ASHG19A3A013784	CTACAGTCTTCTTCACTTGAACTTTGTAAAACTGCATATGGACCTGTAATCAACTTTTGA	CNRIP1				ASHG19A3A013784	0.58658	0.0428	-2.26509	-3.8511	-1.66589	CNRIP1
ASHG19A3A026885	0.67587	0.154	-1.5224	-4.9275	-1.66566	ASHG19A3A026885	ASHG19A3A026885	AACAGATATTCTGGAGGAGCAGATCACTGCTTTTGAGGACTATGTGCAGTCCATGGATGT	AC104120.1				ASHG19A3A026885	0.67587	0.154	-1.5224	-4.9275	-1.66566	AC104120.1
ASHG19A3A053500	0.5521	0.0294	-2.47117	-3.5216	-1.66447	ASHG19A3A053500	ASHG19A3A053500	TGTGCAATTCACAACAAAGTAGTCAGGAATCGATCTTGTGAAGCCTGCAAGGACCGAACA	CTD-2135D7.1				ASHG19A3A053500	0.5521	0.0294	-2.47117	-3.5216	-1.66447	CTD-2135D7.1
ASHG19A3A052987	0.63777	0.104	-1.75911	-4.609	-1.66121	ASHG19A3A052987	ASHG19A3A052987	ATAAGAGTGATCTACGTCATCTCAGGGCAGTTCCTACAGATGAAGCAAGAGCTTTTGCAG	RAB11A				ASHG19A3A052987	0.63777	0.104	-1.75911	-4.609	-1.66121	RAB11A
ASHG19A3A054459	0.63015	0.0855	-1.87334	-4.446	-1.66008	ASHG19A3A054459	ASHG19A3A054459	TTTTAGAAAAAGTGAAGAGCTGGAATGTGGGGGAAAATAAAAAGCTTTTTTGCCCAGTGG	TMEM219				ASHG19A3A054459	0.63015	0.0855	-1.87334	-4.446	-1.66008	TMEM219
ASHG19A3A012801	0.56524	0.0352	-2.37165	-3.6818	-1.65928	ASHG19A3A012801	ASHG19A3A012801	CTGTGATGCTGCTGGTTTTATCTCTAGTGAAATAAAGTCAAAAGTTATTTAATTCCCGTC	SFRS16				ASHG19A3A012801	0.56524	0.0352	-2.37165	-3.6818	-1.65928	SFRS16
ASHG19A3A014998	0.56201	0.0329	-2.40952	-3.6211	-1.6591	ASHG19A3A014998	ASHG19A3A014998	CCCAAGTCTCTGGGGGTGGAAAGGAGGAAGAGATACTAGTTAAAGATTTTAAAAATGTAA	AAMP				ASHG19A3A014998	0.56201	0.0329	-2.40952	-3.6211	-1.6591	AAMP
ASHG19A3A046111	0.6544	0.129	-1.63168	-4.784	-1.65818	ASHG19A3A046111	ASHG19A3A046111	TCACACTGAGATAGTCAGTTGTGTGTGACTCTAATAAACGGAGCCTACCTTTTGTAAATT	EIF3F				ASHG19A3A046111	0.6544	0.129	-1.63168	-4.784	-1.65818	EIF3F
ASHG19A3A002592	0.64912	0.115	-1.70097	-4.6898	-1.65797	ASHG19A3A002592	ASHG19A3A002592	GATTCCCCATCACCAATTCGGCTGGGGCGCCCTGCAAGGCCGCAGGCAGGATGAACATTC	RAB34				ASHG19A3A002592	0.64912	0.115	-1.70097	-4.6898	-1.65797	RAB34
ASHG19A3L0001317	0.64654	0.11	-1.72538	-4.6561	-1.65724	ASHG19A3L0001317	ASHG19A3L0001317	AATGGTGAGTCCTCTTGTCATTCCTGGCCATTAGCTCAGCTGAATGAAGATTCAGGAGTA	lincRNA-CLDN18				ASHG19A3L0001317	0.64654	0.11	-1.72538	-4.6561	-1.65724	lincRNA-CLDN18
ASHG19A3A015635	0.62952	0.081	-1.90451	-4.4006	-1.6564	ASHG19A3A015635	ASHG19A3A015635	CAAAAGGAGTCTACTCTTCATCTTGTGTTGAGACTTTGTGATGTTATCAAGGAAGAATTC	AC079807.3				ASHG19A3A015635	0.62952	0.081	-1.90451	-4.4006	-1.6564	AC079807.3
ASHG19A3A052905	0.61836	0.06	-2.07598	-4.1444	-1.65463	ASHG19A3A052905	ASHG19A3A052905	GATGATGAGACAGATATGGCGAAATTAGAGGGCGTCAGAAGCATTCAAGCAGACGTCTTA	AC025917.1				ASHG19A3A052905	0.61836	0.06	-2.07598	-4.1444	-1.65463	AC025917.1
ASHG19A3A030012	0.63587	0.101	-1.77673	-4.5842	-1.65293	ASHG19A3A030012	ASHG19A3A030012	TCTGGCTTGGCAGAATATCTCTTTGACAAGCACACCCTGGGAGAAAGTGATAATGAAAGC	RP4-753D5.4				ASHG19A3A030012	0.63587	0.101	-1.77673	-4.5842	-1.65293	RP4-753D5.4
ASHG19A3L0000699	0.63015	0.0826	-1.89335	-4.4169	-1.65273	ASHG19A3L0000699	ASHG19A3L0000699	TGTATCAATACTATGTTTTGGTTGTAATATTCAGTTCACCCACCCAATGTACAACCAATG	lincRNA-MBNL2-1				ASHG19A3L0000699	0.63015	0.0826	-1.89335	-4.4169	-1.65273	lincRNA-MBNL2-1
ASHG19A3A029037	0.65165	0.122	-1.66523	-4.7387	-1.6514	ASHG19A3A029037	ASHG19A3A029037	CTGCGTGGAGGATTTGATTCATGAGATCTATACTGTTGGAAAACGCTTCAAAGAGGCAAA	CTB-13H5.1				ASHG19A3A029037	0.65165	0.122	-1.66523	-4.7387	-1.6514	CTB-13H5.1
ASHG19A3A017617	0.63223	0.0913	-1.83519	-4.501	-1.6513	ASHG19A3A017617	ASHG19A3A017617	GTAGATGCATTAGTGTTGAACCAATGCTTTCTCATGTCTCAATTCTTTGTATATGCATTC	CDC42				ASHG19A3A017617	0.63223	0.0913	-1.83519	-4.501	-1.6513	CDC42
ASHG19A3A048128	0.56443	0.035	-2.37467	-3.677	-1.65101	ASHG19A3A048128	ASHG19A3A048128	TGTCCGGTGCTGTGGCTGTAAAGCTGTAGGACCCTTTTTAATAAATAGAGAATTATTAAT	VPS37B				ASHG19A3A048128	0.56443	0.035	-2.37467	-3.677	-1.65101	VPS37B
ASHG19A3A052848	0.72097	0.237	-1.2448	-5.2613	-1.65083	ASHG19A3A052848	ASHG19A3A052848	TGAAAAAGATGAGTATGCCTGCCGTGTGAACCATGTGACTTTGTCACAGCCCAAGATAGT	B2M				ASHG19A3A052848	0.72097	0.237	-1.2448	-5.2613	-1.65083	B2M
ASHG19A3A034889	0.63223	0.0903	-1.84129	-4.4923	-1.65075	ASHG19A3A034889	ASHG19A3A034889	AACTATGATAATCGTGGGAGTTTCGGCGAACTGGCCTTAATGTACAATACACCCAGAGCA	PRKAR2B				ASHG19A3A034889	0.63223	0.0903	-1.84129	-4.4923	-1.65075	PRKAR2B
ASHG19A3A048587	0.60891	0.0509	-2.16798	-4.0029	-1.6507	ASHG19A3A048587	ASHG19A3A048587	TGAATCGTAATAGCAATGTGAGGGTGAGGTACACCTACAGACATTAAATAATTTGCTGTG	C12orf62				ASHG19A3A048587	0.60891	0.0509	-2.16798	-4.0029	-1.6507	C12orf62
ASHG19A3A053794	0.59662	0.0471	-2.21081	-3.9363	-1.64972	ASHG19A3A053794	ASHG19A3A053794	ATTGTCTTCCAGCTGCTGAATTATTTCACGGGCGTCTTTGCTTTCTCTGTGATGATCGGA	CNGB1				ASHG19A3A053794	0.59662	0.0471	-2.21081	-3.9363	-1.64972	CNGB1
ASHG19A3A019890	0.61766	0.0589	-2.08669	-4.128	-1.64878	ASHG19A3A019890	ASHG19A3A019890	GGACCAGGTGTGATCAGACTGCTATCTGAATAAAATAAGATTTGTCAGAAATTCCAAAAA	ATP5L2				ASHG19A3A019890	0.61766	0.0589	-2.08669	-4.128	-1.64878	ATP5L2
ASHG19A3A009710	0.56341	0.0341	-2.38961	-3.6531	-1.64473	ASHG19A3A009710	ASHG19A3A009710	CCTACAGAAATGGTCACATGGTTCTATTTAAATAGCCTAATAAACACATCTGGAGCCTGT	RSAD1				ASHG19A3A009710	0.56341	0.0341	-2.38961	-3.6531	-1.64473	RSAD1
ASHG19A3A048444	0.63587	0.0991	-1.78709	-4.5696	-1.64434	ASHG19A3A048444	ASHG19A3A048444	AAACAGTAGTTTTATGTGTTGGTGGCTCCACTGTTCTCTGCCAGCCTACAGGAGAAAAAG	RP11-268P4.1				ASHG19A3A048444	0.63587	0.0991	-1.78709	-4.5696	-1.64434	RP11-268P4.1
ASHG19A3A028878	0.60353	0.0493	-2.18548	-3.9758	-1.64421	ASHG19A3A028878	ASHG19A3A028878	TAGCGAGGTCTGCTGTACTGCTTATTGAAGTATTGTGATTATTTTAGGCATTGATTCTTA	C5orf53				ASHG19A3A028878	0.60353	0.0493	-2.18548	-3.9758	-1.64421	C5orf53
ASHG19A3A018048	0.61638	0.0571	-2.10323	-4.1027	-1.64044	ASHG19A3A018048	ASHG19A3A018048	AGAAAAGAATTTGACGGACCTAGGAAAATTCTGCGGGCTTTGTGTGTGTCCCTGTAACAA	SNAP25				ASHG19A3A018048	0.61638	0.0571	-2.10323	-4.1027	-1.64044	SNAP25
ASHG19A3A032282	0.47469	0.015	-2.83323	-2.9262	-1.6403	ASHG19A3A032282	ASHG19A3A032282	GGGGAATGTGTTCCTTCATTGTATTTGGGCCTTTTGTATTGCACTCTTGATATTAAATTA	WTAP				ASHG19A3A032282	0.47469	0.015	-2.83323	-2.9262	-1.6403	WTAP
ASHG19A3A033578	0.61638	0.0578	-2.09717	-4.112	-1.64018	ASHG19A3A033578	ASHG19A3A033578	GGAACTGGAATCCTTTCAGCAAGACTTCTCTTTGCCTCAAATAAAAAGTGCTTTTGTGAG	AKR1B1				ASHG19A3A033578	0.61638	0.0578	-2.09717	-4.112	-1.64018	AKR1B1
ASHG19A3A035583	0.6623	0.136	-1.59798	-4.8289	-1.63876	ASHG19A3A035583	ASHG19A3A035583	ATGGCGGCAGCTTCCTGCACCTTTCAGATTTCTTGGTGGCATTAAAGCATTTTCAGAACA	DOK2				ASHG19A3A035583	0.6623	0.136	-1.59798	-4.8289	-1.63876	DOK2
ASHG19A3A044097	0.55535	0.0315	-2.43332	-3.5828	-1.63745	ASHG19A3A044097	ASHG19A3A044097	GAGCTGGATGTCACTGTGGAGTTCTGAGAGTCCTGAATTTATATTTAGATCTATGACTTA	RP11-570G20.1				ASHG19A3A044097	0.55535	0.0315	-2.43332	-3.5828	-1.63745	RP11-570G20.1
ASHG19A3A049930	0.30407	0.00489	-3.43849	-1.9147	-1.63693	ASHG19A3A049930	ASHG19A3A049930	ATTGGAAGATCCCTTCAAAGCAAACACAGCACAGAAAATGACTCACCAACAAATGTACAG	RP11-110K8.1				ASHG19A3A049930	0.30407	0.00489	-3.43849	-1.9147	-1.63693	RP11-110K8.1
ASHG19A3A033680	0.34139	0.00613	-3.31662	-2.1181	-1.63664	ASHG19A3A033680	ASHG19A3A033680	CTGCTCCATCTGTAAACGTCACGGTTAATCCATCTACTTTATTGCATTATATAGAGAAAT	AC093673.5				ASHG19A3A033680	0.34139	0.00613	-3.31662	-2.1181	-1.63664	AC093673.5
ASHG19A3A043471	0.31693	0.00518	-3.40682	-1.9675	-1.63636	ASHG19A3A043471	ASHG19A3A043471	TCTGAAAACAAGGAATTTAATGCAGAAGTACACGGAAGGGCATCATGGGCCAGAATGTTG	RP13-439H18.7				ASHG19A3A043471	0.31693	0.00518	-3.40682	-1.9675	-1.63636	RP13-439H18.7
ASHG19A3A053455	0.56341	0.0334	-2.40036	-3.6358	-1.63487	ASHG19A3A053455	ASHG19A3A053455	TGGTGACTGTGTTTCATAGCCCCAGTCCAGGGCTGTCTAAGAAATAAAGATCATCAGACT	ROGDI				ASHG19A3A053455	0.56341	0.0334	-2.40036	-3.6358	-1.63487	ROGDI
ASHG19A3A010535	0.55355	0.0301	-2.458	-3.5429	-1.63355	ASHG19A3A010535	ASHG19A3A010535	CCTTCCTTGAATGCTTTCTAAGAGGGGCTGCCATGCAAGAATATATGCTGATTTTCCCAT	CABLES1				ASHG19A3A010535	0.55355	0.0301	-2.458	-3.5429	-1.63355	CABLES1
ASHG19A3A036840	0.63015	0.0846	-1.87951	-4.437	-1.633	ASHG19A3A036840	ASHG19A3A036840	AGGTTAAGCCCAAGATCCCAAAGAGTGTCAGCTGCAAGTTCGATTGACTTGCCTATATTG	RP11-200A13.2				ASHG19A3A036840	0.63015	0.0846	-1.87951	-4.437	-1.633	RP11-200A13.2
ASHG19A3A054418	0.29382	0.00432	-3.50517	-1.8036	-1.63168	ASHG19A3A054418	ASHG19A3A054418	TGGTCCTGGCTCAGGGGGCTGGGATTTTGATATATTTTCTAATAAAGGACTTTGTCTCGC	B4GALT3				ASHG19A3A054418	0.29382	0.00432	-3.50517	-1.8036	-1.63168	B4GALT3
ASHG19A3A013604	0.59153	0.0444	-2.2445	-3.8835	-1.63155	ASHG19A3A013604	ASHG19A3A013604	TGCTAGCTATTAAGAGATGCAAGCATTTTGAACTGGGAGGAGGTAAGAAGAGACAGGCAA	AC006509.8				ASHG19A3A013604	0.59153	0.0444	-2.2445	-3.8835	-1.63155	AC006509.8
ASHG19A3A026957	0.52615	0.0217	-2.63544	-3.2535	-1.63102	ASHG19A3A026957	ASHG19A3A026957	TTCCTCCATGTCTTCCATTGATCTAGTCAGTGCCTCTGATGATGTTCACAGATTCAGCTC	COL4A3BP				ASHG19A3A026957	0.52615	0.0217	-2.63544	-3.2535	-1.63102	COL4A3BP
ASHG19A3A039487	0.50217	0.0176	-2.74806	-3.0676	-1.62998	ASHG19A3A039487	ASHG19A3A039487	TAGAAAGAGTGGTAGAGCAGAGCCTGACCCTAAAAAGAAAGCCACATTTAGGGCTATCAC	GRIN1				ASHG19A3A039487	0.50217	0.0176	-2.74806	-3.0676	-1.62998	GRIN1
ASHG19A3A029488	0.29633	0.00458	-3.47406	-1.8554	-1.62952	ASHG19A3A029488	ASHG19A3A029488	GGCTGGCCCCGCGCAGAGCGGCGGCGGCGCTCGCTGTCACTGCCGGAGGTGAGAGCGCAG	KIAA0319				ASHG19A3A029488	0.29633	0.00458	-3.47406	-1.8554	-1.62952	KIAA0319
ASHG19A3A044430	0.63587	0.0986	-1.79002	-4.5654	-1.62765	ASHG19A3A044430	ASHG19A3A044430	TATCTGTCTAGAGCACACACCAAAATCCAACCTTCTAATAAACATGATGGCGCAGTCCCA	TRIM8				ASHG19A3A044430	0.63587	0.0986	-1.79002	-4.5654	-1.62765	TRIM8
ASHG19A3A023282	0.5348	0.0259	-2.5396	-3.4104	-1.62654	ASHG19A3A023282	ASHG19A3A023282	GGGCGGCGGCGGCGGGCGGTGTTTGCGCGGTCGGTGAGACCCGCGCGGGTGAGACGCTGG	FAIM				ASHG19A3A023282	0.5348	0.0259	-2.5396	-3.4104	-1.62654	FAIM
ASHG19A3A034135	0.63539	0.0977	-1.79525	-4.558	-1.625	ASHG19A3A034135	ASHG19A3A034135	GTCCTATCTCATGCCAAAGGACAGTGAGGAAAAACATGTCCATCAAGAAACTATGGAATT	AC006978.6				ASHG19A3A034135	0.63539	0.0977	-1.79525	-4.558	-1.625	AC006978.6
ASHG19A3A041482	0.67989	0.16	-1.49775	-4.959	-1.62486	ASHG19A3A041482	ASHG19A3A041482	AACCTGTGTGCTATCCATGCCAAACGTGTAACAATTACGCCAAAAGACATCCAGCTAGCA	RP11-349N19.2				ASHG19A3A041482	0.67989	0.16	-1.49775	-4.959	-1.62486	RP11-349N19.2
ASHG19A3A053323	0.53091	0.0241	-2.57979	-3.3447	-1.62428	ASHG19A3A053323	ASHG19A3A053323	ATAAAGAACTGAGCAGAAACCAACAGTGTGCTTTTAATAAAGGATCTCTAGCTGTGCAGG	WASH3P				ASHG19A3A053323	0.53091	0.0241	-2.57979	-3.3447	-1.62428	WASH3P
ASHG19A3A041347	0.64131	0.107	-1.74235	-4.6325	-1.62281	ASHG19A3A041347	ASHG19A3A041347	AACATCAAGCTCATTCTTTGGAGCGGGTGTGTCATTGTTTGGGAAAATGGCTAGGACATC	PLP1				ASHG19A3A041347	0.64131	0.107	-1.74235	-4.6325	-1.62281	PLP1
ASHG19A3A001448	0.67989	0.16	-1.49858	-4.958	-1.62158	ASHG19A3A001448	ASHG19A3A001448	CCTCAGAAAGGTCGGAAGAAAAAAGGTTTTCGGAGGCGGCGGTGATTATGGGTGTACATA	NGDN				ASHG19A3A001448	0.67989	0.16	-1.49858	-4.958	-1.62158	NGDN
ASHG19A3A045354	0.67657	0.155	-1.51833	-4.9328	-1.62135	ASHG19A3A045354	ASHG19A3A045354	GCCAACTCTTAAGTCTTTTGTAATTCTGGCTTTCTCTAATAAAAAAGCCACTTAGTTCAG	FAU				ASHG19A3A045354	0.67657	0.155	-1.51833	-4.9328	-1.62135	FAU
ASHG19A3A050841	0.54965	0.0292	-2.47535	-3.5148	-1.62052	ASHG19A3A050841	ASHG19A3A050841	TGTTGCCACGGAAGCCTGAAGAAGACTCGAGTTCCAACCAAAGTCCTGCGGCCACAAAGG	RTN1				ASHG19A3A050841	0.54965	0.0292	-2.47535	-3.5148	-1.62052	RTN1
ASHG19A3A002633	0.2523	0.00285	-3.73133	-1.4292	-1.62022	ASHG19A3A002633	ASHG19A3A002633	CCATCCTGCGCCCCTCTTCTGAAGCGCCCTCCAGTTCCACCAGGTGAGAAGAGTGATGAC	BDNF				ASHG19A3A002633	0.2523	0.00285	-3.73133	-1.4292	-1.62022	BDNF
ASHG19A3A003890	0.67615	0.154	-1.52026	-4.9303	-1.61891	ASHG19A3A003890	ASHG19A3A003890	AAAGCACACCAGCGGACGCACACAGGAGAAAAGCCTTACAGATGCTCATGGGAAGGGTGT	KLF6				ASHG19A3A003890	0.67615	0.154	-1.52026	-4.9303	-1.61891	KLF6
ASHG19A3A041471	0.52824	0.0233	-2.59615	-3.318	-1.61861	ASHG19A3A041471	ASHG19A3A041471	GTTCTACTTTTCATTAACCATGGCCTGATATTAGTTCTTAGAGCTTCTTGTGGCAAAAAT	ZBTB33				ASHG19A3A041471	0.52824	0.0233	-2.59615	-3.318	-1.61861	ZBTB33
ASHG19A3A002996	0.50217	0.0178	-2.74297	-3.076	-1.61833	ASHG19A3A002996	ASHG19A3A002996	GGGCGGCGGGATTCGGGATGACTTCGGGCGGCTCGAGATTTCTGTGGCTCCTCAAGATAT	B4GALNT2				ASHG19A3A002996	0.50217	0.0178	-2.74297	-3.076	-1.61833	B4GALNT2
ASHG19A3A048645	0.25029	0.0028	-3.74195	-1.4117	-1.61811	ASHG19A3A048645	ASHG19A3A048645	CCCCCCAACCCCCCCGGACAGGACCCCCTTGAGCTTGTCCCTCAGCTGCCACCATGAGCG	SP1				ASHG19A3A048645	0.25029	0.0028	-3.74195	-1.4117	-1.61811	SP1
ASHG19A3L0002747	0.58531	0.0412	-2.28536	-3.8191	-1.61768	ASHG19A3L0002747	ASHG19A3L0002747	AAGAATGCAACCTCGATGCCTACACTTCCCCAAGAACTGGGATAATGTCAATAAGGAGAG	lincRNA-BTG4				ASHG19A3L0002747	0.58531	0.0412	-2.28536	-3.8191	-1.61768	lincRNA-BTG4
ASHG19A3A030730	0.60039	0.0483	-2.19729	-3.9574	-1.61687	ASHG19A3A030730	ASHG19A3A030730	TTGGTTACCTATGCACCTGTTGCCACTTTCAGAAATCTACAGTCAATGTGAATAAGAACT	RP11-134L4.2				ASHG19A3A030730	0.60039	0.0483	-2.19729	-3.9574	-1.61687	RP11-134L4.2
ASHG19A3A007104	0.47469	0.015	-2.83321	-2.9263	-1.6153	ASHG19A3A007104	ASHG19A3A007104	ACTCCGTGGAAGCACGCTCACAAAGGCACGTGGGCCGTGGCCCGGCTGGGTCGGCTGAAG	MEG3				ASHG19A3A007104	0.47469	0.015	-2.83321	-2.9263	-1.6153	MEG3
ASHG19A3A022124	0.5552	0.0313	-2.43637	-3.5778	-1.61509	ASHG19A3A022124	ASHG19A3A022124	CCCATGACTTTGGTTTTGTTTACATTTTTCCCTTTCAGTTAGTATACACTACACGTACTG	PPP1R2				ASHG19A3A022124	0.5552	0.0313	-2.43637	-3.5778	-1.61509	PPP1R2
ASHG19A3A052768	0.57354	0.0383	-2.32632	-3.7542	-1.61497	ASHG19A3A052768	ASHG19A3A052768	GCTGTGAACATGACCAGAGACATTATTTATAATTCAGCCATTTAAGATATACCTGTACTC	AL832909				ASHG19A3A052768	0.57354	0.0383	-2.32632	-3.7542	-1.61497	AL832909
ASHG19A3A034020	0.62363	0.071	-1.98044	-4.2884	-1.61399	ASHG19A3A034020	ASHG19A3A034020	AGTTAAGGGCAAGATTCTTGCCAAGAGAATTAATGTGCGTATTGAGCACATTAAGCACTC	AC005062.3				ASHG19A3A034020	0.62363	0.071	-1.98044	-4.2884	-1.61399	AC005062.3
ASHG19A3A031719	0.39067	0.00902	-3.10862	-2.4663	-1.6132	ASHG19A3A031719	ASHG19A3A031719	TTGCCCTTCATTCCCCATTTCTATCATAATCTACACAGAGTTTTGAACAGGCATTTTAAA	RP11-398K22.12				ASHG19A3A031719	0.39067	0.00902	-3.10862	-2.4663	-1.6132	RP11-398K22.12
ASHG19A3A031572	0.67271	0.147	-1.55044	-4.8913	-1.61318	ASHG19A3A031572	ASHG19A3A031572	ATTAGATCTAAAGCCCCTTCCTCCCCAGCCCCTGCTTTCATTAAGGTATTTAAACTTGGG	TMEM63B				ASHG19A3A031572	0.67271	0.147	-1.55044	-4.8913	-1.61318	TMEM63B
ASHG19A3A002210	0.40266	0.00986	-3.06034	-2.5471	-1.61316	ASHG19A3A002210	ASHG19A3A002210	CGCCCGGCCTCCTCCTTTTTGATTATGTATGGAGAGAAAAACAATGCATTCATTGTTGCC	BTG3				ASHG19A3A002210	0.40266	0.00986	-3.06034	-2.5471	-1.61316	BTG3
ASHG19A3A047190	0.29365	0.00418	-3.52315	-1.7737	-1.61169	ASHG19A3A047190	ASHG19A3A047190	GCCCTGACAGGAGATGAAGTAAAGAAGATTACATGCAGAGGTTCATTAAGATCGATGGCA	RP11-21K20.1				ASHG19A3A047190	0.29365	0.00418	-3.52315	-1.7737	-1.61169	RP11-21K20.1
ASHG19A3A001037	0.63713	0.104	-1.76075	-4.6067	-1.60899	ASHG19A3A001037	ASHG19A3A001037	CGGCGGCGGCGGCGCGGGGACCGAGCATCCACAACGGGGTGATCGCCGTCTTCCAGCGCA	PRR5				ASHG19A3A001037	0.63713	0.104	-1.76075	-4.6067	-1.60899	PRR5
ASHG19A3A002850	0.3283	0.00568	-3.35704	-2.0506	-1.60793	ASHG19A3A002850	ASHG19A3A002850	GCTTCACCTTCGGGGCCTACGGCGGGGTGGACAAGTCCTTCACTTCTCGCCGGAGTGTGT	RAP1GAP				ASHG19A3A002850	0.3283	0.00568	-3.35704	-2.0506	-1.60793	RAP1GAP
ASHG19A3A033765	0.57167	0.037	-2.34546	-3.7237	-1.60793	ASHG19A3A033765	ASHG19A3A033765	TCACCAAGTACACCAGCTCCAAGTGACCCAGGGCCTGACAAAAATAAAGGGTGAACTGTT	ABCF2				ASHG19A3A033765	0.57167	0.037	-2.34546	-3.7237	-1.60793	ABCF2
ASHG19A3A036346	0.59537	0.0454	-2.23152	-3.9039	-1.60759	ASHG19A3A036346	ASHG19A3A036346	CTCCAGGCCAAAAAGAAGGAGATCATCAAGACTTTGTCCAAGGAAGAAGAGACAAGAAAA	CTC-493P15.1				ASHG19A3A036346	0.59537	0.0454	-2.23152	-3.9039	-1.60759	CTC-493P15.1
ASHG19A3A008801	0.63559	0.0979	-1.79411	-4.5596	-1.6074	ASHG19A3A008801	ASHG19A3A008801	CAGCTGATGCAGGTATCCTATGCCCTTGATGGATGAGACTAAAATAAAATTTTTGAAGTT	H3F3B				ASHG19A3A008801	0.63559	0.0979	-1.79411	-4.5596	-1.6074	H3F3B
ASHG19A3A036179	0.46822	0.0143	-2.86042	-2.881	-1.60633	ASHG19A3A036179	ASHG19A3A036179	AAGTAATTCAGCCTCAGGGTGACCAATGCAATAACATATGCCAGTTCCTCGTAGAGCTTG	RP11-416K24.2				ASHG19A3A036179	0.46822	0.0143	-2.86042	-2.881	-1.60633	RP11-416K24.2
ASHG19A3A029543	0.70259	0.204	-1.34376	-5.1478	-1.60543	ASHG19A3A029543	ASHG19A3A029543	AACCTGTGGGCTATCCATGCCAAACGTGTAACAATTATGCCAAAAGACATCCAGCTAGCA	H3F3AP1				ASHG19A3A029543	0.70259	0.204	-1.34376	-5.1478	-1.60543	H3F3AP1
ASHG19A3A025274	0.53106	0.0243	-2.57411	-3.354	-1.60421	ASHG19A3A025274	ASHG19A3A025274	CTGTGGTCACCCCCATGCTGAACCTTTTCATCTATAGCCTGAGAAACAGGAACATACAAA	RP11-1396O13.21				ASHG19A3A025274	0.53106	0.0243	-2.57411	-3.354	-1.60421	RP11-1396O13.21
ASHG19A3A013674	0.62363	0.0722	-1.97102	-4.3024	-1.60387	ASHG19A3A013674	ASHG19A3A013674	TAGTGCAATCATTGAGAAGAGGAAGAAGATGGAAGCTGATGGGGTTGAAGTCAAAAGACC	AC007238.1				ASHG19A3A013674	0.62363	0.0722	-1.97102	-4.3024	-1.60387	AC007238.1
ASHG19A3L0002638	0.61638	0.0577	-2.0978	-4.111	-1.60266	ASHG19A3L0002638	ASHG19A3L0002638	TGGGGCTTCTTCTGTAACATGACTTGCGAATATTTATATAAAAACGAGTGTTACAATGAG	lincRNA-FBRS				ASHG19A3L0002638	0.61638	0.0577	-2.0978	-4.111	-1.60266	lincRNA-FBRS
ASHG19A3A010688	0.43768	0.0121	-2.95124	-2.7295	-1.60234	ASHG19A3A010688	ASHG19A3A010688	CATGCGCACTTCCCCATCAACATTGTTAGCCAGGAGTCTTTTGTTGAAATCTGAAATTTC	RP11-126O1.1				ASHG19A3A010688	0.43768	0.0121	-2.95124	-2.7295	-1.60234	RP11-126O1.1
ASHG19A3A012711	0.16899	0.00103	-4.29666	-0.5159	-1.60125	ASHG19A3A012711	ASHG19A3A012711	GCCCTTGGTGATAGGCACATTTTTTACCAGTCTATCATTTGGTCATTAAATTTGTTTACA	CCDC97				ASHG19A3A012711	0.16899	0.00103	-4.29666	-0.5159	-1.60125	CCDC97
ASHG19A3A003876	0.52527	0.0212	-2.64872	-3.2316	-1.60094	ASHG19A3A003876	ASHG19A3A003876	CGCGGCCCCTTATTCGCTCCGACAAGATGAAAGAAACAATCATGAACCAGGAAAAACTCG	BTF3				ASHG19A3A003876	0.52527	0.0212	-2.64872	-3.2316	-1.60094	BTF3
ASHG19A3L0003060	0.65216	0.123	-1.66075	-4.7448	-1.59991	ASHG19A3L0003060	ASHG19A3L0003060	TTTTGCTTGTAATGTTTCTGCATGTGGCCAGCATTATAGAATGCTCCAGGCCAGAGAATG	lincRNA-FAM65B-1				ASHG19A3L0003060	0.65216	0.123	-1.66075	-4.7448	-1.59991	lincRNA-FAM65B-1
ASHG19A3A041305	0.52736	0.0226	-2.61381	-3.289	-1.59928	ASHG19A3A041305	ASHG19A3A041305	CATGTTTGTTAATTCTAGCTTTTTGGTTTAATATCCTGTAAGGCACGTGAGTGTACACTT	HNRNPH2				ASHG19A3A041305	0.52736	0.0226	-2.61381	-3.289	-1.59928	HNRNPH2
ASHG19A3A025007	0.48853	0.0161	-2.79693	-2.9866	-1.59751	ASHG19A3A025007	ASHG19A3A025007	AACTTTGTTTAGTGCCAGCGATTATGAAGTGGCTCTTCCTGAGTACCATCGGAAAGCTGT	MORF4				ASHG19A3A025007	0.48853	0.0161	-2.79693	-2.9866	-1.59751	MORF4
ASHG19A3A034955	0.37385	0.00783	-3.18424	-2.3397	-1.59724	ASHG19A3A034955	ASHG19A3A034955	AAGCTGTCCTGATCCTTCTCTAGGTCTCATAGCAGATCTACGTCAAATGAAAGGAAATAC	AC007568.1				ASHG19A3A034955	0.37385	0.00783	-3.18424	-2.3397	-1.59724	AC007568.1
ASHG19A3A029738	0.47685	0.0153	-2.82491	-2.9401	-1.59578	ASHG19A3A029738	ASHG19A3A029738	TTCACCCACCCACGCGCTCCCAAGATGCAATAAGCAAATAAAAAGACTAATAACGCTGTA	AL050203				ASHG19A3A029738	0.47685	0.0153	-2.82491	-2.9401	-1.59578	AL050203
ASHG19A3A042928	0.66593	0.14	-1.57817	-4.8551	-1.59436	ASHG19A3A042928	ASHG19A3A042928	TTACTCAGCCTAAGGAAACAAGTACACTCCACACATGCATAAAGGAAATCAAATGTTATT	SPOCK2				ASHG19A3A042928	0.66593	0.14	-1.57817	-4.8551	-1.59436	SPOCK2
ASHG19A3A047894	0.38341	0.0084	-3.1466	-2.4027	-1.59397	ASHG19A3A047894	ASHG19A3A047894	ATGAATTGGACAAGAACTTGAAGCCTATCAAGCCCATGCAGTTTCTGGGGGATGAAGAGA	AC012085.1				ASHG19A3A047894	0.38341	0.0084	-3.1466	-2.4027	-1.59397	AC012085.1
ASHG19A3A002840	0.23754	0.00245	-3.81416	-1.2932	-1.59331	ASHG19A3A002840	ASHG19A3A002840	GACGAGGACGCTACGGCGGCGGGAAGTCTGTGGGTTCTGGCACCACCTGAGCCCACTGGG	ZSCAN18				ASHG19A3A002840	0.23754	0.00245	-3.81416	-1.2932	-1.59331	ZSCAN18
ASHG19A3A027317	0.45112	0.0129	-2.91455	-2.7907	-1.59257	ASHG19A3A027317	ASHG19A3A027317	CAGCATCAGACACACGATACTGAAGAACAAGTATGCCCTGACCTGCGCATGGCTGCCATC	RP11-436H11.1				ASHG19A3A027317	0.45112	0.0129	-2.91455	-2.7907	-1.59257	RP11-436H11.1
ASHG19A3A027698	0.73064	0.262	-1.17708	-5.3351	-1.59255	ASHG19A3A027698	ASHG19A3A027698	CCTGTAAATATATCTTAAGCAGGTTTGTTTTCAGCACTGATGGAAAATACCAGTGTTGGG	DUSP1				ASHG19A3A027698	0.73064	0.262	-1.17708	-5.3351	-1.59255	DUSP1
ASHG19A3A041396	0.64042	0.106	-1.75013	-4.6216	-1.59137	ASHG19A3A041396	ASHG19A3A041396	AATAAGCAGGTGAAAGCCATCAAAGAATTGGGTGAGCACGTGACCAACTTGTGCAAGATG	RP4-646B12.2				ASHG19A3A041396	0.64042	0.106	-1.75013	-4.6216	-1.59137	RP4-646B12.2
ASHG19A3A001408	0.23316	0.00237	-3.83356	-1.2614	-1.5906	ASHG19A3A001408	ASHG19A3A001408	ACTGCCGCAGGTGCCCCCTCTGCCTCCACCCCGCTCTGAAATAGAAAATGTCTGCAGACG	ZNF205				ASHG19A3A001408	0.23316	0.00237	-3.83356	-1.2614	-1.5906	ZNF205
ASHG19A3A047692	0.58531	0.0419	-2.27608	-3.8338	-1.59055	ASHG19A3A047692	ASHG19A3A047692	GGTAACTGTCAAGTCATGATGGAGACTTCAGGTTGTTCTGTATAAAATGCAAAATAAATG	CS				ASHG19A3A047692	0.58531	0.0419	-2.27608	-3.8338	-1.59055	CS
ASHG19A3A017856	0.6922	0.187	-1.40084	-5.0795	-1.59051	ASHG19A3A017856	ASHG19A3A017856	TGAAGATGTGTGGGCACATGTTATGGCAGATTGAAAAGGATCTCATTCCATGGGAAAAAA	ATP5E				ASHG19A3A017856	0.6922	0.187	-1.40084	-5.0795	-1.59051	ATP5E
CUST_3_PI418767722	0.65083	0.118	-1.68136	-4.7167	-1.58864	CUST_3_PI418767722	CUST_3_PI418767722	CTGAACAAGCATTTGTAGCTTGTACAATGGCAGAATGGGCCAAAAGCTTAGTGTTGTGAC	ODC1				CUST_3_PI418767722	0.65083	0.118	-1.68136	-4.7167	-1.58864	ODC1
ASHG19A3A011376	0.57766	0.0394	-2.31055	-3.7792	-1.58826	ASHG19A3A011376	ASHG19A3A011376	TGGAAACTGGAGAATTTCAATGCCCCGAGTCCATGGGTTTCAAGACACCAAATTCCAAGA	CLIP3				ASHG19A3A011376	0.57766	0.0394	-2.31055	-3.7792	-1.58826	CLIP3
ASHG19A3A054463	0.56341	0.0333	-2.40197	-3.6332	-1.58593	ASHG19A3A054463	ASHG19A3A054463	GCAGCTGTACAGGGCTAGGTTTTTTCAATGAAGTTTCTGTATTAAAGGAGTGGCTCTGGG	INO80E				ASHG19A3A054463	0.56341	0.0333	-2.40197	-3.6332	-1.58593	INO80E
ASHG19A3A043861	0.46799	0.0141	-2.86971	-2.8655	-1.58577	ASHG19A3A043861	ASHG19A3A043861	TCCTCTCGATCACATACAGAAGAGGATTGCAAGAGGAGCTCTTTGACTTCTTGCATGCAA	RP11-272J7.3				ASHG19A3A043861	0.46799	0.0141	-2.86971	-2.8655	-1.58577	RP11-272J7.3
ASHG19A3A029245	0.70259	0.204	-1.34197	-5.1499	-1.58548	ASHG19A3A029245	ASHG19A3A029245	TGTCTGTACATACTGGCCTCTGTGATTACATAGATCAGCCATGAAAATAAAACAAGCCTT	RP11-889L3.1				ASHG19A3A029245	0.70259	0.204	-1.34197	-5.1499	-1.58548	RP11-889L3.1
ASHG19A3A054098	0.54783	0.0286	-2.48601	-3.4976	-1.58327	ASHG19A3A054098	ASHG19A3A054098	TCCTGGAGGTTCCCCAGCCCCACTTACCGCGTAATGCGCCAATAAACCAATGAACGAAGC	HBZ				ASHG19A3A054098	0.54783	0.0286	-2.48601	-3.4976	-1.58327	HBZ
ASHG19A3A049081	0.25647	0.00303	-3.69817	-1.4839	-1.58284	ASHG19A3A049081	ASHG19A3A049081	TCAGTTCATCTAATCACAGATCATCAAACAGTAGTGTTCCCACCTAGGAGTGTTAGGAAG	MAP1LC3B2				ASHG19A3A049081	0.25647	0.00303	-3.69817	-1.4839	-1.58284	MAP1LC3B2
ASHG19A3A041660	0.61998	0.065	-2.0309	-4.2127	-1.57951	ASHG19A3A041660	ASHG19A3A041660	AGACTGTGATGACTGGGAGCGGGCTGAATGAGATGGAGTGTGCATTACATTTGGAAAAAA	L29074.1				ASHG19A3A041660	0.61998	0.065	-2.0309	-4.2127	-1.57951	L29074.1
ASHG19A3A041462	0.63015	0.0826	-1.89321	-4.4171	-1.57847	ASHG19A3A041462	ASHG19A3A041462	AGTGGCAACTATTTACTGGTTGAAAATGGGAAGCAATAATATTCATCTGACCAGTTTTCT	SLC25A5				ASHG19A3A041462	0.63015	0.0826	-1.89321	-4.4171	-1.57847	SLC25A5
ASHG19A3A001375	0.61974	0.0636	-2.04255	-4.1951	-1.57499	ASHG19A3A001375	ASHG19A3A001375	CAAAGAATCTACCGTGCAAGTTCATTATCGAACTGCCGACACACAAGCTCTGTTGAGGAA	CD3D				ASHG19A3A001375	0.61974	0.0636	-2.04255	-4.1951	-1.57499	CD3D
CUST_354_PI426073487	0.60891	0.0524	-2.1514	-4.0286	-1.57499	CUST_354_PI426073487	CUST_354_PI426073487	TTAATTCGCTTGAATCCCATTGGCCCACTGCCATCATGTGCTCGCTGCCTGTTATTAAAA	uc.356				CUST_354_PI426073487	0.60891	0.0524	-2.1514	-4.0286	-1.57499	uc.356
ASHG19A3A026569	0.63587	0.0989	-1.78841	-4.5677	-1.57368	ASHG19A3A026569	ASHG19A3A026569	TTACCTGAATGAGCAGGTCAAAGCCATCAAAGAATTGGGTGACCACATGACCAACTTGTG	FTHL10				ASHG19A3A026569	0.63587	0.0989	-1.78841	-4.5677	-1.57368	FTHL10
ASHG19A3A035338	0.6288	0.0768	-1.93539	-4.3552	-1.57344	ASHG19A3A035338	ASHG19A3A035338	TGTGTACATATTTGATGTGTGTGTGTATGATGAGCCAATAAACCAGACTGTGTGCGTGGC	AGAP3				ASHG19A3A035338	0.6288	0.0768	-1.93539	-4.3552	-1.57344	AGAP3
ASHG19A3A025453	0.57355	0.0386	-2.32142	-3.7619	-1.57164	ASHG19A3A025453	ASHG19A3A025453	TCCTGTGGCACAATCGGACTTATTCACGCAGTGGCCAATAATCAAGACAAACTGGGATTT	UCHL1				ASHG19A3A025453	0.57355	0.0386	-2.32142	-3.7619	-1.57164	UCHL1
ASHG19A3A007243	0.67435	0.148	-1.54412	-4.8995	-1.57098	ASHG19A3A007243	ASHG19A3A007243	GCCCGGAGAGGCCTCCAGGGTCCAGGCCCACCTGTCTGCAACCCAGCTGAGGCCATGCCC	GHRL				ASHG19A3A007243	0.67435	0.148	-1.54412	-4.8995	-1.57098	GHRL
ASHG19A3A029628	0.58531	0.0415	-2.28101	-3.826	-1.56916	ASHG19A3A029628	ASHG19A3A029628	TTGATGTGGCCAAAGTCAACACTCTGATTCAGTCTGATGGAGAGAGGAAGGCATATGTTC	RPL23AP1				ASHG19A3A029628	0.58531	0.0415	-2.28101	-3.826	-1.56916	RPL23AP1
ASHG19A3A041218	0.65826	0.132	-1.61662	-4.8041	-1.56825	ASHG19A3A041218	ASHG19A3A041218	GCTCATAATTGATGCCAAATTAAAGCACTGTGTACCCATTAAGATATGGCATTATTGAAG	COX7B				ASHG19A3A041218	0.65826	0.132	-1.61662	-4.8041	-1.56825	COX7B
ASHG19A3A028287	0.59894	0.0476	-2.20595	-3.9439	-1.56804	ASHG19A3A028287	ASHG19A3A028287	TTTTTTCGGGGGCTCTCTCAAGGATGAGGTTTTGAAGATTATGTCAGTGCAGAAGCAGAC	CTD-2375G15.1				ASHG19A3A028287	0.59894	0.0476	-2.20595	-3.9439	-1.56804	CTD-2375G15.1
ASHG19A3A008217	0.67783	0.156	-1.51248	-4.9403	-1.56609	ASHG19A3A008217	ASHG19A3A008217	TTTTGTTCAGGGCTGTGATCGGCCTGGGGAAATAATAAAGATGTTCTTTTAAACGGTAAA	CCL3L1				ASHG19A3A008217	0.67783	0.156	-1.51248	-4.9403	-1.56609	CCL3L1
ASHG19A3A030818	0.62952	0.0805	-1.90808	-4.3953	-1.5657	ASHG19A3A030818	ASHG19A3A030818	GATGCCCAAGTTTTGGAAATATTCTGTTTTAAAAAGCAAGAGAAATTCACAAACTGCAGC	RNASET2				ASHG19A3A030818	0.62952	0.0805	-1.90808	-4.3953	-1.5657	RNASET2
ASHG19A3A023075	0.47437	0.0149	-2.83936	-2.916	-1.56457	ASHG19A3A023075	ASHG19A3A023075	TCAGTCACTTTTTACCTGAGTGTATAATCCCAAGATCAGTGTTATATTTTACTGGAGAAG	RP11-567P17.4				ASHG19A3A023075	0.47437	0.0149	-2.83936	-2.916	-1.56457	RP11-567P17.4
ASHG19A3A014380	0.65581	0.13	-1.62658	-4.7908	-1.56455	ASHG19A3A014380	ASHG19A3A014380	GCTACATGTTACCTCCTTCAGTTGATAATAAACCTTTCTGAGATGCAGAGGGTCCAGGTC	FAM128A				ASHG19A3A014380	0.65581	0.13	-1.62658	-4.7908	-1.56455	FAM128A
ASHG19A3A017254	0.25355	0.00294	-3.71438	-1.4571	-1.56452	ASHG19A3A017254	ASHG19A3A017254	ATGAAGACATTGTGACCATTTCGCAGGCAACCCCCAGTTCAGTGTCCAGAGGCACAGCCC	NSFL1C				ASHG19A3A017254	0.25355	0.00294	-3.71438	-1.4571	-1.56452	NSFL1C
ASHG19A3A046283	0.69019	0.183	-1.41298	-5.0647	-1.56399	ASHG19A3A046283	ASHG19A3A046283	GCGGAGGCGAGCGGCGGGTGTGCGCGACTCGGGGTGATTCACGCCGGGGACCCCAAGGAG	PRR5L				ASHG19A3A046283	0.69019	0.183	-1.41298	-5.0647	-1.56399	PRR5L
ASHG19A3A025918	0.69019	0.183	-1.41386	-5.0636	-1.56268	ASHG19A3A025918	ASHG19A3A025918	AACCTGTGTGCTATCCATGCCAAACGTGTAACAATTATGCCAAAAGACATCCAGCTAGCA	RP11-402J6.3				ASHG19A3A025918	0.69019	0.183	-1.41386	-5.0636	-1.56268	RP11-402J6.3
ASHG19A3A054377	0.68677	0.175	-1.44283	-5.028	-1.56241	ASHG19A3A054377	ASHG19A3A054377	GGTGTTGGCGGCGGCCGGTTCGGGCGGCGACTCGCGCTTCTCTGGGCGGCGGCGCTTGGC	LOC641298				ASHG19A3A054377	0.68677	0.175	-1.44283	-5.028	-1.56241	LOC641298
ASHG19A3A010910	0.63216	0.0874	-1.8608	-4.4641	-1.56217	ASHG19A3A010910	ASHG19A3A010910	ATGTTATTTGCAACAACAAGGCAGACTACGTGCATAAGACAAAGACATTCCCAGTGGAGG	ARRDC5				ASHG19A3A010910	0.63216	0.0874	-1.8608	-4.4641	-1.56217	ARRDC5
ASHG19A3A043059	0.63539	0.0964	-1.8032	-4.5467	-1.56161	ASHG19A3A043059	ASHG19A3A043059	GTTCGCATCGCCAAGCTCAAAAAGGCAAAGGCTAAAGAATTTGCCATTAAACTGGGTTAA	RPL7AP8				ASHG19A3A043059	0.63539	0.0964	-1.8032	-4.5467	-1.56161	RPL7AP8
ASHG19A3A042093	0.58851	0.0433	-2.2584	-3.8616	-1.56149	ASHG19A3A042093	ASHG19A3A042093	AGGATTCTTACAGAAGCAGAGATTGATGCTCATCTTGTTGCTCTAGCAGAGAGAGACTAA	AC010877.1				ASHG19A3A042093	0.58851	0.0433	-2.2584	-3.8616	-1.56149	AC010877.1
CUST_12_PI418767722	0.71037	0.222	-1.28767	-5.2129	-1.56112	CUST_12_PI418767722	CUST_12_PI418767722	CTGGAAACCTGTTATGCCAAACAGTTGTACCACTGCTAATAAATGACCAGTTTACCTGAA	COX4I1				CUST_12_PI418767722	0.71037	0.222	-1.28767	-5.2129	-1.56112	COX4I1
ASHG19A3A038567	0.48756	0.0159	-2.80265	-2.9771	-1.56036	ASHG19A3A038567	ASHG19A3A038567	GTGCCCAGAAGAAAAAGTTATCCCAGAAGAAACTGAAGAAACAAAAACTTATGACACAGG	RP11-383G10.3				ASHG19A3A038567	0.48756	0.0159	-2.80265	-2.9771	-1.56036	RP11-383G10.3
ASHG19A3A032260	0.62519	0.0745	-1.95286	-4.3294	-1.55669	ASHG19A3A032260	ASHG19A3A032260	ATGCCAAACGTGTAACAATTGTGCCAAAAGACATCCGGCTAATATGCCCCATATGTGGGA	RP11-230C9.1				ASHG19A3A032260	0.62519	0.0745	-1.95286	-4.3294	-1.55669	RP11-230C9.1
ASHG19A3A035141	0.57529	0.0389	-2.3175	-3.7682	-1.55632	ASHG19A3A035141	ASHG19A3A035141	ACCCTGAGGGTGGTGTGACCCCCATATATGATTTTCTTTAGGGATGGTTTAGAAATGGAA	AC024082.4				ASHG19A3A035141	0.57529	0.0389	-2.3175	-3.7682	-1.55632	AC024082.4
ASHG19A3A024770	0.5582	0.0321	-2.42272	-3.5999	-1.55581	ASHG19A3A024770	ASHG19A3A024770	GTTCCTCTGGATTCACCATCTGTTGAGTTGTAAATGTGAGAGAAAAAGTTATATGTGAAT	NDUFC1				ASHG19A3A024770	0.5582	0.0321	-2.42272	-3.5999	-1.55581	NDUFC1
ASHG19A3A043872	0.53374	0.025	-2.55955	-3.3778	-1.55491	ASHG19A3A043872	ASHG19A3A043872	GCCCTCAGCTCAGGTTTTAATTTCTATTGAATGCTAACATTCTTCTGATTTTTTGGTATC	ZNF22				ASHG19A3A043872	0.53374	0.025	-2.55955	-3.3778	-1.55491	ZNF22
ASHG19A3A028820	0.63223	0.0893	-1.84813	-4.4824	-1.55309	ASHG19A3A028820	ASHG19A3A028820	TGAACTGGCTGTGCAGAAAGCAAAGGCAGAAATCACCAGGCTCATAAAAGAAGAGCTGAT	DDX46				ASHG19A3A028820	0.63223	0.0893	-1.84813	-4.4824	-1.55309	DDX46
ASHG19A3A014593	0.62363	0.0724	-1.96943	-4.3048	-1.55193	ASHG19A3A014593	ASHG19A3A014593	AAACTGACCTTGGTTATTATTTCTGTCAGCCCTCTCATTGGGATTGGAGCAGCCACCATT	ABCB11				ASHG19A3A014593	0.62363	0.0724	-1.96943	-4.3048	-1.55193	ABCB11
ASHG19A3A050953	0.64129	0.107	-1.74301	-4.6315	-1.55067	ASHG19A3A050953	ASHG19A3A050953	CCCCATTTCACATCTTTGTCAGAGAATAGTTCTTGTTCATACTGAGTGTTCTAAATTTGA	PNMA1				ASHG19A3A050953	0.64129	0.107	-1.74301	-4.6315	-1.55067	PNMA1
ASHG19A3A049037	0.68198	0.163	-1.48524	-4.9749	-1.55049	ASHG19A3A049037	ASHG19A3A049037	GTTACCTATGTACCTGTCACCACTTTCAAAAATCTACAGACAATGTCGATGAGAACTAAT	RP3-424M6.1				ASHG19A3A049037	0.68198	0.163	-1.48524	-4.9749	-1.55049	RP3-424M6.1
ASHG19A3A010971	0.49512	0.0165	-2.78496	-3.0064	-1.54961	ASHG19A3A010971	ASHG19A3A010971	TTTTGGGTGCTTTTCTTGTTGTGTCCTGGATTCTGATAAAATTAAAGAAATTGCTTCCTC	LOC388499				ASHG19A3A010971	0.49512	0.0165	-2.78496	-3.0064	-1.54961	LOC388499
ASHG19A3A050801	0.68739	0.179	-1.42668	-5.0479	-1.5494	ASHG19A3A050801	ASHG19A3A050801	GTTCATATTGCATGTTTATTTTGGACAGTCTTTTGTTAAGCATGGTGCTTGTACTGGTTT	GMFB				ASHG19A3A050801	0.68739	0.179	-1.42668	-5.0479	-1.5494	GMFB
ASHG19A3A026413	0.61638	0.0567	-2.10807	-4.0953	-1.54909	ASHG19A3A026413	ASHG19A3A026413	TTCCAAAATGTCCCTTGCTCAGAAGAAGGATTGGGTAGCTCAAAAGAAGGCAAGCTTCCT	RP11-234N17.1				ASHG19A3A026413	0.61638	0.0567	-2.10807	-4.0953	-1.54909	RP11-234N17.1
ASHG19A3A012056	0.59662	0.0469	-2.2141	-3.9311	-1.54907	ASHG19A3A012056	ASHG19A3A012056	GACGTCGTCTCCATGAGCTTTGGGGGGACTTTTATGTGGAATAAAGAAACTATCACTGAG	ATCAY				ASHG19A3A012056	0.59662	0.0469	-2.2141	-3.9311	-1.54907	ATCAY
ASHG19A3A019213	0.53277	0.0247	-2.56627	-3.3669	-1.54864	ASHG19A3A019213	ASHG19A3A019213	TACCCATGTTGTACAACAGATACCTTCTATTTTAGTTGCTAATAAAGGGCTACACAACTC	MEMO1P1				ASHG19A3A019213	0.53277	0.0247	-2.56627	-3.3669	-1.54864	MEMO1P1
ASHG19A3A053311	0.39164	0.00914	-3.10102	-2.479	-1.54799	ASHG19A3A053311	ASHG19A3A053311	ACACTTGTGGAGGAGTCGGCAGAGCAGGCACAGCGGTGCGACGAGATGCTGCTTCTCAGA	DQ591026				ASHG19A3A053311	0.39164	0.00914	-3.10102	-2.479	-1.54799	DQ591026
ASHG19A3A018480	0.52933	0.0238	-2.58499	-3.3362	-1.54758	ASHG19A3A018480	ASHG19A3A018480	GGAGGCCAAGTACAAGTTTGTGCAAACTGAGAAAAATCTTTGTGGGCACAAAAGGAATCC	RPS4L				ASHG19A3A018480	0.52933	0.0238	-2.58499	-3.3362	-1.54758	RPS4L
ASHG19A3A011581	0.25565	0.003	-3.70304	-1.4758	-1.54595	ASHG19A3A011581	ASHG19A3A011581	GCCCCTACCTTTAGTGAGCTTATCTGCACACTCCAAGTTTAACTATAGTTCCTTATAGTT	ERCC1				ASHG19A3A011581	0.25565	0.003	-3.70304	-1.4758	-1.54595	ERCC1
ASHG19A3A006121	0.58066	0.0399	-2.30272	-3.7916	-1.54509	ASHG19A3A006121	ASHG19A3A006121	AAACTCATCCTGCGCAGGAACCCAGGGGGTTGGGTGGAGAAGGAAACCTACTACTGACCT	ATP1A3				ASHG19A3A006121	0.58066	0.0399	-2.30272	-3.7916	-1.54509	ATP1A3
ASHG19A3A024631	0.67615	0.154	-1.52033	-4.9302	-1.54465	ASHG19A3A024631	ASHG19A3A024631	TAAGCTGGTGGAAGCTATCAGGACCAATTACAATGACAGATACGATGAGATCTGCCGTCA	RP11-119H12.2				ASHG19A3A024631	0.67615	0.154	-1.52033	-4.9302	-1.54465	RP11-119H12.2
ASHG19A3A044153	0.49639	0.0166	-2.78034	-3.0141	-1.5431	ASHG19A3A044153	ASHG19A3A044153	ATGATCAGAAAAAGAAAGAAGCCAAAGAGAAAGTTACCTGGGTTCAACGGAAGCACCAGC	RP1-228H13.1				ASHG19A3A044153	0.49639	0.0166	-2.78034	-3.0141	-1.5431	RP1-228H13.1
ASHG19A3A051185	0.63561	0.098	-1.79348	-4.5605	-1.5426	ASHG19A3A051185	ASHG19A3A051185	TGAGATCATTGACGTTTTCCTGGGGGCCTCTCTCAAGGATGAGGTTTTGAAGATTATGCT	RPS2P4				ASHG19A3A051185	0.63561	0.098	-1.79348	-4.5605	-1.5426	RPS2P4
ASHG19A3A051813	0.62329	0.0685	-2.00083	-4.2579	-1.54221	ASHG19A3A051813	ASHG19A3A051813	CCCCACAGAGCCCAAAGGACTTTTTCAGTATTCGAAATAAACAAAACAAAAACCCATGAA	ENSA				ASHG19A3A051813	0.62329	0.0685	-2.00083	-4.2579	-1.54221	ENSA
ASHG19A3A033722	0.37279	0.00773	-3.19121	-2.328	-1.54138	ASHG19A3A033722	ASHG19A3A033722	AGCCCCCTCATGCATACTTTTATTAGGCGATAGACTAGTTAAGAAAATTGTTTCTATGTA	ZNF746				ASHG19A3A033722	0.37279	0.00773	-3.19121	-2.328	-1.54138	ZNF746
ASHG19A3A018365	0.61607	0.0565	-2.10973	-4.0928	-1.54129	ASHG19A3A018365	ASHG19A3A018365	TTTTCCTTTTCTTCGTGGCCAATGCCATAATCCACCTCTTCTGCTTCAGTTGAGGTGACA	CD52				ASHG19A3A018365	0.61607	0.0565	-2.10973	-4.0928	-1.54129	CD52
ASHG19A3A025925	0.63432	0.0934	-1.82161	-4.5205	-1.54044	ASHG19A3A025925	ASHG19A3A025925	ATCTTACTGTGCTGAGGTCGCTCACAAAAACCAAGAACCGCAAAGCCATCATGGAAAGTT	RP11-119H12.1				ASHG19A3A025925	0.63432	0.0934	-1.82161	-4.5205	-1.54044	RP11-119H12.1
ASHG19A3A014994	0.64654	0.11	-1.72625	-4.6549	-1.53683	ASHG19A3A014994	ASHG19A3A014994	CCCAAAGGTACTTTTGCCAAAGAACCAAGGCTGAAATTTCTTGCTAAATGAGATAATTAA	CXCR2P1				ASHG19A3A014994	0.64654	0.11	-1.72625	-4.6549	-1.53683	CXCR2P1
ASHG19A3A046990	0.70601	0.211	-1.32071	-5.1748	-1.53558	ASHG19A3A046990	ASHG19A3A046990	TCTGGTGTCTATAAGAAGCTCATGGGCAAGGATGTTAATTGTGAATTCCCAGAGTTTCAA	RP11-518D3.4				ASHG19A3A046990	0.70601	0.211	-1.32071	-5.1748	-1.53558	RP11-518D3.4
ASHG19A3A013715	0.45112	0.0129	-2.91452	-2.7908	-1.53551	ASHG19A3A013715	ASHG19A3A013715	ATGCCCACAAATACTCTGTGATATCCCCTTGGGCAAAACTGTCTTCAACAAGGATGGCTT	RP11-511I11.1				ASHG19A3A013715	0.45112	0.0129	-2.91452	-2.7908	-1.53551	RP11-511I11.1
ASHG19A3A017793	0.70039	0.201	-1.35141	-5.1387	-1.53385	ASHG19A3A017793	ASHG19A3A017793	GAAAAATCCACTGCCTTCCAAAGAAACGATTGAACAGGAGAAGCAAGCAGGCGAATCGTA	TMSL6				ASHG19A3A017793	0.70039	0.201	-1.35141	-5.1387	-1.53385	TMSL6
ASHG19A3A037557	0.61555	0.0562	-2.11282	-4.088	-1.53338	ASHG19A3A037557	ASHG19A3A037557	CGGATAGATTGAGATGTTCTTTCACATCAGATGATCTGTAACACTGTAAGATACTGATCT	KLF9				ASHG19A3A037557	0.61555	0.0562	-2.11282	-4.088	-1.53338	KLF9
ASHG19A3A008555	0.59447	0.0452	-2.23422	-3.8996	-1.53321	ASHG19A3A008555	ASHG19A3A008555	TATATATATGTATGTATTGTTCCCGGTTTTGTACGGACCATGCCCTCTGTCAGGTCGTCC	PPP1R9B				ASHG19A3A008555	0.59447	0.0452	-2.23422	-3.8996	-1.53321	PPP1R9B
ASHG19A3A041335	0.57796	0.0395	-2.30833	-3.7827	-1.53288	ASHG19A3A041335	ASHG19A3A041335	GTCGCGGCGGCGCACCTCGCGTCAAGAATCCGGAGGAGGAGACTGCAAGGATAGGCCCAG	BEX4				ASHG19A3A041335	0.57796	0.0395	-2.30833	-3.7827	-1.53288	BEX4
ASHG19A3A010098	0.38582	0.00872	-3.12641	-2.4365	-1.53216	ASHG19A3A010098	ASHG19A3A010098	CAAGGATGCCCTGGCCGATTGGAAATGCTGTAAAATGCAAACTAAGTTATTATATTTTTT	METRNL				ASHG19A3A010098	0.38582	0.00872	-3.12641	-2.4365	-1.53216	METRNL
ASHG19A3A021146	0.63223	0.0903	-1.84173	-4.4916	-1.53036	ASHG19A3A021146	ASHG19A3A021146	TGGCTATCATGGTTGTGTTAATCGATTGTGGGGATGAAATGTCATTGTGTATGGAAGGCG	TMEM125				ASHG19A3A021146	0.63223	0.0903	-1.84173	-4.4916	-1.53036	TMEM125
ASHG19A3A015217	0.55355	0.0302	-2.45682	-3.5448	-1.53017	ASHG19A3A015217	ASHG19A3A015217	TAGTTTTCATAGAACATTGAGAGGCCCCTGCCACTTTCAATAAAGACCTGACTTGGAGAC	STK25				ASHG19A3A015217	0.55355	0.0302	-2.45682	-3.5448	-1.53017	STK25
ASHG19A3A017113	0.62952	0.0806	-1.90725	-4.3965	-1.53015	ASHG19A3A017113	ASHG19A3A017113	ATGCACCCCACATTCCCATGATGGAAGTCTGCGTAACCAATAAATTGTGCCTTTCTCACT	INPP5D				ASHG19A3A017113	0.62952	0.0806	-1.90725	-4.3965	-1.53015	INPP5D
ASHG19A3L0001078	0.69938	0.198	-1.36167	-5.1266	-1.52955	ASHG19A3L0001078	ASHG19A3L0001078	TTCTAGTCGAAGAATTGAATTTTACAAAGAATCCAAGCAACAGGCTCTGTCCAATATGAA	lincRNA-ARHGAP15				ASHG19A3L0001078	0.69938	0.198	-1.36167	-5.1266	-1.52955	lincRNA-ARHGAP15
ASHG19A3A053656	0.67271	0.147	-1.55035	-4.8914	-1.52951	ASHG19A3A053656	ASHG19A3A053656	GAAAATGTTTCAACGTGCGCAAGAGTTGCGGCGGCGGGCAGAGGACTACCACAAATGCAA	LOC613037				ASHG19A3A053656	0.67271	0.147	-1.55035	-4.8914	-1.52951	LOC613037
ASHG19A3A018448	0.5743	0.0387	-2.3195	-3.765	-1.527	ASHG19A3A018448	ASHG19A3A018448	AAAGAAGAAAAGAAACCCCACAAGTGGCCAAAGGTGCCCTGGGTTTAGTACTCAAGAGAA	PSMD10P				ASHG19A3A018448	0.5743	0.0387	-2.3195	-3.765	-1.527	PSMD10P
ASHG19A3A004122	0.61093	0.0537	-2.13855	-4.0485	-1.52699	ASHG19A3A004122	ASHG19A3A004122	GCGCGAGCGGGAGGCGGCGGCGCAGAGCTTGGGGCTTCCTTGGTCGCACCCACCACCTGC	TSPAN4				ASHG19A3A004122	0.61093	0.0537	-2.13855	-4.0485	-1.52699	TSPAN4
ASHG19A3A036497	0.63587	0.0986	-1.79029	-4.5651	-1.52631	ASHG19A3A036497	ASHG19A3A036497	GTTCCTAAACCAGAAAAGGAAGTTGCCCAGAGGAAAAAGATATCCCAGAAGAAATTGAAG	RP11-200A24.1				ASHG19A3A036497	0.63587	0.0986	-1.79029	-4.5651	-1.52631	RP11-200A24.1
ASHG19A3A010627	0.54936	0.0291	-2.47608	-3.5137	-1.52494	ASHG19A3A010627	ASHG19A3A010627	TGTTCCCTTGCCCTTTCTTACCTAGAACACCTGCTATAGTAAAGCAGACAGGAAACTGTT	SIGLEC15				ASHG19A3A010627	0.54936	0.0291	-2.47608	-3.5137	-1.52494	SIGLEC15
ASHG19A3A046779	0.63015	0.0843	-1.8815	-4.4341	-1.52492	ASHG19A3A046779	ASHG19A3A046779	ATTCCTTACTTAAAGCAGAAACAACAAAATGACCTGTGATGGAGCCCCAGCTGTGTCAGG	AP001189.4				ASHG19A3A046779	0.63015	0.0843	-1.8815	-4.4341	-1.52492	AP001189.4
ASHG19A3A031927	0.62093	0.0661	-2.02115	-4.2274	-1.52474	ASHG19A3A031927	ASHG19A3A031927	GTTTGGCCCCCTAGCATTTTTTATATGTTCTGTTGAGATAAGTATTGCTTAAATGAATCG	RP1-249I4.2				ASHG19A3A031927	0.62093	0.0661	-2.02115	-4.2274	-1.52474	RP1-249I4.2
ASHG19A3A008133	0.63275	0.0922	-1.8296	-4.5091	-1.52458	ASHG19A3A008133	ASHG19A3A008133	GGCTGTCAAGACGTGTCATGTACATTTGTATCAAAAATAAAGAAGTGACCATGAGCTGTT	GIT1				ASHG19A3A008133	0.63275	0.0922	-1.8296	-4.5091	-1.52458	GIT1
ASHG19A3A053245	0.62952	0.0794	-1.91617	-4.3835	-1.52342	ASHG19A3A053245	ASHG19A3A053245	TGGACATGAGATAATGTTAGAGGTTTTAAAGTGATTAAACGTGCAGACTATGCAAACCAG	FURIN				ASHG19A3A053245	0.62952	0.0794	-1.91617	-4.3835	-1.52342	FURIN
ASHG19A3A051445	0.58531	0.0417	-2.27885	-3.8294	-1.52335	ASHG19A3A051445	ASHG19A3A051445	AACTGGGGAAGGGAAGAAAGACAGTCGGTTTTCCCATTTGAAAGTGGGAAACCATTCAAA	LGALS3				ASHG19A3A051445	0.58531	0.0417	-2.27885	-3.8294	-1.52335	LGALS3
ASHG19A3A031345	0.64129	0.107	-1.74298	-4.6316	-1.52334	ASHG19A3A031345	ASHG19A3A031345	AATATCAGCTATAAATATCGAGAGGACTTGTCTGCACATCTCATGGTAGCTGGCTGGGAC	PSMB9				ASHG19A3A031345	0.64129	0.107	-1.74298	-4.6316	-1.52334	PSMB9
ASHG19A3A047161	0.6337	0.0927	-1.82646	-4.5135	-1.52255	ASHG19A3A047161	ASHG19A3A047161	TGTTTTAATGGTCTTTCTGATTAAAGAAAGCCCCTGTGGCTTTGGAGGCATTGTGCCCAC	VPS26B				ASHG19A3A047161	0.6337	0.0927	-1.82646	-4.5135	-1.52255	VPS26B
ASHG19A3A031514	0.61113	0.0545	-2.12993	-4.0617	-1.52241	ASHG19A3A031514	ASHG19A3A031514	GGGGGTGATTTTTGCTCTTGTCCTGAGAAATAACAGTGCTGTTTTAAAAAACATTTGAAA	TOMM6				ASHG19A3A031514	0.61113	0.0545	-2.12993	-4.0617	-1.52241	TOMM6
ASHG19A3A004983	0.60891	0.0525	-2.15077	-4.0296	-1.52218	ASHG19A3A004983	ASHG19A3A004983	GCCCCCTGCGGCCCAGCGCCCCCAGGAAATACAAAAGATATAATAATGATATATGAAGAA	BANK1				ASHG19A3A004983	0.60891	0.0525	-2.15077	-4.0296	-1.52218	BANK1
ASHG19A3A001125	0.73133	0.265	-1.16873	-5.344	-1.51984	ASHG19A3A001125	ASHG19A3A001125	GCGCGAGCGGGAGGCGGCGGCGCAGAACTGAAGCGCTGCGGCATGGCGCGCGCCTGCCTC	TSPAN4				ASHG19A3A001125	0.73133	0.265	-1.16873	-5.344	-1.51984	TSPAN4
ASHG19A3A016571	0.58851	0.0434	-2.25622	-3.8651	-1.5186	ASHG19A3A016571	ASHG19A3A016571	TAAAAGGAAAACCGAATTAGGTCCACTTCAATGTCCACCTGTGAGAAAGGAAAAATTTTT	SSB				ASHG19A3A016571	0.58851	0.0434	-2.25622	-3.8651	-1.5186	SSB
ASHG19A3A038423	0.44134	0.0125	-2.93358	-2.759	-1.51759	ASHG19A3A038423	ASHG19A3A038423	TGAAGGTGCTAACGTGTGTGCCATCCATGCTAAGAGATTCACCATTATGCCCAAAGACAT	RP11-344A7.1				ASHG19A3A038423	0.44134	0.0125	-2.93358	-2.759	-1.51759	RP11-344A7.1
ASHG19A3A050920	0.65287	0.127	-1.63786	-4.7757	-1.51708	ASHG19A3A050920	ASHG19A3A050920	TTTGGCTAAGCTGGTGGAAGCTATCAGGACCAATTACAATGACAGATACGATGAGATCCG	RP11-880O3.1				ASHG19A3A050920	0.65287	0.127	-1.63786	-4.7757	-1.51708	RP11-880O3.1
ASHG19A3A000691	0.59356	0.0446	-2.24177	-3.8878	-1.51692	ASHG19A3A000691	ASHG19A3A000691	AAATTATCTCTGGTGCTGCAGCTCTGGATTAATGAAAATCAAGTTCCATCCTCAGACAAG	ATP5C1				ASHG19A3A000691	0.59356	0.0446	-2.24177	-3.8878	-1.51692	ATP5C1
ASHG19A3A038818	0.65083	0.118	-1.68325	-4.7141	-1.51602	ASHG19A3A038818	ASHG19A3A038818	ATGTGCTATGTTCTCATCCTACAGTTGGTTTGGTAATGATCTGCAAGTCCCGGAGAGCAA	WASF2				ASHG19A3A038818	0.65083	0.118	-1.68325	-4.7141	-1.51602	WASF2
ASHG19A3A007498	0.39367	0.00937	-3.08768	-2.5013	-1.51581	ASHG19A3A007498	ASHG19A3A007498	GCCCCGCTCGCTCCGAGATCCCCGGCCACGTGTTTGATATCAGCTGCTACCAGGAATCCC	TRIB2				ASHG19A3A007498	0.39367	0.00937	-3.08768	-2.5013	-1.51581	TRIB2
ASHG19A3A024352	0.39367	0.00933	-3.09024	-2.497	-1.51579	ASHG19A3A024352	ASHG19A3A024352	TGATGCTGCCCCCGGGAAATCCCAGAAGAGGAAATACATTGAAATAGACAGTGATGAAGA	SDAD1				ASHG19A3A024352	0.39367	0.00933	-3.09024	-2.497	-1.51579	SDAD1
ASHG19A3A012339	0.63015	0.0864	-1.86731	-4.4547	-1.51562	ASHG19A3A012339	ASHG19A3A012339	CGTTTCATGTGGTTTTCCTTTCCTTTCCTTATATGTGAAAAGGTGACAGAAAAGAAATCT	UCA1				ASHG19A3A012339	0.63015	0.0864	-1.86731	-4.4547	-1.51562	UCA1
ASHG19A3A008429	0.37719	0.00808	-3.16753	-2.3677	-1.51514	ASHG19A3A008429	ASHG19A3A008429	ATTGTGCAATTCACAGCAAAGTAGTCAGGAATCAATCTCATGAAGCCCACGAGGACCGAA	RP11-177A2.5				ASHG19A3A008429	0.37719	0.00808	-3.16753	-2.3677	-1.51514	RP11-177A2.5
ASHG19A3A009921	0.5552	0.0312	-2.43839	-3.5746	-1.51453	ASHG19A3A009921	ASHG19A3A009921	GGTGGGCACCCTCTGTTCCTGTTTGTGTGTTTGAATAGTCTGAAATGCTGTGACTTTTTT	KCTD2				ASHG19A3A009921	0.5552	0.0312	-2.43839	-3.5746	-1.51453	KCTD2
ASHG19A3A047793	0.64483	0.108	-1.73503	-4.6427	-1.51453	ASHG19A3A047793	ASHG19A3A047793	TCTACAGAGATCCTGAAGAGATTGAAAAAGAAGAGCAGGCTGCTGCTGAAAAGGCAGTGA	RP11-254B13.1				ASHG19A3A047793	0.64483	0.108	-1.73503	-4.6427	-1.51453	RP11-254B13.1
ASHG19A3A006509	0.43922	0.0123	-2.94147	-2.7458	-1.51353	ASHG19A3A006509	ASHG19A3A006509	GCCGGCGCCCGCAGAATCCCAGCGCCATTTATGAGGAGTCAAATCCTAAGGATCCAGCGG	HM13				ASHG19A3A006509	0.43922	0.0123	-2.94147	-2.7458	-1.51353	HM13
ASHG19A3A008845	0.6329	0.0923	-1.82908	-4.5098	-1.51304	ASHG19A3A008845	ASHG19A3A008845	GGAGATGCTTGAAGAACTCAACAAAATCCCAATCCAAGTCAAACTTTGCACATATTTATA	SOCS3				ASHG19A3A008845	0.6329	0.0923	-1.82908	-4.5098	-1.51304	SOCS3
ASHG19A3A040793	0.50217	0.0178	-2.74318	-3.0757	-1.51199	ASHG19A3A040793	ASHG19A3A040793	TCATCAGCATCAAGGAGGGAGGCAGGACCAGGCCCCAGGTGGTCAGCCTGCCTAACATGA	RP11-145A3.4				ASHG19A3A040793	0.50217	0.0178	-2.74318	-3.0757	-1.51199	RP11-145A3.4
ASHG19A3A026761	0.56744	0.0356	-2.36555	-3.6916	-1.5118	ASHG19A3A026761	ASHG19A3A026761	AACATGCACTTTGCCAAGAAGCACAACAAGAAGGGCCTAAAGAAGATGCAGGCCAACAAT	CTD-2210P15.1				ASHG19A3A026761	0.56744	0.0356	-2.36555	-3.6916	-1.5118	CTD-2210P15.1
ASHG19A3A020880	0.56341	0.0336	-2.39812	-3.6394	-1.5109	ASHG19A3A020880	ASHG19A3A020880	AACATGCACTTTGCCAAGAAGCACAACAAGAAGGGCCTAAAGAAGATGCAGGCCAACAAT	AC011816.4				ASHG19A3A020880	0.56341	0.0336	-2.39812	-3.6394	-1.5109	AC011816.4
ASHG19A3A004762	0.45862	0.0135	-2.89177	-2.8287	-1.51079	ASHG19A3A004762	ASHG19A3A004762	TTTTCCTCTGCAGAGCCCAGTGGAGCCAGTCCCCACAGGAGACAACCCTGACGGGAGCAT	PHYHIP				ASHG19A3A004762	0.45862	0.0135	-2.89177	-2.8287	-1.51079	PHYHIP
ASHG19A3A053786	0.41621	0.0106	-3.01965	-2.6152	-1.51026	ASHG19A3A053786	ASHG19A3A053786	GAGGGTTGCAGGGTTTAAAAACATCCATTAACATGAAAGCTAATAAACCTGTCAGAGAAC	FAM192A				ASHG19A3A053786	0.41621	0.0106	-3.01965	-2.6152	-1.51026	FAM192A
ASHG19A3A054106	0.61836	0.0598	-2.07799	-4.1413	-1.50977	ASHG19A3A054106	ASHG19A3A054106	ATGACCCACCCACCAAGGAAGAAAGCAGAATAAACATTTTTGCACTGCCTGAAAAACCCC	ITFG3				ASHG19A3A054106	0.61836	0.0598	-2.07799	-4.1413	-1.50977	ITFG3
ASHG19A3A012116	0.6288	0.0774	-1.93054	-4.3623	-1.50932	ASHG19A3A012116	ASHG19A3A012116	ACATTAAAATCATGACAGCAGAAGGACTGTACCGGATCACAGAGAAAAAGGCTTTCCGGG	VAV1				ASHG19A3A012116	0.6288	0.0774	-1.93054	-4.3623	-1.50932	VAV1
ASHG19A3A022125	0.66385	0.138	-1.58888	-4.8409	-1.50915	ASHG19A3A022125	ASHG19A3A022125	TTAACTATGTACCTGTGACCACTTTCAAACATCTATAGACAGTCAATGTGGGTGAGAGCC	AC090018.1				ASHG19A3A022125	0.66385	0.138	-1.58888	-4.8409	-1.50915	AC090018.1
ASHG19A3A043354	0.73089	0.262	-1.17668	-5.3355	-1.50872	ASHG19A3A043354	ASHG19A3A043354	CCTTACGGAAAAGGAACAGATTGTTCCTAAATCAGAAGAGGAGGTTGCCCAGAAGAAAAA	RP11-215A21.2				ASHG19A3A043354	0.73089	0.262	-1.17668	-5.3355	-1.50872	RP11-215A21.2
ASHG19A3A042611	0.68135	0.162	-1.49107	-4.9675	-1.50834	ASHG19A3A042611	ASHG19A3A042611	AAGTCTGTGGCTCGCATCGCCAAGCTTGAAAAGGCAAAGGCTAAATAACTTGCCACTAAA	RP11-462L8.2				ASHG19A3A042611	0.68135	0.162	-1.49107	-4.9675	-1.50834	RP11-462L8.2
ASHG19A3A009234	0.50217	0.0175	-2.75323	-3.059	-1.50761	ASHG19A3A009234	ASHG19A3A009234	TAGCATTCTGCATATGTTATATGGCCTGTCCTAATTTCCAGCATTCCACCTCAAACATAG	AC025627.2				ASHG19A3A009234	0.50217	0.0175	-2.75323	-3.059	-1.50761	AC025627.2
ASHG19A3A021810	0.59153	0.0441	-2.24818	-3.8777	-1.50723	ASHG19A3A021810	ASHG19A3A021810	AAAGTGCCTTTCCCCAGACAGTTAGAATGTGTAATGAAGATGGAAATTTCCGAGACCTGA	RP11-639F1.1				ASHG19A3A021810	0.59153	0.0441	-2.24818	-3.8777	-1.50723	RP11-639F1.1
ASHG19A3A053730	0.51187	0.0187	-2.71491	-3.1225	-1.50709	ASHG19A3A053730	ASHG19A3A053730	GTTTGACTGGCTCCTGCTTATGATGCTTTGGATGTTGCCAACAAAATTGGAATCATCTAA	RP11-329J18.1				ASHG19A3A053730	0.51187	0.0187	-2.71491	-3.1225	-1.50709	RP11-329J18.1
ASHG19A3A038080	0.30407	0.00487	-3.44048	-1.9113	-1.50642	ASHG19A3A038080	ASHG19A3A038080	ATGAAATGCCTGGCACAGTGCTTGGGGTCTAGTATGTAGCTTCCAGAACCCACCCTGCCC	PTGES2				ASHG19A3A038080	0.30407	0.00487	-3.44048	-1.9113	-1.50642	PTGES2
ASHG19A3A028455	0.32499	0.00548	-3.37721	-2.0169	-1.50555	ASHG19A3A028455	ASHG19A3A028455	CCTCCCCTGCTTTCCCCTATTGTTACCAAACATTAAATATTCAAAAGCATTTGACTAAAA	AC010623.1				ASHG19A3A028455	0.32499	0.00548	-3.37721	-2.0169	-1.50555	AC010623.1
ASHG19A3A020638	0.1733	0.00119	-4.21466	-0.6459	-1.50541	ASHG19A3A020638	ASHG19A3A020638	ATTTTCATTCCATGCAGCAAAAATGTAGCTCACTTAGTGGGTTTGATGTGGTGGATGCTG	AC087431.1				ASHG19A3A020638	0.1733	0.00119	-4.21466	-0.6459	-1.50541	AC087431.1
ASHG19A3A024710	0.63216	0.0873	-1.86142	-4.4632	-1.50441	ASHG19A3A024710	ASHG19A3A024710	AGTTAAGGGCAAGATTCTTGCCAAGAGAATTAATGTGCGTATTGAGCACATTAAGCACTC	RP11-50D9.1				ASHG19A3A024710	0.63216	0.0873	-1.86142	-4.4632	-1.50441	RP11-50D9.1
ASHG19A3A029048	0.64051	0.106	-1.74814	-4.6244	-1.50339	ASHG19A3A029048	ASHG19A3A029048	TGCTTTTACTTTGATGTGATCTCATTGATGTACACAACCAAGTTCCAATAAAGTGCTAGA	C5orf62				ASHG19A3A029048	0.64051	0.106	-1.74814	-4.6244	-1.50339	C5orf62
ASHG19A3A023352	0.63587	0.0999	-1.78215	-4.5766	-1.50322	ASHG19A3A023352	ASHG19A3A023352	TGAAACCAATGGGAAGGAGCCTGAGCTGCTGAAACCTATTCCCTATGAATTCATGGCATA	RP11-635I10.1				ASHG19A3A023352	0.63587	0.0999	-1.78215	-4.5766	-1.50322	RP11-635I10.1
ASHG19A3A025345	0.70601	0.212	-1.31925	-5.1765	-1.50312	ASHG19A3A025345	ASHG19A3A025345	ATATAATCACCACAGTCTTTAGCCACGCACAAACGGTAGTTTTGTGTGTTGGCTGCTCCA	RP11-10G12.1				ASHG19A3A025345	0.70601	0.212	-1.31925	-5.1765	-1.50312	RP11-10G12.1
ASHG19A3A030286	0.50905	0.0184	-2.72432	-3.1069	-1.50287	ASHG19A3A030286	ASHG19A3A030286	GTGTTCCTTTAGGCAAAAGGACTTGCTTCCATTGTTTGTTCAATTGTTTGTGTTTGTTAA	RP11-763B22.4				ASHG19A3A030286	0.50905	0.0184	-2.72432	-3.1069	-1.50287	RP11-763B22.4
ASHG19A3A052297	0.68739	0.18	-1.42476	-5.0503	-1.50242	ASHG19A3A052297	ASHG19A3A052297	CATTGAGCTTGTTTCAAATTCAGCGGCTTTGATTCAGCAAGCCACAACAGTTTAAAACAA	RP11-352G18.1				ASHG19A3A052297	0.68739	0.18	-1.42476	-5.0503	-1.50242	RP11-352G18.1
ASHG19A3A030438	0.45848	0.0134	-2.89456	-2.8241	-1.50209	ASHG19A3A030438	ASHG19A3A030438	AATGAATTTTCCCTGATTCTAGAGAAGAATCCCCTGGTGGAGTTTGTGGAAGAGCTCCCT	BET3L				ASHG19A3A030438	0.45848	0.0134	-2.89456	-2.8241	-1.50209	BET3L
ASHG19A3A002458	0.59356	0.0449	-2.23807	-3.8936	-1.50093	ASHG19A3A002458	ASHG19A3A002458	GCCTGGCCCGGGGCGGGGTGTGGAGAGAGGAGGAAGCTCCTGCCGGCTGAGCGGGCCTGG	PARVG				ASHG19A3A002458	0.59356	0.0449	-2.23807	-3.8936	-1.50093	PARVG
ASHG19A3A018092	0.61761	0.0582	-2.0929	-4.1185	-1.50062	ASHG19A3A018092	ASHG19A3A018092	AGAACCAATGGGAAGGAGCCTGAGCTGCTGGAACTTATTCCGTATGAATTCATGGCATAA	RPL21P3				ASHG19A3A018092	0.61761	0.0582	-2.0929	-4.1185	-1.50062	RPL21P3
ASHG19A3A013272	0.63575	0.0982	-1.79274	-4.5616	-1.50031	ASHG19A3A013272	ASHG19A3A013272	ATTGAGCATCCAGAATATGGAGAAGTAATTCAGCTACAGGGTGACAGGTGCAAGAACATA	RP11-385J23.1				ASHG19A3A013272	0.63575	0.0982	-1.79274	-4.5616	-1.50031	RP11-385J23.1
ASHG19A3A046769	0.72397	0.241	-1.23429	-5.2729	-1.50025	ASHG19A3A046769	ASHG19A3A046769	GCTGTATTCTGGAGTCTGGATGTTGCTCTCTAAAGACCTTTAATAAAATTTTGTACAAAG	RPS3				ASHG19A3A046769	0.72397	0.241	-1.23429	-5.2729	-1.50025	RPS3
ASHG19A3A002824	0.52736	0.022	-2.62777	-3.2661	-1.49955	ASHG19A3A002824	ASHG19A3A002824	ACGTGGACGCCTGGGTCTTTTCCCTAGAGTGAGCTCTTACCAAAGTCAAGGAGAGTAGGC	SNX18				ASHG19A3A002824	0.52736	0.022	-2.62777	-3.2661	-1.49955	SNX18
ASHG19A3A054649	0.55237	0.0297	-2.46545	-3.5309	-1.49947	ASHG19A3A054649	ASHG19A3A054649	GCAGCCTGGAGAAAACCAGAGATCCAGTACAGAAAGGAAAGGATATTTATTGATTAACAG	POLR2C				ASHG19A3A054649	0.55237	0.0297	-2.46545	-3.5309	-1.49947	POLR2C
ASHG19A3A043257	0.65584	0.13	-1.62494	-4.793	-1.49895	ASHG19A3A043257	ASHG19A3A043257	CCATGCCTGGAGAAGCTAATGCCAACTCATCATGTGATAATTCAATTTGTACAATAAATT	USMG5				ASHG19A3A043257	0.65584	0.13	-1.62494	-4.793	-1.49895	USMG5
ASHG19A3A037494	0.63216	0.0885	-1.85313	-4.4752	-1.49817	ASHG19A3A037494	ASHG19A3A037494	AGCTTCACTAACTGTGCACTGGGCCGTGTGCCCTGGAGGAAGTTTCCAGTCTATGTGCTG	AQP7P1				ASHG19A3A037494	0.63216	0.0885	-1.85313	-4.4752	-1.49817	AQP7P1
ASHG19A3A011204	0.32472	0.00545	-3.38014	-2.012	-1.49817	ASHG19A3A011204	ASHG19A3A011204	AAATGATCAGAAAAAGAAAGAAGCCAAAGAGAAAGGTGCCTGGGTTCAACTGAAGCGCCA	CTD-3131K8.1				ASHG19A3A011204	0.32472	0.00545	-3.38014	-2.012	-1.49817	CTD-3131K8.1
ASHG19A3A045366	0.61836	0.0614	-2.06259	-4.1647	-1.49755	ASHG19A3A045366	ASHG19A3A045366	CAAAGCACTTGGACTCTTGCTCTTTCTACTCTGAACTAATAAATCTGTTGCCAAGCTGGC	RELA				ASHG19A3A045366	0.61836	0.0614	-2.06259	-4.1647	-1.49755	RELA
ASHG19A3A051519	0.45944	0.0135	-2.88973	-2.8321	-1.49678	ASHG19A3A051519	ASHG19A3A051519	ATTTTCATACTGTAACCTGATGCCATGTCACCCGTGACCCGTTCAGTAGGAGAGAATAGA	SYNE2				ASHG19A3A051519	0.45944	0.0135	-2.88973	-2.8321	-1.49678	SYNE2
ASHG19A3A011033	0.62952	0.0802	-1.9106	-4.3916	-1.49654	ASHG19A3A011033	ASHG19A3A011033	TCAACGTAACACATAATGGTACTTATCAGTGCCAAGCGTCCAGCTCACGAGGCAAATACA	ICAM3				ASHG19A3A011033	0.62952	0.0802	-1.9106	-4.3916	-1.49654	ICAM3
ASHG19A3A054658	0.52527	0.0214	-2.64393	-3.2395	-1.49623	ASHG19A3A054658	ASHG19A3A054658	GTGTCTTCTGGATTTCTGGTGATGGACAGAGAAATCTTTTTACAGTTTCAAATTATGTTC	C16orf57				ASHG19A3A054658	0.52527	0.0214	-2.64393	-3.2395	-1.49623	C16orf57
ASHG19A3A020151	0.29382	0.00431	-3.50703	-1.8005	-1.49513	ASHG19A3A020151	ASHG19A3A020151	GGTAGCGCCGTCAATTGCTTATTGTGAAATGCCCCTTCATAAACACCCATACACATTTTG	KB-1323B2.6				ASHG19A3A020151	0.29382	0.00431	-3.50703	-1.8005	-1.49513	KB-1323B2.6
ASHG19A3A011863	0.65287	0.127	-1.63832	-4.7751	-1.49506	ASHG19A3A011863	ASHG19A3A011863	AGAAGGTATTTTCGAGATAAAGCACAGGCACCACAAATAAAAGTCGTGAAGTTGCCACTC	PPP1R12C				ASHG19A3A011863	0.65287	0.127	-1.63832	-4.7751	-1.49506	PPP1R12C
ASHG19A3A032433	0.67553	0.153	-1.52671	-4.922	-1.495	ASHG19A3A032433	ASHG19A3A032433	ACCTGTGTGCTATCCATGCCAAACGTGTAACAATTATGCCAAAAGACATGCAGCTAGCAC	RP11-4M23.4				ASHG19A3A032433	0.67553	0.153	-1.52671	-4.922	-1.495	RP11-4M23.4
ASHG19A3A050899	0.50792	0.0182	-2.72927	-3.0987	-1.49432	ASHG19A3A050899	ASHG19A3A050899	GAACAACAGCAACAAGACCAGTATGATATACCAAGGTAATAAATGCTGTTTATGACTTCT	VTI1B				ASHG19A3A050899	0.50792	0.0182	-2.72927	-3.0987	-1.49432	VTI1B
ASHG19A3A049988	0.60891	0.0517	-2.15984	-4.0156	-1.49419	ASHG19A3A049988	ASHG19A3A049988	AATGACGAACACAAAGGGAAAGAGGAGAGGCACCCGATATATGTTCTCTAGGCCTTTTAG	RPL21P28				ASHG19A3A049988	0.60891	0.0517	-2.15984	-4.0156	-1.49419	RPL21P28
ASHG19A3L0002952	0.59153	0.0442	-2.24668	-3.8801	-1.49366	ASHG19A3L0002952	ASHG19A3L0002952	TGGTGTGTAAGGGGGAAAGGGTCTTTCCTGGTTTTATTTAAATAAAGTAGTTTATGTAAC	lincRNA-SH3BP5L				ASHG19A3L0002952	0.59153	0.0442	-2.24668	-3.8801	-1.49366	lincRNA-SH3BP5L
ASHG19A3A008827	0.51918	0.0192	-2.70244	-3.1431	-1.49341	ASHG19A3A008827	ASHG19A3A008827	GGCTTGTTTTACTCAGGCAAGAGAATGTGAATAGTGCCAAGAAAATCCTTTACATTATTT	JMJD6				ASHG19A3A008827	0.51918	0.0192	-2.70244	-3.1431	-1.49341	JMJD6
ASHG19A3A045346	0.57173	0.0378	-2.33282	-3.7438	-1.49321	ASHG19A3A045346	ASHG19A3A045346	ACACTTTGTGACAATCAGTGAAAAGGAGCCTGAGCTGCTGGAACCTCTTCCTTATGATTC	RP11-329A14.2				ASHG19A3A045346	0.57173	0.0378	-2.33282	-3.7438	-1.49321	RP11-329A14.2
ASHG19A3A003969	0.57167	0.0366	-2.35118	-3.7145	-1.49186	ASHG19A3A003969	ASHG19A3A003969	AATCTTCCAGCCCTGGGGGTGGAGGTAGTAAAGGCCATGGCCATGCAGAAAATCTTTGCC	ENO3				ASHG19A3A003969	0.57167	0.0366	-2.35118	-3.7145	-1.49186	ENO3
ASHG19A3A010066	0.69588	0.193	-1.37993	-5.1047	-1.49105	ASHG19A3A010066	ASHG19A3A010066	CGCGGTGGGGTCCGGCGGGCGCGGCTTCGGCGGGCGGCAGCCGCTGCAGACGAGCTGCGG	ANAPC11				ASHG19A3A010066	0.69588	0.193	-1.37993	-5.1047	-1.49105	ANAPC11
ASHG19A3A017222	0.39998	0.00964	-3.07233	-2.527	-1.49091	ASHG19A3A017222	ASHG19A3A017222	TGTGCGTGCTCACGCTCGGCTCCGTCTGCCTTTGTGCGATCAGACTGAGAGACCCCCCAG	NEU4				ASHG19A3A017222	0.39998	0.00964	-3.07233	-2.527	-1.49091	NEU4
ASHG19A3A013188	0.60891	0.0529	-2.1461	-4.0368	-1.49085	ASHG19A3A013188	ASHG19A3A013188	GGGATGTTCATTTCTATAGTATTTTCAGCCCCACTGCTGGTGAATGCCATGATCATTGTG	TMEM18				ASHG19A3A013188	0.60891	0.0529	-2.1461	-4.0368	-1.49085	TMEM18
ASHG19A3A022334	0.69944	0.198	-1.3612	-5.1271	-1.49085	ASHG19A3A022334	ASHG19A3A022334	ACCTATGCACCTGTTACCACTTTCAAAAATCTACAGACAGTCATTGTGGATGAGAACTAA	AC140076.1				ASHG19A3A022334	0.69944	0.198	-1.3612	-5.1271	-1.49085	AC140076.1
ASHG19A3A039532	0.62	0.0651	-2.02936	-4.215	-1.49085	ASHG19A3A039532	ASHG19A3A039532	TGGAAAACTTTACTTCTGTTCTTGGCAGGACATGGAGAGAGGGAGGGATTCCAAAAAGTC	P2RY8				ASHG19A3A039532	0.62	0.0651	-2.02936	-4.215	-1.49085	P2RY8
ASHG19A3A044474	0.20214	0.00173	-4.00573	-0.9812	-1.49025	ASHG19A3A044474	ASHG19A3A044474	CTTTGTAAGAACCAATGAGAAGGAGCCTGGGCTGCTGGAAACTCTTCCTTATGATTCATG	RP11-451M19.2				ASHG19A3A044474	0.20214	0.00173	-4.00573	-0.9812	-1.49025	RP11-451M19.2
ASHG19A3A029883	0.6488	0.114	-1.70532	-4.6838	-1.48656	ASHG19A3A029883	ASHG19A3A029883	ATTGCCTTTGGATGTACCACACATTAGGCTTGACTCACCACCTTCATTTGACAATACCAC	TREML1				ASHG19A3A029883	0.6488	0.114	-1.70532	-4.6838	-1.48656	TREML1
ASHG19A3A016173	0.59356	0.0448	-2.23935	-3.8916	-1.48643	ASHG19A3A016173	ASHG19A3A016173	TACAAATTACGTTCCTTCCAAATTAACCAGGACGAAGAAGAGGAGGAAGACGAGGATTAA	AC114776.1				ASHG19A3A016173	0.59356	0.0448	-2.23935	-3.8916	-1.48643	AC114776.1
ASHG19A3A051734	0.61974	0.0639	-2.03995	-4.199	-1.48612	ASHG19A3A051734	ASHG19A3A051734	CAGAGATCCTGAAGAGATTGAAAAAGAAGAGCAGGCTGCTACTGAAAAGGCAGTGACCAA	RP11-986E7.1				ASHG19A3A051734	0.61974	0.0639	-2.03995	-4.199	-1.48612	RP11-986E7.1
ASHG19A3A053148	0.55237	0.0297	-2.46451	-3.5324	-1.48577	ASHG19A3A053148	ASHG19A3A053148	TCGGGCTGTAGGCCTGGTCCGCCATTCAGTGACAAATAAAGCCATTGTGCTCTGAGGCCT	FAH				ASHG19A3A053148	0.55237	0.0297	-2.46451	-3.5324	-1.48577	FAH
ASHG19A3A053020	0.2619	0.00324	-3.66187	-1.5438	-1.48546	ASHG19A3A053020	ASHG19A3A053020	GGCCTGCCTGTGCTGTCCCCGCGCCCTGTCCACTGGACTCCCGAGACCCTTGGAACCCAG	PAQR5				ASHG19A3A053020	0.2619	0.00324	-3.66187	-1.5438	-1.48546	PAQR5
ASHG19A3A031212	0.73189	0.273	-1.14957	-5.3642	-1.48486	ASHG19A3A031212	ASHG19A3A031212	GTGGGACTGAGAAGCAAGATATCAATGTAGCAGAATTGCACTTGTGCCTCACGAACATAC	HLA-F				ASHG19A3A031212	0.73189	0.273	-1.14957	-5.3642	-1.48486	HLA-F
ASHG19A3A031741	0.65366	0.128	-1.63503	-4.7795	-1.48467	ASHG19A3A031741	ASHG19A3A031741	GAAGACACCAAATTGTGTGCTATCCATGTGTAACAAATTATGCCAAAAGACATCCAGGTA	RP11-474L11.3				ASHG19A3A031741	0.65366	0.128	-1.63503	-4.7795	-1.48467	RP11-474L11.3
ASHG19A3A022089	0.70289	0.205	-1.34026	-5.1519	-1.48432	ASHG19A3A022089	ASHG19A3A022089	GGCTGGTAGCTTCTATGTAATTCGCAATGATTCCATCTAAATAAAAGTTCTATGATCTGC	UQCRH				ASHG19A3A022089	0.70289	0.205	-1.34026	-5.1519	-1.48432	UQCRH
ASHG19A3A008997	0.65051	0.116	-1.69452	-4.6986	-1.48427	ASHG19A3A008997	ASHG19A3A008997	GGCAAGCAGAGGGACTGGGTCTTCACTTCTTGGGCTAATAAAATTGTTTCTTTGTGGACT	RNF167				ASHG19A3A008997	0.65051	0.116	-1.69452	-4.6986	-1.48427	RNF167
CUST_45_PI426073487	0.68479	0.17	-1.46145	-5.0048	-1.4839	CUST_45_PI426073487	CUST_45_PI426073487	AATGACATCTTGCTGCCTCAGCCTTGTCATTAAGTATAGCAGAATGGCCTTCATTTATGA	uc.47				CUST_45_PI426073487	0.68479	0.17	-1.46145	-5.0048	-1.4839	uc.47
ASHG19A3A007109	0.62363	0.0688	-1.99823	-4.2618	-1.48365	ASHG19A3A007109	ASHG19A3A007109	ATACTTTGCAAAACCACGAAACCAAGTGGCTATGGCGGTTCCAGCAGCAGCAGTAGCTAT	HNRPA1L-2				ASHG19A3A007109	0.62363	0.0688	-1.99823	-4.2618	-1.48365	HNRPA1L-2
ASHG19A3A044059	0.65137	0.119	-1.67672	-4.723	-1.48329	ASHG19A3A044059	ASHG19A3A044059	AATAAAGATCAGGTAGCTCAAAAGAAGGCAAGCTTTTTCAGAGCTCAAGAGCGGGCTGCT	RP11-242G20.2				ASHG19A3A044059	0.65137	0.119	-1.67672	-4.723	-1.48329	RP11-242G20.2
ASHG19A3A050997	0.43768	0.0121	-2.94923	-2.7329	-1.48282	ASHG19A3A050997	ASHG19A3A050997	CAGCAAAGAGAGTTACGAATTACATTACTTCTAGATTAACCAGGATGAAGAAGAGGATTA	RP11-488C13.1				ASHG19A3A050997	0.43768	0.0121	-2.94923	-2.7329	-1.48282	RP11-488C13.1
ASHG19A3A018247	0.74287	0.298	-1.08722	-5.4281	-1.48262	ASHG19A3A018247	ASHG19A3A018247	TAGATATTTAAGAATCCTTCCTGCCTTGACAGCCAGTCTGTGAAATGATGGTGAGGTGGG	ACSS2				ASHG19A3A018247	0.74287	0.298	-1.08722	-5.4281	-1.48262	ACSS2
ASHG19A3A012288	0.71891	0.234	-1.2532	-5.2519	-1.48237	ASHG19A3A012288	ASHG19A3A012288	TTAACTCCGTCTACCTGGCGTTTTGTTAGAAATGTCAGATAGGAAAATAAAAACCATTTG	IER2				ASHG19A3A012288	0.71891	0.234	-1.2532	-5.2519	-1.48237	IER2
ASHG19A3A054452	0.5552	0.031	-2.44179	-3.5691	-1.48216	ASHG19A3A054452	ASHG19A3A054452	TCCGCCTTTTCAAATTTTTGTATAACCCCGTGTTGTGTAAATACAGTTTTTGCTCCGGTG	KIF22				ASHG19A3A054452	0.5552	0.031	-2.44179	-3.5691	-1.48216	KIF22
ASHG19A3A021980	0.67356	0.148	-1.54742	-4.8952	-1.48144	ASHG19A3A021980	ASHG19A3A021980	ACACCAACCTGTGTGCTATCCATGCCGAACATGTAACAATTATGCCAAAAGACATCCAGC	RP11-473P24.2				ASHG19A3A021980	0.67356	0.148	-1.54742	-4.8952	-1.48144	RP11-473P24.2
ASHG19A3A013596	0.71699	0.231	-1.26179	-5.2422	-1.481	ASHG19A3A013596	ASHG19A3A013596	TAGCCACTTAAAATCTGCTTATGGCACAATTTGCCTCAAAATCCATTCCAAGTTGTATAT	CALM2				ASHG19A3A013596	0.71699	0.231	-1.26179	-5.2422	-1.481	CALM2
ASHG19A3A035086	0.64852	0.113	-1.70849	-4.6794	-1.48053	ASHG19A3A035086	ASHG19A3A035086	TTGGTTACCCACGTGCCTGTTATCACTTTCAAAAATCTATAGACAGTCAGTGTGGATGAG	AC008264.4				ASHG19A3A035086	0.64852	0.113	-1.70849	-4.6794	-1.48053	AC008264.4
ASHG19A3A031674	0.59583	0.0456	-2.22946	-3.9071	-1.48045	ASHG19A3A031674	ASHG19A3A031674	AACAGATATGCGGGAGGAGCAGATCACTGCTTTGAGAACTATATGCAATCCATGGATGTG	RP11-442B12.1				ASHG19A3A031674	0.59583	0.0456	-2.22946	-3.9071	-1.48045	RP11-442B12.1
ASHG19A3A030470	0.6288	0.0783	-1.92423	-4.3716	-1.4793	ASHG19A3A030470	ASHG19A3A030470	AGTGTCAACATGCTCCTCTGCGTTGGTGCTTCTGTAATGTCTATACTGCCAAAAATCCAA	SERINC1				ASHG19A3A030470	0.6288	0.0783	-1.92423	-4.3716	-1.4793	SERINC1
ASHG19A3A013865	0.62093	0.0663	-2.01962	-4.2297	-1.47917	ASHG19A3A013865	ASHG19A3A013865	TCAAATCACTATCTGAAGGGTCACGGAGCGCAAAATAAAGTTTAAAACCCTGCTACCACA	MRPL53				ASHG19A3A013865	0.62093	0.0663	-2.01962	-4.2297	-1.47917	MRPL53
ASHG19A3A048269	0.6841	0.166	-1.47459	-4.9883	-1.47915	ASHG19A3A048269	ASHG19A3A048269	TAAAACACACTTCCTGCTGCGAAAGACCCACATGCTACAAGACGGGCAAAATAAAGTGAC	CD27				ASHG19A3A048269	0.6841	0.166	-1.47459	-4.9883	-1.47915	CD27
ASHG19A3A046917	0.65287	0.127	-1.64111	-4.7713	-1.47781	ASHG19A3A046917	ASHG19A3A046917	ATGGAGAAAACAATGAAGACGTCATTGCCTAGAGTATTGGCAAGCTTGCCAGTGTACCTG	RP11-832N8.1				ASHG19A3A046917	0.65287	0.127	-1.64111	-4.7713	-1.47781	RP11-832N8.1
ASHG19A3A013222	0.36404	0.00729	-3.22321	-2.2744	-1.47694	ASHG19A3A013222	ASHG19A3A013222	ATCAAGTTTAAATGACTGTGCTGCCCCTTTCACATCAAAGAACTACGGACAACGAAGGCC	BC113076				ASHG19A3A013222	0.36404	0.00729	-3.22321	-2.2744	-1.47694	BC113076
ASHG19A3A053471	0.71673	0.23	-1.26336	-5.2405	-1.47357	ASHG19A3A053471	ASHG19A3A053471	AGAACCAATGGGAAGGAGCCTGAGCTGCTGGAACCTATTCCCTATGAATTCATGGAATAA	RP11-473I1.1				ASHG19A3A053471	0.71673	0.23	-1.26336	-5.2405	-1.47357	RP11-473I1.1
ASHG19A3A052668	0.72478	0.242	-1.23018	-5.2775	-1.47356	ASHG19A3A052668	ASHG19A3A052668	TAAAAATCATGCTCAATAGGATTACGCTGAGGCCCAGCCTGGGGGAGAATTTTGGAAAAG	SNORD115-26				ASHG19A3A052668	0.72478	0.242	-1.23018	-5.2775	-1.47356	SNORD115-26
ASHG19A3A055088	0.60486	0.0499	-2.17886	-3.986	-1.47249	ASHG19A3A055088	ASHG19A3A055088	TTCAGAGTGACTAAGTGATTACTACAATTAGAGCAAGAGGCGGTGTCTTCCAGAAGTCGG	BC042079				ASHG19A3A055088	0.60486	0.0499	-2.17886	-3.986	-1.47249	BC042079
ASHG19A3A017762	0.5348	0.0258	-2.54226	-3.4061	-1.47192	ASHG19A3A017762	ASHG19A3A017762	TATTTGATTTATTAGCGATGCCCCCTGGTTTGTGTGTTACGCACACACACGTGCACACAA	SULF2				ASHG19A3A017762	0.5348	0.0258	-2.54226	-3.4061	-1.47192	SULF2
ASHG19A3A019712	0.60486	0.0499	-2.17917	-3.9856	-1.47156	ASHG19A3A019712	ASHG19A3A019712	AAAGAAGATGAAGAAGTCTTCAGGGGAGACTGTCAACTGTGGGCAGGTGTTTGAGAAGTA	RP4-803A2.1				ASHG19A3A019712	0.60486	0.0499	-2.17917	-3.9856	-1.47156	RP4-803A2.1
ASHG19A3A030721	0.70039	0.202	-1.3484	-5.1423	-1.47102	ASHG19A3A030721	ASHG19A3A030721	AAATTGTGGACTTTGGTCAGTGAACAGACACGGGTGAATGCTGCTAAAAACAAGACTGGG	RP11-475C16.1				ASHG19A3A030721	0.70039	0.202	-1.3484	-5.1423	-1.47102	RP11-475C16.1
ASHG19A3A022409	0.68739	0.18	-1.42441	-5.0507	-1.47082	ASHG19A3A022409	ASHG19A3A022409	ACTTTGTGAGAACCAATGGGAAGTAGCCTGAGCTGCTGGAACCTATTCCCTATGAATTCA	AC094019.1				ASHG19A3A022409	0.68739	0.18	-1.42441	-5.0507	-1.47082	AC094019.1
ASHG19A3A035206	0.39998	0.00969	-3.07004	-2.5309	-1.47046	ASHG19A3A035206	ASHG19A3A035206	AATAATTCCTTCCTTTGTCCTGTCAGCATAATGTGTATGGACCCTGCTAAGCAGCACCCA	U66061.31				ASHG19A3A035206	0.39998	0.00969	-3.07004	-2.5309	-1.47046	U66061.31
ASHG19A3A027724	0.63015	0.084	-1.88392	-4.4306	-1.47031	ASHG19A3A027724	ASHG19A3A027724	GTTGCTGATTTCAGAGGGATATTCACTAATAAATGTATGATGTATACCAACGACCGCCCA	RNF44				ASHG19A3A027724	0.63015	0.084	-1.88392	-4.4306	-1.47031	RNF44
ASHG19A3A054574	0.60891	0.0515	-2.16108	-4.0136	-1.47002	ASHG19A3A054574	ASHG19A3A054574	TAGGTCAGTGTAAAGAAATATGATTTGAGGTGGTGCATGCAAGTAACTAGGGTTTATTCT	ADCY7				ASHG19A3A054574	0.60891	0.0515	-2.16108	-4.0136	-1.47002	ADCY7
ASHG19A3A048452	0.58658	0.0427	-2.26576	-3.85	-1.46923	ASHG19A3A048452	ASHG19A3A048452	TTTGGGCCTAAAACCAAGTCACCTGTTGTGTATCAATTACCTTCTTTGATAAAAGGAAAT	LYRM5				ASHG19A3A048452	0.58658	0.0427	-2.26576	-3.85	-1.46923	LYRM5
ASHG19A3A012396	0.69535	0.192	-1.38124	-5.1032	-1.468	ASHG19A3A012396	ASHG19A3A012396	CCATGATCAAGAATCCTGCTCCACTAAGAATGGTGCTAAAGTAAAACTAGTTTAATAAGC	IFI30				ASHG19A3A012396	0.69535	0.192	-1.38124	-5.1032	-1.468	IFI30
ASHG19A3A015572	0.38341	0.00851	-3.13963	-2.4144	-1.46794	ASHG19A3A015572	ASHG19A3A015572	ACTCCTTCACAAACCGGTGTGATACAGAGAGACACATGGTGTTGCACAAGTACGTTTTGT	AC025750.5				ASHG19A3A015572	0.38341	0.00851	-3.13963	-2.4144	-1.46794	AC025750.5
ASHG19A3A027207	0.50217	0.0178	-2.74155	-3.0784	-1.46788	ASHG19A3A027207	ASHG19A3A027207	TCTTTCCTTCCTGAACAATTCAGTGCTAAAACCATTAGGTAGGGCAGAGCGAAGACTGTA	CTD-2587M2.1				ASHG19A3A027207	0.50217	0.0178	-2.74155	-3.0784	-1.46788	CTD-2587M2.1
ASHG19A3A050670	0.67463	0.149	-1.5407	-4.9039	-1.46735	ASHG19A3A050670	ASHG19A3A050670	CCAGATTTACACTGGGAGAGGTGCCAGCAACTGAATAAATACCTCTTAGCTGAGTGGAAA	GZMB				ASHG19A3A050670	0.67463	0.149	-1.5407	-4.9039	-1.46735	GZMB
ASHG19A3A021765	0.54936	0.0291	-2.477	-3.5122	-1.46715	ASHG19A3A021765	ASHG19A3A021765	CATATGCTTGCTATTTAAAGCTGTGTGTTGGTTTTGTTTTTCTGCCACATTCACTAGTTT	SIAH2				ASHG19A3A021765	0.54936	0.0291	-2.477	-3.5122	-1.46715	SIAH2
ASHG19A3A018303	0.57167	0.0367	-2.3495	-3.7172	-1.46704	ASHG19A3A018303	ASHG19A3A018303	AGCTGAGCTCCTCCTGGACCATGGAGTGCGTGTGGATGTGAAGGACTGGGATGGCTGGGA	PPP1R16B				ASHG19A3A018303	0.57167	0.0367	-2.3495	-3.7172	-1.46704	PPP1R16B
ASHG19A3A007697	0.63015	0.0851	-1.87625	-4.4417	-1.46669	ASHG19A3A007697	ASHG19A3A007697	GACCTAATGTTATCGCGGAATGATGAGGCTGCCAGTGCCCAGCAGTGAGGGACCTGACCT	LST1				ASHG19A3A007697	0.63015	0.0851	-1.87625	-4.4417	-1.46669	LST1
ASHG19A3A011035	0.63015	0.0838	-1.88483	-4.4293	-1.46637	ASHG19A3A011035	ASHG19A3A011035	TGTCTGTGTCTTCTATTTGGCAAACAGCAATGATCTTCCAATAAAAGATTTCAGATGCTC	CDC37				ASHG19A3A011035	0.63015	0.0838	-1.88483	-4.4293	-1.46637	CDC37
ASHG19A3A020085	0.56341	0.0339	-2.39308	-3.6475	-1.46619	ASHG19A3A020085	ASHG19A3A020085	CAGGGTTCAAGTCTGCTTTCCACAGAATCAGGCATGCTGTTAATAAATACTGGTTTAATC	MRPL40				ASHG19A3A020085	0.56341	0.0339	-2.39308	-3.6475	-1.46619	MRPL40
ASHG19A3A012734	0.64398	0.108	-1.73734	-4.6394	-1.46597	ASHG19A3A012734	ASHG19A3A012734	GCAATATTTCTTACTGTGCCGAGAAGCCGCAATGAGCGAGATTAAAGCTGTTTAACACAC	CIC				ASHG19A3A012734	0.64398	0.108	-1.73734	-4.6394	-1.46597	CIC
ASHG19A3A015703	0.68739	0.18	-1.42503	-5.0499	-1.46516	ASHG19A3A015703	ASHG19A3A015703	CATACCAAACATAGACTTGCAAGACATGGCCTGTATGAGAAGAAAAAGACCTCAAGAAAG	AC108039.2				ASHG19A3A015703	0.68739	0.18	-1.42503	-5.0499	-1.46516	AC108039.2
ASHG19A3A016259	0.66431	0.139	-1.58519	-4.8458	-1.46516	ASHG19A3A016259	ASHG19A3A016259	GCGAAACAGCGGCGGCGGCGGCGGCCCTCGGTGCTCTGAGGCGCTGGCGCGGCGGGCGCG	PRDM2				ASHG19A3A016259	0.66431	0.139	-1.58519	-4.8458	-1.46516	PRDM2
ASHG19A3A004939	0.19264	0.00159	-4.05218	-0.9062	-1.46434	ASHG19A3A004939	ASHG19A3A004939	TCCTGGAACGCCCTCTTTTTAAAAAAGAAAGCATAACCCCTACTGTAGAACTAAATGCAC	STAU1				ASHG19A3A004939	0.19264	0.00159	-4.05218	-0.9062	-1.46434	STAU1
ASHG19A3A016966	0.56949	0.036	-2.36065	-3.6994	-1.46402	ASHG19A3A016966	ASHG19A3A016966	AAGTCCTTCCTGAGCTCACAGTCCAAGTTGCAAGGAATCACATCATTTCCAAGTACCCAT	RUFY4				ASHG19A3A016966	0.56949	0.036	-2.36065	-3.6994	-1.46402	RUFY4
ASHG19A3A043802	0.37279	0.00766	-3.19651	-2.3191	-1.46317	ASHG19A3A043802	ASHG19A3A043802	AAGATGGGGAACACTACCTCGTGCTGCGTGTCGTCCAGTCCCAAGCTCCGGAGGAATGCC	CCNY				ASHG19A3A043802	0.37279	0.00766	-3.19651	-2.3191	-1.46317	CCNY
ASHG19A3A042909	0.54049	0.0271	-2.51515	-3.4502	-1.46265	ASHG19A3A042909	ASHG19A3A042909	ATAAGCTTATGACCCCAGCTGTGATCTCTGAGAAACTGAAGATTTGAGGTTCCTTGGCCA	RP11-367H5.8				ASHG19A3A042909	0.54049	0.0271	-2.51515	-3.4502	-1.46265	RP11-367H5.8
ASHG19A3A039089	0.5348	0.0259	-2.54	-3.4097	-1.46251	ASHG19A3A039089	ASHG19A3A039089	GAATCCTTCCTTGCTTCCAGCGTTACTACAGCAGATAGGTCGAGAGAATCCTCAATTACT	RAD23B				ASHG19A3A039089	0.5348	0.0259	-2.54	-3.4097	-1.46251	RAD23B
ASHG19A3A007387	0.3283	0.00565	-3.36066	-2.0446	-1.46129	ASHG19A3A007387	ASHG19A3A007387	AGCTGGCCCGCTATGGCGGGGAGGAGAGTTTTATGGACGAGGAGCCCCCTACAATGCCTT	NENF				ASHG19A3A007387	0.3283	0.00565	-3.36066	-2.0446	-1.46129	NENF
ASHG19A3A042251	0.65083	0.118	-1.68486	-4.7119	-1.46129	ASHG19A3A042251	ASHG19A3A042251	TAACCAAAAAGGAAAGACAACGGTTTGTGTGCACTTCCCGACATACCTGTGTCTTCGTGT	SSU72				ASHG19A3A042251	0.65083	0.118	-1.68486	-4.7119	-1.46129	SSU72
ASHG19A3A012609	0.70364	0.206	-1.3365	-5.1563	-1.45948	ASHG19A3A012609	ASHG19A3A012609	GTTATCTATGTATCTGTTACCACTTTCAAAAATCTACAGACAGTCAATGTGGATGAGAAC	CTD-2525J15.1				ASHG19A3A012609	0.70364	0.206	-1.3365	-5.1563	-1.45948	CTD-2525J15.1
ASHG19A3A011613	0.7275	0.246	-1.21833	-5.2905	-1.45897	ASHG19A3A011613	ASHG19A3A011613	TTGTCTAAATATTTAGAAGGCGGAGAAGTTCCCAGAGGCTTCTGTACAGTCAGGTCTGCT	PTGIR				ASHG19A3A011613	0.7275	0.246	-1.21833	-5.2905	-1.45897	PTGIR
ASHG19A3A003608	0.32591	0.00555	-3.36998	-2.029	-1.45872	ASHG19A3A003608	ASHG19A3A003608	TGCACTTCCTTCCAGCAGCTACACAGCTATCCGTTTTGGTCGGATGCCGGAGGCTGAGAA	PPARD				ASHG19A3A003608	0.32591	0.00555	-3.36998	-2.029	-1.45872	PPARD
CUST_128_PI426075208	0.43768	0.012	-2.95303	-2.7265	-1.45863	CUST_128_PI426075208	CUST_128_PI426075208	CTGCAGCCATTCGGCCCCATCCTCTTCCCCCGTAGCCCCAAGTCTCATACTTCCCTGCCT	nc-HOXC5-254				CUST_128_PI426075208	0.43768	0.012	-2.95303	-2.7265	-1.45863	nc-HOXC5-254
ASHG19A3A020345	0.6978	0.196	-1.36966	-5.117	-1.45849	ASHG19A3A020345	ASHG19A3A020345	GCCAGACTTCTAAAATAAATGTTTTGGAATTCAATGGGTAAATAAATGCTGCTTTGGGGA	YWHAH				ASHG19A3A020345	0.6978	0.196	-1.36966	-5.117	-1.45849	YWHAH
ASHG19A3A053609	0.63587	0.0992	-1.78683	-4.57	-1.45666	ASHG19A3A053609	ASHG19A3A053609	TTTCGTCTTAATGTTCACCGTCCACAGCTTTGGAATAAACCATCCTGGGAAGTTGCTGCA	NSMCE1				ASHG19A3A053609	0.63587	0.0992	-1.78683	-4.57	-1.45666	NSMCE1
ASHG19A3A039528	0.71791	0.233	-1.25626	-5.2484	-1.45566	ASHG19A3A039528	ASHG19A3A039528	AAACAAAAGAATCACGTTTTCCCATTTGTACTTCAGCGCTAGCCCCTGTTTTGCACAGCC	SLC25A6				ASHG19A3A039528	0.71791	0.233	-1.25626	-5.2484	-1.45566	SLC25A6
ASHG19A3A038480	0.5954	0.0455	-2.23025	-3.9059	-1.45501	ASHG19A3A038480	ASHG19A3A038480	ATGCACTAGGTGATGAGCTTCTGGCTGATGAAGACAGTTCTTATTTGGATGAGGCAGCAT	CHMP5				ASHG19A3A038480	0.5954	0.0455	-2.23025	-3.9059	-1.45501	CHMP5
ASHG19A3A015935	0.61106	0.0544	-2.131	-4.0601	-1.4543	ASHG19A3A015935	ASHG19A3A015935	CATATCTTTGCATCCTTCAATGACACATTTGTCCATGTCACTGATCTTTCTGGCAAAAAA	AC133965.1				ASHG19A3A015935	0.61106	0.0544	-2.131	-4.0601	-1.4543	AC133965.1
ASHG19A3A018393	0.72782	0.248	-1.21288	-5.2965	-1.45234	ASHG19A3A018393	ASHG19A3A018393	TTTCGGCATACGGGCAAAAAGAGCCAAGGAAGCTGCAGAACAGAATGTTGAAAAGAAAAA	RPL13P2				ASHG19A3A018393	0.72782	0.248	-1.21288	-5.2965	-1.45234	RPL13P2
ASHG19A3A022456	0.62093	0.067	-2.01308	-4.2395	-1.45195	ASHG19A3A022456	ASHG19A3A022456	CAACTTCATCAACAACAAGATTGCCAATCAGGATGTAGAGAAGAAAGAAGGGCAGGAAAC	RP11-275F13.3				ASHG19A3A022456	0.62093	0.067	-2.01308	-4.2395	-1.45195	RP11-275F13.3
ASHG19A3A004034	0.47437	0.0148	-2.8415	-2.9125	-1.45121	ASHG19A3A004034	ASHG19A3A004034	TCCCCGCCTAGCGCCTTGCCTCCAGGTTTGGGTAGTCGGGCCCTGGAGAGAAAAGATTCA	MYBPC1				ASHG19A3A004034	0.47437	0.0148	-2.8415	-2.9125	-1.45121	MYBPC1
ASHG19A3A017572	0.69461	0.191	-1.38426	-5.0995	-1.45026	ASHG19A3A017572	ASHG19A3A017572	GTTACCTATGTACCTGTTACCACTTTCAAAAATCTACAGACAGTCAATGTGGATGAGAAC	RPL31P2				ASHG19A3A017572	0.69461	0.191	-1.38426	-5.0995	-1.45026	RPL31P2
ASHG19A3A010406	0.70546	0.21	-1.32506	-5.1697	-1.44976	ASHG19A3A010406	ASHG19A3A010406	GCTCCTTGAACGGAAAGCCAAATCTCGCCAAGTAGAAAAGTAAAAGGGCAAATATAAGGA	RP11-162A12.1				ASHG19A3A010406	0.70546	0.21	-1.32506	-5.1697	-1.44976	RP11-162A12.1
ASHG19A3A036464	0.63601	0.102	-1.77085	-4.5925	-1.44968	ASHG19A3A036464	ASHG19A3A036464	CCCGTTGTGGAAATTATTGGAATTAACTGAGCCAAAGTGATTATGCATTCTTCATCTATT	BNIP3L				ASHG19A3A036464	0.63601	0.102	-1.77085	-4.5925	-1.44968	BNIP3L
ASHG19A3A054419	0.58531	0.0421	-2.27402	-3.837	-1.44943	ASHG19A3A054419	ASHG19A3A054419	CTGAGGAGAGTGGAACAGAAGGGGTGGAGTTTTGTATAAATAAAGTTTCTTTGTCTCTTT	IL4R				ASHG19A3A054419	0.58531	0.0421	-2.27402	-3.837	-1.44943	IL4R
ASHG19A3A013940	0.47019	0.0145	-2.85145	-2.8959	-1.44924	ASHG19A3A013940	ASHG19A3A013940	ATTCTGCCTCAGGGCCATGAGAGTCCCATCTTCAAGCAATTTTTCAAGGACTGGAAATGA	CAPG				ASHG19A3A013940	0.47019	0.0145	-2.85145	-2.8959	-1.44924	CAPG
ASHG19A3A009959	0.66894	0.144	-1.56069	-4.878	-1.4486	ASHG19A3A009959	ASHG19A3A009959	CCGAATCAGAATCCCATCTCACCAGGGCGAAATTTTAATTTAAAAACTTAAAAAGAGACT	FAM100B				ASHG19A3A009959	0.66894	0.144	-1.56069	-4.878	-1.4486	FAM100B
ASHG19A3A040997	0.73871	0.288	-1.1114	-5.4037	-1.4485	ASHG19A3A040997	ASHG19A3A040997	TTATGCCAAAAGACATCCAGCTAGCACGCCACATACGTGGAGAACGTGTTTCAGAATACA	LOC347376				ASHG19A3A040997	0.73871	0.288	-1.1114	-5.4037	-1.4485	LOC347376
ASHG19A3A041428	0.61974	0.0635	-2.04349	-4.1937	-1.44835	ASHG19A3A041428	ASHG19A3A041428	ATGGAGTTACTGAAGGTCTCCAAGGACAAACAAGCCCTCAAGTTCATCAAGAAAAGGGTG	RP11-161I19.3				ASHG19A3A041428	0.61974	0.0635	-2.04349	-4.1937	-1.44835	RP11-161I19.3
ASHG19A3A018444	0.68131	0.161	-1.49218	-4.9661	-1.44821	ASHG19A3A018444	ASHG19A3A018444	ATGCTATGGAGTTACTGAAGGTCTCCAAGGACAAACAGGCCCTCAAGTTCATCAAGGAAA	RPL36P2				ASHG19A3A018444	0.68131	0.161	-1.49218	-4.9661	-1.44821	RPL36P2
ASHG19A3A000616	0.53374	0.025	-2.55822	-3.38	-1.44797	ASHG19A3A000616	ASHG19A3A000616	TCCTGCCCCTTGGAGTTCTCCAGTTATGGCTATCCACGTGAAGAAATTGTTTATCAATGG	GABRG2				ASHG19A3A000616	0.53374	0.025	-2.55822	-3.38	-1.44797	GABRG2
ASHG19A3A009369	0.5348	0.0261	-2.5359	-3.4164	-1.44749	ASHG19A3A009369	ASHG19A3A009369	AACGACGACTTGAATGGGCAGATTTTGAGCCTCAGCCTCTACGAAGCAAAAAACCTCTTT	RAB11FIP4				ASHG19A3A009369	0.5348	0.0261	-2.5359	-3.4164	-1.44749	RAB11FIP4
ASHG19A3A041447	0.63216	0.088	-1.85662	-4.4702	-1.44724	ASHG19A3A041447	ASHG19A3A041447	AAACCACAGACACCATATATCCTTCTGCATCCTTTGGCCAATAAAAGTTGCTGGAGAACC	SPHAR				ASHG19A3A041447	0.63216	0.088	-1.85662	-4.4702	-1.44724	SPHAR
ASHG19A3A002647	0.28941	0.00399	-3.5487	-1.7313	-1.44635	ASHG19A3A002647	ASHG19A3A002647	CTGTCCCTTTCCACCCCCCACCCACCCTCCAGAGGTCCTCCCGACGGCCATGAACACTAC	LTB4R				ASHG19A3A002647	0.28941	0.00399	-3.5487	-1.7313	-1.44635	LTB4R
ASHG19A3A036070	0.63216	0.0886	-1.8524	-4.4763	-1.44611	ASHG19A3A036070	ASHG19A3A036070	GAAAGGTCATTAGTTTCTTGTTACACATTTTGTTAGTCTGGTTTTTGTTGCTTATCGGGT	RAD21				ASHG19A3A036070	0.63216	0.0886	-1.8524	-4.4763	-1.44611	RAD21
ASHG19A3A030432	0.61638	0.057	-2.10478	-4.1004	-1.44585	ASHG19A3A030432	ASHG19A3A030432	ATTACATTGCAGTGAAGGAGAAATATGCCAAGTACCTACCTCACAGTGCAGGGTGGTATG	RP3-486I3.4				ASHG19A3A030432	0.61638	0.057	-2.10478	-4.1004	-1.44585	RP3-486I3.4
ASHG19A3A051546	0.61836	0.0606	-2.07028	-4.153	-1.44549	ASHG19A3A051546	ASHG19A3A051546	ATCCTGCTTAAGGTTTTAGGGTACCTTCAGTACTTTTTGCAATAAAAGTATTTCCTATCC	KLHL21				ASHG19A3A051546	0.61836	0.0606	-2.07028	-4.153	-1.44549	KLHL21
ASHG19A3A006373	0.61677	0.058	-2.09508	-4.1152	-1.44469	ASHG19A3A006373	ASHG19A3A006373	CCCCTGGGGGATTAGCCAGAAGCAGATGATCATGACGCAGTCCTGAGGTTTAATGGGGCA	ST6GAL1				ASHG19A3A006373	0.61677	0.058	-2.09508	-4.1152	-1.44469	ST6GAL1
ASHG19A3A013012	0.65287	0.127	-1.63861	-4.7747	-1.44412	ASHG19A3A013012	ASHG19A3A013012	TGGAGCACTGAGCACCATTTGGAAGCTTGAGAGAAACCAAAATTAAAGAGAGAAAGAGAG	LENG8				ASHG19A3A013012	0.65287	0.127	-1.63861	-4.7747	-1.44412	LENG8
ASHG19A3A047052	0.69135	0.186	-1.40391	-5.0757	-1.44184	ASHG19A3A047052	ASHG19A3A047052	CCAGCTGCTAGGACAGTTTGCAGAGCAGTGGCGTGCGGAGCGGCGGCGGACCACCTCCAG	SC5DL				ASHG19A3A047052	0.69135	0.186	-1.40391	-5.0757	-1.44184	SC5DL
ASHG19A3A049266	0.56341	0.0346	-2.38217	-3.665	-1.44016	ASHG19A3A049266	ASHG19A3A049266	CTGCCTTTCTTCCTTCTCTCATAAACGTACTCAAAACACACGAAGCATAATATGTAAAAA	ZMYM5				ASHG19A3A049266	0.56341	0.0346	-2.38217	-3.665	-1.44016	ZMYM5
ASHG19A3A005684	0.5582	0.0323	-2.41951	-3.605	-1.43992	ASHG19A3A005684	ASHG19A3A005684	CCTCTTCTCTTCTGCTTCCATATTACAGGTTCATCATGAATGAGAAATGGGACACAAACT	NPFFR2				ASHG19A3A005684	0.5582	0.0323	-2.41951	-3.605	-1.43992	NPFFR2
ASHG19A3A010326	0.53374	0.0249	-2.56153	-3.3746	-1.43876	ASHG19A3A010326	ASHG19A3A010326	TTGGCTTAACACATCTCAACCCCTCTGCAAAGCTTTTATTGTCACAGATGAAGACATCAG	MBD2				ASHG19A3A010326	0.53374	0.0249	-2.56153	-3.3746	-1.43876	MBD2
ASHG19A3A009329	0.58658	0.0426	-2.26725	-3.8477	-1.43751	ASHG19A3A009329	ASHG19A3A009329	GCATTAAAAGCTGTTACCAAGTTGTCAGAACATAAGAGCGAAAACAAGGTCATATGTAAT	AL110163				ASHG19A3A009329	0.58658	0.0426	-2.26725	-3.8477	-1.43751	AL110163
ASHG19A3A018557	0.61836	0.0622	-2.05506	-4.1761	-1.43736	ASHG19A3A018557	ASHG19A3A018557	AAGAAGATGAAGAAGTTTTCAGGGGAGATTGTCTACTGTGGGCCGGTGTTTGAGAAGTTC	RP11-40H20.5				ASHG19A3A018557	0.61836	0.0622	-2.05506	-4.1761	-1.43736	RP11-40H20.5
ASHG19A3A052152	0.60326	0.0493	-2.18622	-3.9746	-1.43674	ASHG19A3A052152	ASHG19A3A052152	AAATACTTTGCTGAAGCAAGAAAAAGAAGCCCTCAATCACCGCATCGTGCAGCAGGCTAA	MYO5A				ASHG19A3A052152	0.60326	0.0493	-2.18622	-3.9746	-1.43674	MYO5A
ASHG19A3A036529	0.70039	0.201	-1.352	-5.138	-1.43664	ASHG19A3A036529	ASHG19A3A036529	ATCAGAAAAAGAAAGAAGCCAAAGAGAAAGGTACCTGGGTTCAACTAAAGTGCCAGCCTG	RP11-734J24.1				ASHG19A3A036529	0.70039	0.201	-1.352	-5.138	-1.43664	RP11-734J24.1
ASHG19A3A016829	0.62363	0.0724	-1.96892	-4.3055	-1.43616	ASHG19A3A016829	ASHG19A3A016829	GGTAATAAAATCAGGTAAAACTCCAAAAGGAGCCATTGGAGAAGAACCAAGCTGGGTCTA	AC079354.6				ASHG19A3A016829	0.62363	0.0724	-1.96892	-4.3055	-1.43616	AC079354.6
ASHG19A3A039357	0.62828	0.076	-1.94127	-4.3465	-1.43613	ASHG19A3A039357	ASHG19A3A039357	TACTCTGGTAGCCCCAGCTTCTGACCTGGTCCTTTCTCTGGTATGGGGATAGGAGGAGAG	FGR				ASHG19A3A039357	0.62828	0.076	-1.94127	-4.3465	-1.43613	FGR
ASHG19A3A044906	0.65827	0.132	-1.61511	-4.8061	-1.43585	ASHG19A3A044906	ASHG19A3A044906	TTTTAAGTTGGTTCCTGCTCCTTGGTGCTGCTCTATTACCTCGAAACTTTCAGAAAAAGT	BC027619				ASHG19A3A044906	0.65827	0.132	-1.61511	-4.8061	-1.43585	BC027619
ASHG19A3A010291	0.63587	0.101	-1.77372	-4.5885	-1.43562	ASHG19A3A010291	ASHG19A3A010291	TAAAGCAGCTTCTAAACAGAGAGAGATGCTCATGGAAGATGTGGGCAGTGAGGAAGAACA	NUCKS1				ASHG19A3A010291	0.63587	0.101	-1.77372	-4.5885	-1.43562	NUCKS1
ASHG19A3A053732	0.5348	0.0259	-2.5392	-3.4111	-1.4354	ASHG19A3A053732	ASHG19A3A053732	TTTGGAATTGAGGAAACTTCTCTTTTGATCTCAGCCCTTGGTGGTCCAGGTCTTCATGCT	FCRL5				ASHG19A3A053732	0.5348	0.0259	-2.5392	-3.4111	-1.4354	FCRL5
ASHG19A3A050701	0.65795	0.132	-1.61809	-4.8022	-1.43501	ASHG19A3A050701	ASHG19A3A050701	ATCACTTTTGATGAGATCGTCAACATTGCTTGACAGATGCGGCACTGATCCTTAGCCAGA	RP11-434O22.1				ASHG19A3A050701	0.65795	0.132	-1.61809	-4.8022	-1.43501	RP11-434O22.1
ASHG19A3A052301	0.72782	0.248	-1.21482	-5.2943	-1.43392	ASHG19A3A052301	ASHG19A3A052301	AATCATTTTGGACAGCTTCTTTTGAATAAAGACCTGATTATACAGGCAGTGAGAAACATG	RPL4				ASHG19A3A052301	0.72782	0.248	-1.21482	-5.2943	-1.43392	RPL4
ASHG19A3A018209	0.62363	0.0722	-1.97094	-4.3025	-1.43248	ASHG19A3A018209	ASHG19A3A018209	CTAAAATTCCATTTTATTGGGAACCCATTTTCCACCTGGTCTTTCTTGACAGGGTTTTTT	MAPRE1				ASHG19A3A018209	0.62363	0.0722	-1.97094	-4.3025	-1.43248	MAPRE1
ASHG19A3A020479	0.61106	0.0544	-2.13088	-4.0603	-1.43228	ASHG19A3A020479	ASHG19A3A020479	ATCCTGATAGGTGTTTGCACTCATCTTGGTTGTGTACCCATTGCAAATGCAGGAGATTTT	RP3-370M22.6				ASHG19A3A020479	0.61106	0.0544	-2.13088	-4.0603	-1.43228	RP3-370M22.6
ASHG19A3A011141	0.68478	0.168	-1.46787	-4.9968	-1.43129	ASHG19A3A011141	ASHG19A3A011141	GACCAAAGTGTGTGACTAGTCAATGAAGTGCGACAGCATTAAAGACTGATGCTAAACCTC	DNAJB1				ASHG19A3A011141	0.68478	0.168	-1.46787	-4.9968	-1.43129	DNAJB1
ASHG19A3A004460	0.57167	0.0369	-2.34614	-3.7226	-1.43071	ASHG19A3A004460	ASHG19A3A004460	AAGAGCTGCAGCTCCTCCTGTGCGGTGCACGATCTGATTTTCTGGAGAGATGTGAAGAAG	RTN3				ASHG19A3A004460	0.57167	0.0369	-2.34614	-3.7226	-1.43071	RTN3
ASHG19A3A011116	0.78589	0.402	-0.869026	-5.6282	-1.4304	ASHG19A3A011116	ASHG19A3A011116	AACATTACTCGACAGATGTGGCACCGATCTTTAGCCAGAGAACTCTCTGGAACCATCAAA	CTC-250I14.1				ASHG19A3A011116	0.78589	0.402	-0.869026	-5.6282	-1.4304	CTC-250I14.1
ASHG19A3A045079	0.429	0.0113	-2.98487	-2.6733	-1.43027	ASHG19A3A045079	ASHG19A3A045079	CCAGCCCTATGTACTGCATCAATGTCTACAAGAAAGCACTCTTCATTAAAATGAAATATA	AK128396				ASHG19A3A045079	0.429	0.0113	-2.98487	-2.6733	-1.43027	AK128396
ASHG19A3A046258	0.63015	0.0831	-1.88986	-4.4219	-1.43021	ASHG19A3A046258	ASHG19A3A046258	GACATGGCCTTTGTGAGAAGAAAAAGACCTCAAGAAAGCAACGAAAGGAACGCAAGAACA	RP1-89D4.1				ASHG19A3A046258	0.63015	0.0831	-1.88986	-4.4219	-1.43021	RP1-89D4.1
ASHG19A3A036263	0.43768	0.0121	-2.94903	-2.7332	-1.43013	ASHG19A3A036263	ASHG19A3A036263	TGGTCCCCGAGCTCCTCCCGACCCCACCCGCTCCTACGGCCTCCAACCGGCCCCCCCCAG	CYHR1				ASHG19A3A036263	0.43768	0.0121	-2.94903	-2.7332	-1.43013	CYHR1
ASHG19A3A021099	0.50492	0.0181	-2.7336	-3.0915	-1.42829	ASHG19A3A021099	ASHG19A3A021099	GGCCCCTAGCTTAGGAAGACTGTTGTGTTATTTGTTCAATTTCAATAAAATGATTTGTAG	TUSC2				ASHG19A3A021099	0.50492	0.0181	-2.7336	-3.0915	-1.42829	TUSC2
ASHG19A3A015592	0.70601	0.213	-1.31426	-5.1823	-1.42751	ASHG19A3A015592	ASHG19A3A015592	AACATTGCTCGACAGATGCAGCACTGATCCTTAGCCAGAGAACTCTCTGGAACCATTAAA	AC013717.3				ASHG19A3A015592	0.70601	0.213	-1.31426	-5.1823	-1.42751	AC013717.3
ASHG19A3A047296	0.64051	0.106	-1.74868	-4.6236	-1.42725	ASHG19A3A047296	ASHG19A3A047296	GCAAGACATAGAATAGTGTTGGAAAATGTGCAATATGTGATGTGGCAAATCTCTATTAGG	CD69				ASHG19A3A047296	0.64051	0.106	-1.74868	-4.6236	-1.42725	CD69
ASHG19A3L0001592	0.52527	0.021	-2.65399	-3.223	-1.42722	ASHG19A3L0001592	ASHG19A3L0001592	TTGTTTGTGGTAGATAAAGCCCAGCTCACACTATTCATTTCAGAATGCCGCCAATGGCAG	lincRNA-ANKH				ASHG19A3L0001592	0.52527	0.021	-2.65399	-3.223	-1.42722	lincRNA-ANKH
ASHG19A3A003970	0.44053	0.0124	-2.9362	-2.7546	-1.42705	ASHG19A3A003970	ASHG19A3A003970	ACTCTGGGTGGCTCCACTGTCTAAGCCTGGAGAGTCACCGCCGAGGGATGAGGACGCGCC	EPB49				ASHG19A3A003970	0.44053	0.0124	-2.9362	-2.7546	-1.42705	EPB49
ASHG19A3A002599	0.29382	0.00452	-3.48129	-1.8434	-1.42626	ASHG19A3A002599	ASHG19A3A002599	CACACGCCCCGCGGTCCCCGATCCGCCCCCAACTTCGCGCCAAGTTCGGAGCCGCCTTCT	ANO6				ASHG19A3A002599	0.29382	0.00452	-3.48129	-1.8434	-1.42626	ANO6
ASHG19A3A029922	0.72872	0.256	-1.19198	-5.3191	-1.4261	ASHG19A3A029922	ASHG19A3A029922	AAGGGCTGGGTCGGCTCAGGGACTCACAGGACACTGTGGCAGGAGCCTCTGATCTCATCA	CUL7				ASHG19A3A029922	0.72872	0.256	-1.19198	-5.3191	-1.4261	CUL7
ASHG19A3A044343	0.65047	0.116	-1.6947	-4.6984	-1.42551	ASHG19A3A044343	ASHG19A3A044343	GCAGCGGCTGCACTTCCTCAGCGGGCGGCGGTGGCCGGGGAGTTAATCCTCGACGCACGG	LCOR				ASHG19A3A044343	0.65047	0.116	-1.6947	-4.6984	-1.42551	LCOR
ASHG19A3A048586	0.64743	0.11	-1.72364	-4.6585	-1.42543	ASHG19A3A048586	ASHG19A3A048586	GCGAATTGCTTTGACAGATAACGCTTTGATTGCTCGATCTCTTGGTAAATACGGCATCAT	RP11-122C9.1				ASHG19A3A048586	0.64743	0.11	-1.72364	-4.6585	-1.42543	RP11-122C9.1
ASHG19A3A025061	0.64556	0.109	-1.73219	-4.6466	-1.42437	ASHG19A3A025061	ASHG19A3A025061	GGGAATTTCAATTACATCGAATTCACAAGCATCCTGAAACATGGAGTAAAAGACAAAGAT	RP11-162O12.2				ASHG19A3A025061	0.64556	0.109	-1.73219	-4.6466	-1.42437	RP11-162O12.2
ASHG19A3A047063	0.62952	0.0789	-1.91968	-4.3783	-1.42423	ASHG19A3A047063	ASHG19A3A047063	AGCGCTGTACCTATGTACCTGTTACCACTTTCAAAAATGTATAGACCGTCAACATGGATG	RP11-762B21.3				ASHG19A3A047063	0.62952	0.0789	-1.91968	-4.3783	-1.42423	RP11-762B21.3
ASHG19A3A049122	0.63015	0.0821	-1.89685	-4.4118	-1.42397	ASHG19A3A049122	ASHG19A3A049122	TAAAGTCTGATGAAGGCAGGGGTGGTGATTCATGCTGTGTGACTGACTGTGGGTAATAAA	ACADS				ASHG19A3A049122	0.63015	0.0821	-1.89685	-4.4118	-1.42397	ACADS
ASHG19A3A041318	0.65083	0.118	-1.6832	-4.7142	-1.42334	ASHG19A3A041318	ASHG19A3A041318	TTTCACACATGTGCATTGCAGAGACGTCATGATTCGTGGAAAAATAAAGCAGCTTATAAT	TCEAL2				ASHG19A3A041318	0.65083	0.118	-1.6832	-4.7142	-1.42334	TCEAL2
ASHG19A3A034169	0.65287	0.125	-1.64668	-4.7638	-1.42294	ASHG19A3A034169	ASHG19A3A034169	TATCAGGACCAATTACAATGACAGACATGATGAGATCCGCTATCACTGGGGCTGCAATGT	AC083863.5				ASHG19A3A034169	0.65287	0.125	-1.64668	-4.7638	-1.42294	AC083863.5
ASHG19A3A034261	0.65075	0.117	-1.68845	-4.707	-1.42246	ASHG19A3A034261	ASHG19A3A034261	GGCGGCGGGGCTATGGAGCTCAAGGATGGAGCAAATGTCAACAGGCACAGATGATGGGAG	FLJ35390				ASHG19A3A034261	0.65075	0.117	-1.68845	-4.707	-1.42246	FLJ35390
ASHG19A3A023773	0.68771	0.18	-1.42263	-5.0529	-1.42211	ASHG19A3A023773	ASHG19A3A023773	ATGCGCCGCCAGTGTTTCCGTCAGTACGCGAAGGATGTCGGTTTCATTAAGTTGGACTAA	AC092933.3				ASHG19A3A023773	0.68771	0.18	-1.42263	-5.0529	-1.42211	AC092933.3
ASHG19A3A001357	0.53374	0.0251	-2.55681	-3.3823	-1.42075	ASHG19A3A001357	ASHG19A3A001357	CAGGGTCCTGGTGCGCTCCACCACCCCCAAGCATAATCACCAGCAACACCCGGGACAATA	TYSND1				ASHG19A3A001357	0.53374	0.0251	-2.55681	-3.3823	-1.42075	TYSND1
ASHG19A3A016979	0.66385	0.137	-1.59185	-4.837	-1.42019	ASHG19A3A016979	ASHG19A3A016979	TTAAGTGCCTTCTCTGTGACTGAGAGCCCTAGTGTGATGAGAACTAAAGAGAAAGCCAGA	CTDSP1				ASHG19A3A016979	0.66385	0.137	-1.59185	-4.837	-1.42019	CTDSP1
ASHG19A3A041370	0.59662	0.0457	-2.22773	-3.9098	-1.42004	ASHG19A3A041370	ASHG19A3A041370	TGCACTTGGAAATAGAAGATTCTGGTCCTCTTATTGATATACCTTCTGAGAAAGTTCTGT	RP13-383K5.4				ASHG19A3A041370	0.59662	0.0457	-2.22773	-3.9098	-1.42004	RP13-383K5.4
ASHG19A3A031153	0.63015	0.0863	-1.86781	-4.454	-1.41855	ASHG19A3A031153	ASHG19A3A031153	AGGGCTTGAGTCTCAAGGACTCACTGATTACATACCCAAAGGCTCTTTTCAGAGCCACCC	HIST1H3H				ASHG19A3A031153	0.63015	0.0863	-1.86781	-4.454	-1.41855	HIST1H3H
ASHG19A3A031512	0.34831	0.00655	-3.2805	-2.1785	-1.41851	ASHG19A3A031512	ASHG19A3A031512	ACAGCCCATCCTGGCCACCTTCCACAGGAAACCTGACCTGAAGGACAGAAGAGGAAGGAA	PRICKLE4				ASHG19A3A031512	0.34831	0.00655	-3.2805	-2.1785	-1.41851	PRICKLE4
ASHG19A3A007101	0.65912	0.134	-1.60775	-4.816	-1.41806	ASHG19A3A007101	ASHG19A3A007101	AGGCAGACCTGTTATCCTAAACTAGGGTTTTTAATGACCACAACAAGCAAGCATGCAGCT	GAS5				ASHG19A3A007101	0.65912	0.134	-1.60775	-4.816	-1.41806	GAS5
ASHG19A3A019775	0.70039	0.201	-1.35291	-5.137	-1.41683	ASHG19A3A019775	ASHG19A3A019775	TGCACTCACAGGATCCTGAGCTGCACTTACCTGTGAGAGTCTTCAAACTTTTAAACCTTG	RAC2				ASHG19A3A019775	0.70039	0.201	-1.35291	-5.137	-1.41683	RAC2
ASHG19A3A008215	0.69019	0.184	-1.40867	-5.07	-1.41511	ASHG19A3A008215	ASHG19A3A008215	TTTTGTTCAGGGCTGTGATCGGCCTGGGGAAATAATAAAGATGTTCTTTTAAACGGTAAA	CCL3L3				ASHG19A3A008215	0.69019	0.184	-1.40867	-5.07	-1.41511	CCL3L3
ASHG19A3A038922	0.60891	0.0513	-2.16334	-4.0101	-1.41508	ASHG19A3A038922	ASHG19A3A038922	AATACACCCAGCCCACACCCTGACTTTACAACCTTTAATTAATTAGAGGAAAGAAAGAGA	RP11-305L7.6				ASHG19A3A038922	0.60891	0.0513	-2.16334	-4.0101	-1.41508	RP11-305L7.6
ASHG19A3A052797	0.71732	0.231	-1.26043	-5.2438	-1.41428	ASHG19A3A052797	ASHG19A3A052797	TACTCCTGGCTTAAGTAGTTTAGTGCCTGGGAGAATCCATTACTGAAAAGCATTTAACTT	AC012652.2				ASHG19A3A052797	0.71732	0.231	-1.26043	-5.2438	-1.41428	AC012652.2
ASHG19A3A046732	0.65083	0.118	-1.68366	-4.7135	-1.41345	ASHG19A3A046732	ASHG19A3A046732	GGCACCCGGGAGCGGCGGCGACGGCACCCTGAGAGGAGAAGCGCAGCGCAGTGGCGAGAG	P2RY2				ASHG19A3A046732	0.65083	0.118	-1.68366	-4.7135	-1.41345	P2RY2
ASHG19A3A035077	0.65584	0.13	-1.62545	-4.7923	-1.41276	ASHG19A3A035077	ASHG19A3A035077	AACGCTGCGGCGGGCGGCATGGGATAACGCGGCCATGGTGCGCCGAGATCGCCTCCGCAG	MEST				ASHG19A3A035077	0.65584	0.13	-1.62545	-4.7923	-1.41276	MEST
ASHG19A3A030471	0.63045	0.0867	-1.86542	-4.4574	-1.41231	ASHG19A3A030471	ASHG19A3A030471	TGAATGGTTTGGTGGCCACTGAGGTGTTATGTGGTTTTATGTCGGAGAGATCATAGGCAA	XXyac-YR36GH4.2				ASHG19A3A030471	0.63045	0.0867	-1.86542	-4.4574	-1.41231	XXyac-YR36GH4.2
ASHG19A3A047226	0.70601	0.213	-1.31653	-5.1796	-1.41166	ASHG19A3A047226	ASHG19A3A047226	ACCTATGTATTTGCTACCACTTTCAAAAATCTACAGACAGTCAATGTGGATGAGAACTAA	RP1-102E24.1				ASHG19A3A047226	0.70601	0.213	-1.31653	-5.1796	-1.41166	RP1-102E24.1
ASHG19A3A044562	0.37279	0.00774	-3.19051	-2.3292	-1.41065	ASHG19A3A044562	ASHG19A3A044562	AAGGATTATTTTTCACTCAGTACTGATGTCCTTGGAAATCTTACCTGGAAACATGTTTGC	FAM45A				ASHG19A3A044562	0.37279	0.00774	-3.19051	-2.3292	-1.41065	FAM45A
ASHG19A3A051909	0.56201	0.0329	-2.40876	-3.6223	-1.41058	ASHG19A3A051909	ASHG19A3A051909	GATCGAGGGCCCAGGGAGTCAGCGCTGGGGGCCGCACGCTTGTCGTGTCTGGGTGTGCAT	KIAA0393				ASHG19A3A051909	0.56201	0.0329	-2.40876	-3.6223	-1.41058	KIAA0393
ASHG19A3A019625	0.56341	0.034	-2.39092	-3.651	-1.41008	ASHG19A3A019625	ASHG19A3A019625	AACTTCTGCAAGACATACATTAGGTCATCCCTCGACATTTGCCGAAAGATGGAGAAGGAG	ZBTB8B				ASHG19A3A019625	0.56341	0.034	-2.39092	-3.651	-1.41008	ZBTB8B
ASHG19A3A004956	0.53374	0.0249	-2.56021	-3.3768	-1.40996	ASHG19A3A004956	ASHG19A3A004956	ATGTCAGCCTTTGATATGTCCCATGATTTCTTTTTCTGCTTAACTTCAGAATGGGAAATA	ZNF562				ASHG19A3A004956	0.53374	0.0249	-2.56021	-3.3768	-1.40996	ZNF562
ASHG19A3A044975	0.60486	0.0498	-2.1799	-3.9844	-1.40906	ASHG19A3A044975	ASHG19A3A044975	CCTCTGCCCTGGTCGCATAAATTTGTCTGTGTACTCAAGCAATAAAATGATTGTTTAACT	RPS13				ASHG19A3A044975	0.60486	0.0498	-2.1799	-3.9844	-1.40906	RPS13
ASHG19A3H0000118	0.39255	0.00928	-3.09307	-2.4923	-1.4089	ASHG19A3H0000118	ASHG19A3H0000118	CCATACATGAGAGCCCTCCTCCTTCCCCCAATCCTGGGGGAAAAAAGAGCAGCAGCTAGA	nc-HOXC11-116				ASHG19A3H0000118	0.39255	0.00928	-3.09307	-2.4923	-1.4089	nc-HOXC11-116
ASHG19A3A007361	0.64822	0.112	-1.71591	-4.6692	-1.40839	ASHG19A3A007361	ASHG19A3A007361	ATACCAGCCAAAATCATTTTTGAGGATGACCGGTGCCTTGCTTTCCATGACATTTCCCCT	HINT1				ASHG19A3A007361	0.64822	0.112	-1.71591	-4.6692	-1.40839	HINT1
ASHG19A3A037604	0.72782	0.248	-1.21463	-5.2945	-1.40773	ASHG19A3A037604	ASHG19A3A037604	TTTGTGAGAACCAATGGGAAGGAGCTATGAGCTGCTGGAACCTATTCCCTATGAATTCAT	RP11-336N8.3				ASHG19A3A037604	0.72782	0.248	-1.21463	-5.2945	-1.40773	RP11-336N8.3
ASHG19A3A051286	0.67989	0.16	-1.49706	-4.9599	-1.40744	ASHG19A3A051286	ASHG19A3A051286	TTCCATAGCTACGGCATTGCTCAGTAAGTTGAGGTCAAAAATAAAGGAATCATACATCTC	LRP10				ASHG19A3A051286	0.67989	0.16	-1.49706	-4.9599	-1.40744	LRP10
ASHG19A3A039683	0.62363	0.0708	-1.98201	-4.286	-1.40701	ASHG19A3A039683	ASHG19A3A039683	ATTACTGTGTGAGTTGTGCAATTCACAGCAAAGTAGTCAGGAATCGATCTCGTGAAGCCC	GS1-184P14.2				ASHG19A3A039683	0.62363	0.0708	-1.98201	-4.286	-1.40701	GS1-184P14.2
ASHG19A3A027501	0.67743	0.155	-1.51564	-4.9362	-1.40614	ASHG19A3A027501	ASHG19A3A027501	CTGAAAAACTAAATATCGTTCTGTCAGGGCCTTTGCATAAAGCCATTTGTGTGTACATGC	SLC25A2				ASHG19A3A027501	0.67743	0.155	-1.51564	-4.9362	-1.40614	SLC25A2
ASHG19A3A029671	0.61638	0.0576	-2.09873	-4.1096	-1.4058	ASHG19A3A029671	ASHG19A3A029671	AGTGGACATGCTGGCAACAGGGAGAACCGGATCAACAGACTTATTAGAAGAATGAGCTAA	RPL7P4				ASHG19A3A029671	0.61638	0.0576	-2.09873	-4.1096	-1.4058	RPL7P4
ASHG19A3A001519	0.54936	0.0289	-2.47957	-3.508	-1.40498	ASHG19A3A001519	ASHG19A3A001519	GGATCCTGCATGTTAATGGGTTTAATGGAGATGAGAAGGCAACCAAAGTGCAGGACATCA	GNAS				ASHG19A3A001519	0.54936	0.0289	-2.47957	-3.508	-1.40498	GNAS
ASHG19A3A051478	0.7256	0.244	-1.22548	-5.2826	-1.40498	ASHG19A3A051478	ASHG19A3A051478	ACCTATGTAACTGTTACCACTTTCAAAAATCTACAGACAGTCAATGTGGATGAGAACTAA	RP11-112J1.1				ASHG19A3A051478	0.7256	0.244	-1.22548	-5.2826	-1.40498	RP11-112J1.1
ASHG19A3A021161	0.59356	0.0448	-2.23906	-3.892	-1.40408	ASHG19A3A021161	ASHG19A3A021161	AAGGAAGTTTCCAGCTATAGGTTTATAACCCCAGCTGTGGTCTCTCAGAGATTGGAGATT	RP11-72H11.1				ASHG19A3A021161	0.59356	0.0448	-2.23906	-3.892	-1.40408	RP11-72H11.1
ASHG19A3A023868	0.65053	0.117	-1.69003	-4.7048	-1.40408	ASHG19A3A023868	ASHG19A3A023868	CCACCGGAAATACCATGCACAGAGTCCTTAAAAAATAGAGTGCAGTATTTAAACCACCCG	LRPAP1				ASHG19A3A023868	0.65053	0.117	-1.69003	-4.7048	-1.40408	LRPAP1
ASHG19A3A027024	0.63432	0.0944	-1.81556	-4.5291	-1.40371	ASHG19A3A027024	ASHG19A3A027024	GCAAAATTAGACACCTTTGTCGAGAGTGCCATTCAGATGGTGCTGGAGTGTTTATGGCAA	CTD-2015H6.2				ASHG19A3A027024	0.63432	0.0944	-1.81556	-4.5291	-1.40371	CTD-2015H6.2
ASHG19A3A038037	0.51918	0.0197	-2.68705	-3.1685	-1.40212	ASHG19A3A038037	ASHG19A3A038037	TGTAATACAGATTCTCCTCTGCAGTATGTGGACATTGCCATCCCATGCAACAACAAGGGA	RP11-366O20.5				ASHG19A3A038037	0.51918	0.0197	-2.68705	-3.1685	-1.40212	RP11-366O20.5
ASHG19A3A017493	0.59662	0.046	-2.2248	-3.9144	-1.40173	ASHG19A3A017493	ASHG19A3A017493	GGTCCCGGGCATCTGAATGATCTGTAGGGGAGGGAGTTCAAATAAAGCTTTATTTTGTTC	ACSS1				ASHG19A3A017493	0.59662	0.046	-2.2248	-3.9144	-1.40173	ACSS1
ASHG19A3A012398	0.52073	0.02	-2.68114	-3.1782	-1.40077	ASHG19A3A012398	ASHG19A3A012398	TCTAGGAGACCCCAAATTTGACACCACAGAAAGCAAATAAAACACTTGAAATACGCATAC	PGPEP1				ASHG19A3A012398	0.52073	0.02	-2.68114	-3.1782	-1.40077	PGPEP1
ASHG19A3A045424	0.73892	0.29	-1.10731	-5.4078	-1.40077	ASHG19A3A045424	ASHG19A3A045424	TTGTATAACACAGATTCAGGCATGGATTCCGTGAAGGAACAACACCTAAACCCAAGAGGG	RP11-655M14.2				ASHG19A3A045424	0.73892	0.29	-1.10731	-5.4078	-1.40077	RP11-655M14.2
ASHG19A3A050968	0.6288	0.0768	-1.93509	-4.3556	-1.40073	ASHG19A3A050968	ASHG19A3A050968	TGGCAACTTCAGGATGACAAAAACCAAAGTCTCTTCTGCTGGGAAATCCCAGTACAGATC	NPC2				ASHG19A3A050968	0.6288	0.0768	-1.93509	-4.3556	-1.40073	NPC2
ASHG19A3A036320	0.71037	0.222	-1.28788	-5.2126	-1.4001	ASHG19A3A036320	ASHG19A3A036320	ATGCGTGCTAAAGTTGAATGAGCTGATGGATATGAACCATCAGTCCAAGAATCTGTTTAA	RP11-52B19.1				ASHG19A3A036320	0.71037	0.222	-1.28788	-5.2126	-1.4001	RP11-52B19.1
ASHG19A3A043142	0.61638	0.057	-2.10466	-4.1006	-1.39959	ASHG19A3A043142	ASHG19A3A043142	TCACTAAAGTGGCTGCGTCGATTGGAAATGCTCAGAAGTTGCCTATGTGTGACAAATGTG	PDLIM1				ASHG19A3A043142	0.61638	0.057	-2.10466	-4.1006	-1.39959	PDLIM1
ASHG19A3L0000456	0.36074	0.0071	-3.23722	-2.251	-1.39819	ASHG19A3L0000456	ASHG19A3L0000456	TAGAGGGACTCAGGAAGCTGTCTTCCTGGGCTCCACAGTTGGGATTGAGGGAGAGCAAGA	lincRNA-MMP17				ASHG19A3L0000456	0.36074	0.0071	-3.23722	-2.251	-1.39819	lincRNA-MMP17
ASHG19A3A026203	0.50492	0.0181	-2.73311	-3.0924	-1.39815	ASHG19A3A026203	ASHG19A3A026203	CCTCCTGTCTCAGAAGCTTGTTAGTTATTGTGCCACCTAAATATTGTAATAAAAGTGTTT	GUCY1A3				ASHG19A3A026203	0.50492	0.0181	-2.73311	-3.0924	-1.39815	GUCY1A3
ASHG19A3A047985	0.61677	0.058	-2.09461	-4.1159	-1.39772	ASHG19A3A047985	ASHG19A3A047985	ATTGTCTTTTGGTTGCCATGGTCACCAAACAGGAAGTGGACATTCTAAGGGAGGAGTACT	SELPLG				ASHG19A3A047985	0.61677	0.058	-2.09461	-4.1159	-1.39772	SELPLG
ASHG19A3A009320	0.65082	0.117	-1.68789	-4.7077	-1.39637	ASHG19A3A009320	ASHG19A3A009320	TACTTATGTACCTGTTACCACTTTCAAAATCTACAGACACTCCATGTGGATAAGAACTAA	AC010761.3				ASHG19A3A009320	0.65082	0.117	-1.68789	-4.7077	-1.39637	AC010761.3
ASHG19A3A053400	0.28941	0.00398	-3.55029	-1.7286	-1.39586	ASHG19A3A053400	ASHG19A3A053400	ATTTTTGAAACGGCAACAACAGATGATGTAATACAAAGACGCCCCCACCCCACTGCTTTC	AK094392				ASHG19A3A053400	0.28941	0.00398	-3.55029	-1.7286	-1.39586	AK094392
ASHG19A3A019659	0.62109	0.0673	-2.01058	-4.2433	-1.39349	ASHG19A3A019659	ASHG19A3A019659	CTGCCTACCATCCAGGAAAACTTGTGCTGGAATTGCTGATGGAAACAATTAAATATTTAC	NIPSNAP1				ASHG19A3A019659	0.62109	0.0673	-2.01058	-4.2433	-1.39349	NIPSNAP1
ASHG19A3A029674	0.58671	0.0429	-2.26382	-3.8531	-1.39272	ASHG19A3A029674	ASHG19A3A029674	CGACTGTCGAGATCGCCTAGTATGTTCTGTGAACACAAATAAAATTGATTTACTGTCTGC	IER3				ASHG19A3A029674	0.58671	0.0429	-2.26382	-3.8531	-1.39272	IER3
ASHG19A3A038014	0.62	0.0651	-2.03008	-4.2139	-1.39254	ASHG19A3A038014	ASHG19A3A038014	AGGCAAAGTTAGGGACAAGCTCAATACCTTGTCTTGTTTGACAAAGCTACATATGACAAA	RP11-355O1.7				ASHG19A3A038014	0.62	0.0651	-2.03008	-4.2139	-1.39254	RP11-355O1.7
ASHG19A3A048788	0.66581	0.14	-1.57931	-4.8536	-1.3921	ASHG19A3A048788	ASHG19A3A048788	TGTGCTGAGATCATTCACAATGTTTCCTCCAAGAACTGCAAAGCCGTTGTGGAAAGAGCT	RP11-631N16.1				ASHG19A3A048788	0.66581	0.14	-1.57931	-4.8536	-1.3921	RP11-631N16.1
ASHG19A3A031768	0.43251	0.0116	-2.97235	-2.6942	-1.3921	ASHG19A3A031768	ASHG19A3A031768	TCTGAAGACATGGTAGTTGAGAAGTGTCTTATCTCAGATGGCTGTGGGGTCAAATGCATC	RP5-991C6.2				ASHG19A3A031768	0.43251	0.0116	-2.97235	-2.6942	-1.3921	RP5-991C6.2
ASHG19A3A035066	0.6326	0.092	-1.83059	-4.5076	-1.3912	ASHG19A3A035066	ASHG19A3A035066	TACCCTAAAATGTCCAATCTGTATTTATGTACCTTGTCAGTGTTTTGCTGTTGGTTTTCT	AF277175				ASHG19A3A035066	0.6326	0.092	-1.83059	-4.5076	-1.3912	AF277175
ASHG19A3A024191	0.6397	0.105	-1.75147	-4.6197	-1.39114	ASHG19A3A024191	ASHG19A3A024191	TCCTTTATACCCTGATCATCACTGACAAAGAGAAGGCAGAGAAACTGAACTAGTCCCTGC	RP11-463H12.1				ASHG19A3A024191	0.6397	0.105	-1.75147	-4.6197	-1.39114	RP11-463H12.1
ASHG19A3A004256	0.39164	0.00921	-3.0971	-2.4856	-1.39107	ASHG19A3A004256	ASHG19A3A004256	TTGGGAAGGTTCCCTCAAGTCCAAGCTTTTGTTAGGAGTGATAAACCCAAACTGTTCAGA	43358				ASHG19A3A004256	0.39164	0.00921	-3.0971	-2.4856	-1.39107	43358
ASHG19A3A019427	0.61974	0.0645	-2.03508	-4.2064	-1.39091	ASHG19A3A019427	ASHG19A3A019427	ATCATGAGGAGAAACACAGCCATGCAAAATCTTGCCCAGCACAGTGGATACAGTGTTGAT	GAB4				ASHG19A3A019427	0.61974	0.0645	-2.03508	-4.2064	-1.39091	GAB4
ASHG19A3A039246	0.63616	0.102	-1.76855	-4.5957	-1.3905	ASHG19A3A039246	ASHG19A3A039246	CTTGTACTTGGCAAGGGAAGTCCACTGTGTGATTGTCTGTATTCTTAATATAATTTGTTA	FAM125B				ASHG19A3A039246	0.63616	0.102	-1.76855	-4.5957	-1.3905	FAM125B
ASHG19A3A019822	0.72815	0.249	-1.21084	-5.2987	-1.38922	ASHG19A3A019822	ASHG19A3A019822	TAATGCCAGGAACAGATTTTGCAGTTGGTGGGGTCTCAATAAAAGTTATTTTCCACTGAC	RPL3				ASHG19A3A019822	0.72815	0.249	-1.21084	-5.2987	-1.38922	RPL3
ASHG19A3A029186	0.5568	0.0316	-2.43055	-3.5872	-1.38882	ASHG19A3A029186	ASHG19A3A029186	GTGGGACCCCAAATCCATGTTTGTGTTACCATCGTGTTCCAATAAAACTATCGAAACAGA	CTC-251I16.1				ASHG19A3A029186	0.5568	0.0316	-2.43055	-3.5872	-1.38882	CTC-251I16.1
ASHG19A3A016903	0.63216	0.0889	-1.8506	-4.4789	-1.38852	ASHG19A3A016903	ASHG19A3A016903	AAACCTATGACGATTACAAAGATGAGACCACCATTGACGACTCCATCATGGACGCTGACA	MAP2				ASHG19A3A016903	0.63216	0.0889	-1.8506	-4.4789	-1.38852	MAP2
ASHG19A3A022665	0.59447	0.0452	-2.23432	-3.8995	-1.38727	ASHG19A3A022665	ASHG19A3A022665	GACTCCTCATTTCATCTCACAGACACAATAAAAAAGCATATTTGTCCTGCCTGGGAAGTG	ABHD14A				ASHG19A3A022665	0.59447	0.0452	-2.23432	-3.8995	-1.38727	ABHD14A
ASHG19A3A008566	0.5348	0.0264	-2.52909	-3.4275	-1.38717	ASHG19A3A008566	ASHG19A3A008566	GCAGCTTCACTCACGACTTCAAGATTTGATGCTAATTCTTTTGGATTTCTACAGTTATTA	LRRC59				ASHG19A3A008566	0.5348	0.0264	-2.52909	-3.4275	-1.38717	LRRC59
ASHG19A3A042595	0.65216	0.123	-1.66054	-4.745	-1.38677	ASHG19A3A042595	ASHG19A3A042595	TGAAAGATGCCAATGGCAACAGCTTTGCCGCTCGACTTTCCAACATTTTTGTTATTGGCA	RP11-241I20.3				ASHG19A3A042595	0.65216	0.123	-1.66054	-4.745	-1.38677	RP11-241I20.3
ASHG19A3A054721	0.61836	0.062	-2.05727	-4.1728	-1.38663	ASHG19A3A054721	ASHG19A3A054721	GCCCAGACATTGATTTGTTCAGATGTTTCAATGCCTCATGATACAATAAAACCACAAAAA	NUTF2				ASHG19A3A054721	0.61836	0.062	-2.05727	-4.1728	-1.38663	NUTF2
ASHG19A3A020788	0.5552	0.0305	-2.45036	-3.5553	-1.38657	ASHG19A3A020788	ASHG19A3A020788	AATCTGCCTGCACGGTACCAACAGATGTGGATAAGTGGTTCCATTACCAGAAAAACTTAA	AC104297.1				ASHG19A3A020788	0.5552	0.0305	-2.45036	-3.5553	-1.38657	AC104297.1
ASHG19A3A025817	0.62363	0.0738	-1.95802	-4.3217	-1.38588	ASHG19A3A025817	ASHG19A3A025817	CCAGCAATCACTTGGTTCACATTCATTCAGCTCTCTATGGACCAGAAATCTGATAAATGA	COX7A2P2				ASHG19A3A025817	0.62363	0.0738	-1.95802	-4.3217	-1.38588	COX7A2P2
ASHG19A3A046130	0.63587	0.0998	-1.78309	-4.5752	-1.38583	ASHG19A3A046130	ASHG19A3A046130	GAAAATGATCAGAAAAAGAAAGACGCCAAAGAGAAAGGTACCTGGGTTCAACTAAAGCGC	RP11-16F15.2				ASHG19A3A046130	0.63587	0.0998	-1.78309	-4.5752	-1.38583	RP11-16F15.2
ASHG19A3A031144	0.62549	0.0746	-1.95161	-4.3312	-1.38582	ASHG19A3A031144	ASHG19A3A031144	CCCCCTGCTTACCACACAGCTTTCTATTGCATCAAAGAAATCCTGATAAAAATTATTTTA	FKSG83				ASHG19A3A031144	0.62549	0.0746	-1.95161	-4.3312	-1.38582	FKSG83
ASHG19A3A029395	0.47437	0.0148	-2.84214	-2.9114	-1.38567	ASHG19A3A029395	ASHG19A3A029395	AGGCATCAAGGGAATGGGTATTGTTCAAAAAAGAATGCCCCAAGTGTTACCATGGCTAAA	RP11-339A7.1				ASHG19A3A029395	0.47437	0.0148	-2.84214	-2.9114	-1.38567	RP11-339A7.1
ASHG19A3A012129	0.37415	0.00788	-3.18083	-2.3454	-1.38496	ASHG19A3A012129	ASHG19A3A012129	CCCCTCTGCTTTATTTATTGTAAGCATTCCCACGTTAAATAAACTTTGGCTGTTGTCTAC	TRIM11				ASHG19A3A012129	0.37415	0.00788	-3.18083	-2.3454	-1.38496	TRIM11
ASHG19A3A048527	0.63539	0.0971	-1.79897	-4.5527	-1.38465	ASHG19A3A048527	ASHG19A3A048527	GCTTAACTGAAGTAGAACTATTCATGATGCTTTTCACACATTGTGGCATAAGATGTAAAG	ANO6				ASHG19A3A048527	0.63539	0.0971	-1.79897	-4.5527	-1.38465	ANO6
ASHG19A3A025330	0.50217	0.0175	-2.75246	-3.0603	-1.38436	ASHG19A3A025330	ASHG19A3A025330	CCTCCACCTTCTTTTTCTGTTTGTATTAATGGACAGGTTAGTGCAATGCAATGCAAAAAA	CR936688				ASHG19A3A025330	0.50217	0.0175	-2.75246	-3.0603	-1.38436	CR936688
ASHG19A3A052698	0.6288	0.0779	-1.92681	-4.3678	-1.38407	ASHG19A3A052698	ASHG19A3A052698	ATTACCTGTGCTGTCCCTGCATTCTCAAGCTCCAAATTGTCAACTAAGAAATGGTCACTT	BC043570				ASHG19A3A052698	0.6288	0.0779	-1.92681	-4.3678	-1.38407	BC043570
ASHG19A3A035679	0.72301	0.24	-1.23745	-5.2694	-1.384	ASHG19A3A035679	ASHG19A3A035679	GACACCAGGAAGGTGAGATCTTCGACACAGAAAAAGAGAAATATGAGAATACAGACAGTG	RP1-273G13.1				ASHG19A3A035679	0.72301	0.24	-1.23745	-5.2694	-1.384	RP1-273G13.1
ASHG19A3A035658	0.56341	0.0345	-2.38264	-3.6642	-1.38377	ASHG19A3A035658	ASHG19A3A035658	TGGAGTCTGGATTTGTTTTGTTGTGTTTTGCTTTCCTTCCTGGAAGAAATCCCGAGGGGA	DUSP4				ASHG19A3A035658	0.56341	0.0345	-2.38264	-3.6642	-1.38377	DUSP4
ASHG19A3A022784	0.33218	0.00584	-3.3424	-2.0751	-1.38368	ASHG19A3A022784	ASHG19A3A022784	AAGTTATCATGGCCACAAACCGAATAGAAACTTTGGATCCAGCACTTATCAGACCAGGCC	RP11-436J20.2				ASHG19A3A022784	0.33218	0.00584	-3.3424	-2.0751	-1.38368	RP11-436J20.2
ASHG19A3A006783	0.34139	0.00617	-3.31269	-2.1247	-1.38218	ASHG19A3A006783	ASHG19A3A006783	CAGCCTGGGAGGCTCCGACCCACAGATGCAGCCCCACCCCACGGAGCTGCCAGGACCAGA	CACNA1G				ASHG19A3A006783	0.34139	0.00617	-3.31269	-2.1247	-1.38218	CACNA1G
ASHG19A3A004260	0.62236	0.0677	-2.00745	-4.248	-1.38192	ASHG19A3A004260	ASHG19A3A004260	CAGCCATGAGCGGCGGCGTGTACGGGGGAGATGAAGTTGGAGCCCTTGTTTTTGACATTG	ACTL6A				ASHG19A3A004260	0.62236	0.0677	-2.00745	-4.248	-1.38192	ACTL6A
ASHG19A3A011498	0.64478	0.108	-1.73566	-4.6418	-1.38157	ASHG19A3A011498	ASHG19A3A011498	ACAGGCAGCATGGAAGGCATGGTGGAGATGACTCAAACAAAAACTATGATTCTAGACCAA	POU2F2				ASHG19A3A011498	0.64478	0.108	-1.73566	-4.6418	-1.38157	POU2F2
ASHG19A3A048311	0.46827	0.0144	-2.85588	-2.8885	-1.38142	ASHG19A3A048311	ASHG19A3A048311	TAATGTATATTTTTTCAATGTTGTCGTGAGTGCAGCCCATGTTCCTGCGTGCAGCTCACG	CLSTN3				ASHG19A3A048311	0.46827	0.0144	-2.85588	-2.8885	-1.38142	CLSTN3
ASHG19A3A021576	0.62093	0.0671	-2.0124	-4.2405	-1.38109	ASHG19A3A021576	ASHG19A3A021576	ATATATTAAAAAACGTATCATGCACCAACTGTGAATAGCTGCCGCTTGCGCAGAGGACCC	PLXND1				ASHG19A3A021576	0.62093	0.0671	-2.0124	-4.2405	-1.38109	PLXND1
ASHG19A3A000920	0.37279	0.00774	-3.19055	-2.3291	-1.38091	ASHG19A3A000920	ASHG19A3A000920	TGCCGGGAGGCCCCATCCCGCCAGGTTTCTTTCAGCCTTTTATGTCACCGCGATACGCAG	SSBP3				ASHG19A3A000920	0.37279	0.00774	-3.19055	-2.3291	-1.38091	SSBP3
ASHG19A3A014363	0.61587	0.0564	-2.11068	-4.0913	-1.38073	ASHG19A3A014363	ASHG19A3A014363	AGATGGCGGCGGCTACGCACCCAGGTTCAGGTATGGATCGCGCGTCCTCTCAAACACTAG	AC131180.3				ASHG19A3A014363	0.61587	0.0564	-2.11068	-4.0913	-1.38073	AC131180.3
ASHG19A3A023851	0.51327	0.0189	-2.71095	-3.129	-1.37943	ASHG19A3A023851	ASHG19A3A023851	CCGTGTGGGCCGTGCTGTGTCCTTATGTCATTGTAATATAAATACAGATTTTTATATCTC	MXD4				ASHG19A3A023851	0.51327	0.0189	-2.71095	-3.129	-1.37943	MXD4
ASHG19A3A054182	0.67615	0.154	-1.52078	-4.9296	-1.37872	ASHG19A3A054182	ASHG19A3A054182	TCTACAGAGATCCTGAAGAGATTGAAAAAGAAGAGCAGGCTGCTGCTGAAAAGGCAGTGA	RP11-179G5.1				ASHG19A3A054182	0.67615	0.154	-1.52078	-4.9296	-1.37872	RP11-179G5.1
ASHG19A3A052208	0.50492	0.0181	-2.73311	-3.0924	-1.37787	ASHG19A3A052208	ASHG19A3A052208	TTTGATAAGGCTATAAATGCAGCACTGGCTCAGAGGGTCAGGAACAGAGTCAATTTCAGG	GTF2A2				ASHG19A3A052208	0.50492	0.0181	-2.73311	-3.0924	-1.37787	GTF2A2
ASHG19A3A048967	0.65219	0.123	-1.6563	-4.7508	-1.37751	ASHG19A3A048967	ASHG19A3A048967	AAACAGTAGTTTTGTGTTTTGGCTGCTCTACTGTCCACTGCTAGCCCACAAGAGGAAAAG	RP11-321F8.1				ASHG19A3A048967	0.65219	0.123	-1.6563	-4.7508	-1.37751	RP11-321F8.1
ASHG19A3A010784	0.63587	0.101	-1.77368	-4.5885	-1.37734	ASHG19A3A010784	ASHG19A3A010784	CGGCAGCCTCTTGGCCTCTAATTTGTTTATCTTTTGTGTATAAATCCCAAAATATTGAAT	FLJ45445				ASHG19A3A010784	0.63587	0.101	-1.77368	-4.5885	-1.37734	FLJ45445
ASHG19A3A022416	0.73952	0.291	-1.10443	-5.4107	-1.37666	ASHG19A3A022416	ASHG19A3A022416	ACCTATGTACCGGTTACCACTTTCAAAAATCTACAGACAGTCAATGTGGATGAGAACTAA	AC104306.1				ASHG19A3A022416	0.73952	0.291	-1.10443	-5.4107	-1.37666	AC104306.1
ASHG19A3A024777	0.72872	0.253	-1.2002	-5.3103	-1.37538	ASHG19A3A024777	ASHG19A3A024777	TGTAACAATTATGCCAAAAGACATCCAGCTAGCACACAGCATACGTGGAGAACGTGCTTA	RP11-308D13.2				ASHG19A3A024777	0.72872	0.253	-1.2002	-5.3103	-1.37538	RP11-308D13.2
ASHG19A3A014191	0.69606	0.194	-1.37595	-5.1095	-1.37508	ASHG19A3A014191	ASHG19A3A014191	GGAAGTTTTTAGATAGGCTCATAGCCTTGTATTTCGTTTTAGATTGTAAGCTCAATGGTA	LIMS3				ASHG19A3A014191	0.69606	0.194	-1.37595	-5.1095	-1.37508	LIMS3
ASHG19A3A045279	0.5582	0.0323	-2.41859	-3.6065	-1.37484	ASHG19A3A045279	ASHG19A3A045279	TCTAACACAGGAGCTGTCCTGAGGCTCTGGATGACTTTATTCTTCAAATGGCTTTACCCT	BSCL2				ASHG19A3A045279	0.5582	0.0323	-2.41859	-3.6065	-1.37484	BSCL2
ASHG19A3A029445	0.65152	0.121	-1.66766	-4.7354	-1.37418	ASHG19A3A029445	ASHG19A3A029445	TCAAATGGCGAGGATGGCAAGAAAAGCTGGCAACTTCTATGTACCTGCAGAACCCAAATT	RP1-273P12.3				ASHG19A3A029445	0.65152	0.121	-1.66766	-4.7354	-1.37418	RP1-273P12.3
ASHG19A3A055072	0.61095	0.0541	-2.1342	-4.0552	-1.37335	ASHG19A3A055072	ASHG19A3A055072	AGTCCAGAGCTGAGGACTGCCTGTTTGCAGATTTCAGATACTCAGACTCCACCTTTACTT	LOC728855				ASHG19A3A055072	0.61095	0.0541	-2.1342	-4.0552	-1.37335	LOC728855
ASHG19A3A051408	0.61818	0.0595	-2.08061	-4.1373	-1.37277	ASHG19A3A051408	ASHG19A3A051408	CAGTACTTGGAATTGTGTTCTTTATGGTTGTAGTGTTGGTAAAGCACTAATATGCAGAAA	ARF6				ASHG19A3A051408	0.61818	0.0595	-2.08061	-4.1373	-1.37277	ARF6
ASHG19A3A050071	0.6288	0.0772	-1.93256	-4.3594	-1.37233	ASHG19A3A050071	ASHG19A3A050071	GTTTCTAGCACAAAAATTTGCCTGCTGTGTTACAAAAATAAATTTATGTTGTCCTGTGCC	UFM1				ASHG19A3A050071	0.6288	0.0772	-1.93256	-4.3594	-1.37233	UFM1
ASHG19A3A005787	0.61836	0.0597	-2.07855	-4.1404	-1.37189	ASHG19A3A005787	ASHG19A3A005787	GCGCGGAGCCCGGCCCGGAAGCTAGGAGCCATTCCGTAGTGCCATCCCGAGCAACGCACT	BMP4				ASHG19A3A005787	0.61836	0.0597	-2.07855	-4.1404	-1.37189	BMP4
ASHG19A3A054801	0.67553	0.151	-1.53241	-4.9147	-1.37105	ASHG19A3A054801	ASHG19A3A054801	AGGAAAAGGATCCAGCTTCCTTCTGAAAAGGCGATCTTCCTGTTTGTGGATAAGACAGTC	GABARAPL2				ASHG19A3A054801	0.67553	0.151	-1.53241	-4.9147	-1.37105	GABARAPL2
ASHG19A3A044362	0.69938	0.198	-1.36167	-5.1266	-1.37104	ASHG19A3A044362	ASHG19A3A044362	GAAAAATCCACTGCCTTCCAAAGAAACGATTGAACAGGAGAAGCAAGCAGGCGAATCATA	RP11-163G10.3				ASHG19A3A044362	0.69938	0.198	-1.36167	-5.1266	-1.37104	RP11-163G10.3
ASHG19A3A007010	0.63539	0.0964	-1.80309	-4.5469	-1.36954	ASHG19A3A007010	ASHG19A3A007010	AAGGAGACTGCAAGGATAGGCCCAGGAAAACGAAGAGATGGAGCAGCCTATGCAGAATGG	NGFRAP1				ASHG19A3A007010	0.63539	0.0964	-1.80309	-4.5469	-1.36954	NGFRAP1
ASHG19A3A041119	0.72872	0.252	-1.20378	-5.3064	-1.36715	ASHG19A3A041119	ASHG19A3A041119	GTTACCTATGTACCTGTTACCACTTTCGAAAATCTACAGACAGTCAATGTGGATGAGAAC	RP13-470G3.1				ASHG19A3A041119	0.72872	0.252	-1.20378	-5.3064	-1.36715	RP13-470G3.1
ASHG19A3A044721	0.39164	0.00918	-3.09917	-2.4821	-1.36707	ASHG19A3A044721	ASHG19A3A044721	CGCCGGCCCTCCGCTTCCCCGCGAGACGAAACTTCCCGTCCCGGCGGCTCTGGCACCCAG	IRF7				ASHG19A3A044721	0.39164	0.00918	-3.09917	-2.4821	-1.36707	IRF7
ASHG19A3A049916	0.69275	0.188	-1.39496	-5.0866	-1.36675	ASHG19A3A049916	ASHG19A3A049916	TACTTCTACAGAGATCCTGAAGAGATTGAAAAAGAAGAGCAGGCTGCTGCTGAAAAGGCG	RP11-569O4.5				ASHG19A3A049916	0.69275	0.188	-1.39496	-5.0866	-1.36675	RP11-569O4.5
ASHG19A3A003591	0.63223	0.0901	-1.84299	-4.4898	-1.36623	ASHG19A3A003591	ASHG19A3A003591	ACGGCCGCCTCCGGAGCCCGACGCGGACTTCCAATAGTAGTCAGACATTATCATCCTGTC	KLHL5				ASHG19A3A003591	0.63223	0.0901	-1.84299	-4.4898	-1.36623	KLHL5
ASHG19A3A002480	0.3664	0.0074	-3.21487	-2.2884	-1.3656	ASHG19A3A002480	ASHG19A3A002480	GCGCCCCACCACCGCCCTCACCATGATCCCTGAATATTGCCGAGCCTTAGAAGAGAATGA	ARCN1				ASHG19A3A002480	0.3664	0.0074	-3.21487	-2.2884	-1.3656	ARCN1
ASHG19A3A040763	0.62363	0.0709	-1.98104	-4.2875	-1.36556	ASHG19A3A040763	ASHG19A3A040763	AAACATGACCAGAGAAGCATGTGACTCAGATAATGTTCCCCGGAAGTTGCAGAGCAATCT	PDK3				ASHG19A3A040763	0.62363	0.0709	-1.98104	-4.2875	-1.36556	PDK3
ASHG19A3A015774	0.59587	0.0456	-2.22889	-3.908	-1.36505	ASHG19A3A015774	ASHG19A3A015774	GTCTTTTCCTCTAGTTCCCTGTATTCAAATCCCAGTGTCTAACATTCAATAAATAGCTAT	ANTXR1				ASHG19A3A015774	0.59587	0.0456	-2.22889	-3.908	-1.36505	ANTXR1
ASHG19A3A039706	0.70632	0.215	-1.30985	-5.1874	-1.36483	ASHG19A3A039706	ASHG19A3A039706	AACGTGTAACAATTATGCCAAAAGACATCAAGCTAGCAGGCTGCATACGTGGAGAACGTG	RP1-22N22.1				ASHG19A3A039706	0.70632	0.215	-1.30985	-5.1874	-1.36483	RP1-22N22.1
ASHG19A3A006276	0.61587	0.0564	-2.1111	-4.0907	-1.364	ASHG19A3A006276	ASHG19A3A006276	ACCGTCCAGCTGTCTGTCCGTCCAGATGCCTCCTGCTTGGATTCTGAGTGGTCAGAGATC	ALDH4A1				ASHG19A3A006276	0.61587	0.0564	-2.1111	-4.0907	-1.364	ALDH4A1
ASHG19A3A054054	0.51187	0.0187	-2.71472	-3.1228	-1.36386	ASHG19A3A054054	ASHG19A3A054054	GGCACTCAGCTTCCCAGGCAATAACAGCCGTGGGGTAATAAATGGTCTCTGCACACCTGC	SNAI3				ASHG19A3A054054	0.51187	0.0187	-2.71472	-3.1228	-1.36386	SNAI3
ASHG19A3A034336	0.63015	0.0848	-1.87828	-4.4388	-1.36328	ASHG19A3A034336	ASHG19A3A034336	CCGTCCACCAGATTGTGTTAAATCTAAAGAATCGTTCAGTATTTTATTGTATCTCACTGT	AB074160				ASHG19A3A034336	0.63015	0.0848	-1.87828	-4.4388	-1.36328	AB074160
ASHG19A3A038067	0.36074	0.00713	-3.2347	-2.2552	-1.36309	ASHG19A3A038067	ASHG19A3A038067	TGACTGCCCCAGACTTGGTTTTGTAATGATTTGTACAGGAATAAACACACCTACGCTCCG	ST6GALNAC6				ASHG19A3A038067	0.36074	0.00713	-3.2347	-2.2552	-1.36309	ST6GALNAC6
ASHG19A3L0001563	0.64042	0.105	-1.75028	-4.6214	-1.36288	ASHG19A3L0001563	ASHG19A3L0001563	GTAATTTTTTCCTCTTCTGCCTGGCCTTACATGGTTGGAGCATTTGGCAAAAGGTTATAC	lincRNA-ST8SIA4-2				ASHG19A3L0001563	0.64042	0.105	-1.75028	-4.6214	-1.36288	lincRNA-ST8SIA4-2
ASHG19A3A050967	0.38582	0.00869	-3.12835	-2.4332	-1.36281	ASHG19A3A050967	ASHG19A3A050967	CCCTCTGTGTTCCTTTTGGCAAATGACTTGCTTCCATTGTTTGTTTGTTCAATTGTCTGT	LOC728875				ASHG19A3A050967	0.38582	0.00869	-3.12835	-2.4332	-1.36281	LOC728875
ASHG19A3A041040	0.65263	0.124	-1.65406	-4.7538	-1.36165	ASHG19A3A041040	ASHG19A3A041040	ATTTCTGCTTTTAGGGCCCCGTTTCCATCCAGAAATAAAGGGAAATGCTGGCTTCAGAGT	SNAP47				ASHG19A3A041040	0.65263	0.124	-1.65406	-4.7538	-1.36165	SNAP47
ASHG19A3A000960	0.67553	0.152	-1.52937	-4.9186	-1.36131	ASHG19A3A000960	ASHG19A3A000960	GCCTGGGGAGAGCTTTTGTGACAAGTCCTACGGAGCCCCACGGGGGGACAAGGAGGAGCT	IL32				ASHG19A3A000960	0.67553	0.152	-1.52937	-4.9186	-1.36131	IL32
ASHG19A3A037969	0.65908	0.134	-1.60791	-4.8157	-1.36127	ASHG19A3A037969	ASHG19A3A037969	ACGGTGAGGATGGTGTGACCCCATATATGATTTTCTTTAGGGATGGTTTAGAAACGGAAA	RP11-442A13.1				ASHG19A3A037969	0.65908	0.134	-1.60791	-4.8157	-1.36127	RP11-442A13.1
ASHG19A3A022269	0.68677	0.177	-1.43396	-5.0389	-1.36057	ASHG19A3A022269	ASHG19A3A022269	GTACCTCTCTTTTGTGACTCTTGTACAGCTTAATGTGCAATAAAGGAAAAGTTATATCTG	SYN2				ASHG19A3A022269	0.68677	0.177	-1.43396	-5.0389	-1.36057	SYN2
ASHG19A3A049833	0.63015	0.0815	-1.90098	-4.4057	-1.36049	ASHG19A3A049833	ASHG19A3A049833	GTAATCGAGTTTTGATCATATTTTCTATTAAAGTGGCTAACACCTGGCTACTCTTACTGT	RPL22				ASHG19A3A049833	0.63015	0.0815	-1.90098	-4.4057	-1.36049	RPL22
ASHG19A3A024143	0.61366	0.0555	-2.11963	-4.0776	-1.36013	ASHG19A3A024143	ASHG19A3A024143	AACCTGAGCTGCTGGAACCTCTTCCCTATGAACACATGGCATCAGAGGTGTTAACAAAAT	RP11-731J8.1				ASHG19A3A024143	0.61366	0.0555	-2.11963	-4.0776	-1.36013	RP11-731J8.1
ASHG19A3A017036	0.71225	0.224	-1.2811	-5.2204	-1.35967	ASHG19A3A017036	ASHG19A3A017036	ACCTATGTACCTGTTACCACTTTCAAAAATCTACAGACAGTCAATGTGGACAAGAACTAA	AC016712.2				ASHG19A3A017036	0.71225	0.224	-1.2811	-5.2204	-1.35967	AC016712.2
ASHG19A3A036080	0.62363	0.0715	-1.97593	-4.2951	-1.35933	ASHG19A3A036080	ASHG19A3A036080	CTTACTGTGTGAGTTGTGCAATTCACAGCAAAGTAGTCAGGAATCGATCTCATGAAGCCC	KB-1137H10.1				ASHG19A3A036080	0.62363	0.0715	-1.97593	-4.2951	-1.35933	KB-1137H10.1
ASHG19A3A035627	0.64822	0.113	-1.71036	-4.6768	-1.35843	ASHG19A3A035627	ASHG19A3A035627	GCCGCCCCCAAATTTAATTGTTACAGAATTTTTAAAATGTCGATTACAAACACACCATCA	BC034827				ASHG19A3A035627	0.64822	0.113	-1.71036	-4.6768	-1.35843	BC034827
ASHG19A3A022723	0.70705	0.216	-1.30729	-5.1903	-1.35808	ASHG19A3A022723	ASHG19A3A022723	AAAGTGTATACCACAGATTCAGGCAGGGATTCCGTGAAGGAACAACACCTAGACCTAAGA	RP4-654H19.2				ASHG19A3A022723	0.70705	0.216	-1.30729	-5.1903	-1.35808	RP4-654H19.2
ASHG19A3A024373	0.60742	0.0504	-2.1735	-3.9944	-1.35795	ASHG19A3A024373	ASHG19A3A024373	GCAATCACTAGGGAAGCACAGATGTGGAAAGTGAATGTGCGGAAAATGCCTTCAAATCAG	CCNI				ASHG19A3A024373	0.60742	0.0504	-2.1735	-3.9944	-1.35795	CCNI
ASHG19A3A013844	0.63223	0.0918	-1.83207	-4.5055	-1.3572	ASHG19A3A013844	ASHG19A3A013844	CAATCCCCAACCTCTGACTGCAATGACCTTTCTGTGCAATAAAAGCTTATTGTCCATTAA	NAT8B				ASHG19A3A013844	0.63223	0.0918	-1.83207	-4.5055	-1.3572	NAT8B
ASHG19A3A012919	0.56528	0.0354	-2.36963	-3.6851	-1.35653	ASHG19A3A012919	ASHG19A3A012919	CCAGGGCCTTCCTCTTCCTCTGCTTTTATTTAATAAAAACTAAAAACAGAAACAGGAAAA	NR1H2				ASHG19A3A012919	0.56528	0.0354	-2.36963	-3.6851	-1.35653	NR1H2
ASHG19A3A054626	0.668	0.143	-1.56839	-4.8679	-1.35633	ASHG19A3A054626	ASHG19A3A054626	CCCATTTGCTACATTCCTTTTCCTGTGAAATATGTGAGTGATAATTAAACACTTTAGACC	MT1F				ASHG19A3A054626	0.668	0.143	-1.56839	-4.8679	-1.35633	MT1F
ASHG19A3A016926	0.61093	0.0537	-2.13799	-4.0493	-1.35584	ASHG19A3A016926	ASHG19A3A016926	GAGTGCTCAGAGTCCCTGTATTTTTATACCTTTTTACAATGTTAACTGTTCAGAACTGTT	CROCC				ASHG19A3A016926	0.61093	0.0537	-2.13799	-4.0493	-1.35584	CROCC
ASHG19A3A009594	0.40448	0.01	-3.05074	-2.5632	-1.35573	ASHG19A3A009594	ASHG19A3A009594	GGCACATATGGTCCACTGGAGACAATGTATGATTGAGTTTTTCTTTGGTCTAAAAATTAT	HEXIM1				ASHG19A3A009594	0.40448	0.01	-3.05074	-2.5632	-1.35573	HEXIM1
ASHG19A3A001588	0.50217	0.0177	-2.74561	-3.0717	-1.35553	ASHG19A3A001588	ASHG19A3A001588	CAGAACTTTCCAAGCGGGGGAAACTTGGCGGCGGGATTGCTGTCACGTCTAATGTGGCTG	PLAGL1				ASHG19A3A001588	0.50217	0.0177	-2.74561	-3.0717	-1.35553	PLAGL1
ASHG19A3A029552	0.47392	0.0147	-2.84423	-2.9079	-1.35503	ASHG19A3A029552	ASHG19A3A029552	ATTTCTAATGTTTGGTTATGCCAGTCTCAGCCCCTTTGTGCTGATCAGCAGAGATGTCTG	VN1R12P				ASHG19A3A029552	0.47392	0.0147	-2.84423	-2.9079	-1.35503	VN1R12P
ASHG19A3A026645	0.4282	0.0111	-2.99442	-2.6574	-1.35488	ASHG19A3A026645	ASHG19A3A026645	ATGATCAGAAAAAGAAAGAAGCCTATCAGAAAGGTACCTGGGTTCAACTGAAGTGCCAGC	CTD-2290C23.2				ASHG19A3A026645	0.4282	0.0111	-2.99442	-2.6574	-1.35488	CTD-2290C23.2
ASHG19A3A029544	0.71673	0.23	-1.26314	-5.2407	-1.35478	ASHG19A3A029544	ASHG19A3A029544	CCTCTCGCTCGCCGAGCTCCAGCCAAAGGAGAAGCGGGGTAAGTAAGGAGGTCTCTATAC	CR593845				ASHG19A3A029544	0.71673	0.23	-1.26314	-5.2407	-1.35478	CR593845
ASHG19A3A011148	0.67459	0.149	-1.54085	-4.9037	-1.35471	ASHG19A3A011148	ASHG19A3A011148	GCTTAATGGTGTTGCCACTGCCCTTTTGTACACACATGGAAATCCCTCATTTTTTCTGTG	OR7A10				ASHG19A3A011148	0.67459	0.149	-1.54085	-4.9037	-1.35471	OR7A10
ASHG19A3A007066	0.67989	0.16	-1.49896	-4.9575	-1.35458	ASHG19A3A007066	ASHG19A3A007066	TCGGCCCCGGCCCGACTCTATCACAAGAAGGTTGTTGATCATTATGAAAATCCTAGAAAC	ISCU				ASHG19A3A007066	0.67989	0.16	-1.49896	-4.9575	-1.35458	ISCU
ASHG19A3A048612	0.58414	0.0409	-2.29029	-3.8113	-1.35338	ASHG19A3A048612	ASHG19A3A048612	CCCCGAACGGCATTCTCGGTACTTCTGTTTGTTTTTGTACATTTTATTAGAAAGGACTGT	ACVR1B				ASHG19A3A048612	0.58414	0.0409	-2.29029	-3.8113	-1.35338	ACVR1B
ASHG19A3A048321	0.64556	0.109	-1.73222	-4.6466	-1.35284	ASHG19A3A048321	ASHG19A3A048321	CACAGTCCTTCTGAGGTTGTTAAACAGATTGTTTCCATCAGTATTGAGTCAGGAATTGAG	RP11-277J24.1				ASHG19A3A048321	0.64556	0.109	-1.73222	-4.6466	-1.35284	RP11-277J24.1
ASHG19A3A031652	0.57173	0.0373	-2.34041	-3.7317	-1.35283	ASHG19A3A031652	ASHG19A3A031652	ACATGGTTCCACCCCCTACTTGCCTCAGTGTAATTCGCAGCTGCCAAAATGATGAATTAT	GFRAL				ASHG19A3A031652	0.57173	0.0373	-2.34041	-3.7317	-1.35283	GFRAL
ASHG19A3A043403	0.64779	0.111	-1.72121	-4.6619	-1.35267	ASHG19A3A043403	ASHG19A3A043403	TCTCTCAGGAATTTGCTTGTTACTTGTACTGTGTAAATAAAGCTTCCTGGTTCAATACCC	FAM53B				ASHG19A3A043403	0.64779	0.111	-1.72121	-4.6619	-1.35267	FAM53B
ASHG19A3A035905	0.48145	0.0155	-2.81651	-2.954	-1.35235	ASHG19A3A035905	ASHG19A3A035905	GCCATCAACCGCCACATCAACCTGGAGCTCTGCGCCTCCTACTTTTACCTGTCCATGTCT	AC023644.1				ASHG19A3A035905	0.48145	0.0155	-2.81651	-2.954	-1.35235	AC023644.1
ASHG19A3A001867	0.4282	0.0113	-2.98848	-2.6673	-1.35143	ASHG19A3A001867	ASHG19A3A001867	GGCGGCGGCGCAGTTGCGAGTGCAGGCTCCTTGCCAGAGGCCTCCACTCACTCCAGACCC	USP20				ASHG19A3A001867	0.4282	0.0113	-2.98848	-2.6673	-1.35143	USP20
ASHG19A3A044927	0.54106	0.0272	-2.51412	-3.4519	-1.35131	ASHG19A3A044927	ASHG19A3A044927	CTAGCAAGGCTTTCTTCCTTTCTTATTGCCCAGAGACTGACTGATACATCTTTTGTTATT	TMEM41B				ASHG19A3A044927	0.54106	0.0272	-2.51412	-3.4519	-1.35131	TMEM41B
ASHG19A3A047828	0.65584	0.13	-1.6249	-4.7931	-1.35114	ASHG19A3A047828	ASHG19A3A047828	GTACCACAGTGAGGTGAATAAAACGGGATTTTCAGAAGTTAGCCTGAATTTAACTGTATT	NAP1L1				ASHG19A3A047828	0.65584	0.13	-1.6249	-4.7931	-1.35114	NAP1L1
ASHG19A3A014072	0.62363	0.0693	-1.99447	-4.2674	-1.35074	ASHG19A3A014072	ASHG19A3A014072	CTCTTCTCGGTAGAAGGGAGAAGGACAGAGCTCTCTTCAATAAATGCGTCGGGTCAAAGC	FAHD2B				ASHG19A3A014072	0.62363	0.0693	-1.99447	-4.2674	-1.35074	FAHD2B
ASHG19A3A038824	0.53374	0.025	-2.55964	-3.3777	-1.34998	ASHG19A3A038824	ASHG19A3A038824	TAACCGTAGCCTCTGGACACTGAGACTGGAAGGAGAATAAAGGATGCTTGTTGTTTTTAA	SRGAP2				ASHG19A3A038824	0.53374	0.025	-2.55964	-3.3777	-1.34998	SRGAP2
ASHG19A3A012615	0.64398	0.108	-1.73701	-4.6399	-1.34995	ASHG19A3A012615	ASHG19A3A012615	TAACTGTAAGTTCACATGAACCTCGTGGGTTTTGGCTTAGGCTGGTAGCTTCTATGTAAT	UQCRHL				ASHG19A3A012615	0.64398	0.108	-1.73701	-4.6399	-1.34995	UQCRHL
ASHG19A3A028396	0.63216	0.0876	-1.85897	-4.4668	-1.34784	ASHG19A3A028396	ASHG19A3A028396	GAGCAACCTCACAGCACCTGAACCTCAAGAATAGGTATCTACAAGTGAAAATGCACAACT	RP11-524L6.1				ASHG19A3A028396	0.63216	0.0876	-1.85897	-4.4668	-1.34784	RP11-524L6.1
ASHG19A3A030952	0.63015	0.0826	-1.89334	-4.4169	-1.3478	ASHG19A3A030952	ASHG19A3A030952	TGAAGAGGGAAAAGGAGTGAGAAGACAAAGCCGTCAAAGCCCCAACAGCTTTGTATTTCT	MLLT11				ASHG19A3A030952	0.63015	0.0826	-1.89334	-4.4169	-1.3478	MLLT11
ASHG19A3L0001691	0.62093	0.0662	-2.01998	-4.2291	-1.34747	ASHG19A3L0001691	ASHG19A3L0001691	ATAATATAAATAGCAGCAACGTTGATGGTATTCAAGATACAGTCAGCAGAAAGTGGGAGA	lincRNA-ATP6AP1L-2				ASHG19A3L0001691	0.62093	0.0662	-2.01998	-4.2291	-1.34747	lincRNA-ATP6AP1L-2
ASHG19A3A038925	0.41089	0.0103	-3.03744	-2.5854	-1.34726	ASHG19A3A038925	ASHG19A3A038925	GAAAATGATCAGTAAAAGAAAGAAGCCAAAGAGAAAGGTGCCTGGGTTCAACTGAAGTGC	RP11-118F2.2				ASHG19A3A038925	0.41089	0.0103	-3.03744	-2.5854	-1.34726	RP11-118F2.2
ASHG19A3A023298	0.61836	0.0609	-2.06705	-4.158	-1.34721	ASHG19A3A023298	ASHG19A3A023298	AGCCAGATCTGCAACTATGAAATCGTCACCACAGATGTGCCTTTTGCCATCGACAGAAAT	CLSTN2				ASHG19A3A023298	0.61836	0.0609	-2.06705	-4.158	-1.34721	CLSTN2
ASHG19A3A038527	0.67745	0.155	-1.51548	-4.9364	-1.34692	ASHG19A3A038527	ASHG19A3A038527	TCAATATGTGCCGCCAGTGTTTCCGTCAGTACACGAAGGATATCGGTTTCATTAAGTTGG	RP11-156G14.6				ASHG19A3A038527	0.67745	0.155	-1.51548	-4.9364	-1.34692	RP11-156G14.6
ASHG19A3A017570	0.5348	0.0264	-2.52981	-3.4264	-1.3467	ASHG19A3A017570	ASHG19A3A017570	CTGGCGGCCTTCCTCGGGGGTATCCTGGTGTTTGGAGAAAACAATAACATCAACAGCCAG	PXMP4				ASHG19A3A017570	0.5348	0.0264	-2.52981	-3.4264	-1.3467	PXMP4
ASHG19A3A052897	0.57167	0.0369	-2.34673	-3.7216	-1.34597	ASHG19A3A052897	ASHG19A3A052897	AACACTCACGTGAAGAAGTTCAGCCTGGCCGCAACTCGCAGCAATGACCCTGTGGCCATT	TMOD2				ASHG19A3A052897	0.57167	0.0369	-2.34673	-3.7216	-1.34597	TMOD2
ASHG19A3A042598	0.63015	0.0843	-1.88176	-4.4337	-1.34511	ASHG19A3A042598	ASHG19A3A042598	AAGAACAGAATGAAGAAAGTCAGGGGACTGTAAAGGCCAATGTTTGTGTGGGCAAAAAGC	RP11-460H18.2				ASHG19A3A042598	0.63015	0.0843	-1.88176	-4.4337	-1.34511	RP11-460H18.2
ASHG19A3A001459	0.55683	0.0317	-2.42956	-3.5888	-1.34506	ASHG19A3A001459	ASHG19A3A001459	GAAAAGACAATTGATGACCTGGAAGATAAACTGAAATGCACCAAAGAGGAGCACCTCTGT	TPM3				ASHG19A3A001459	0.55683	0.0317	-2.42956	-3.5888	-1.34506	TPM3
ASHG19A3A015772	0.53374	0.0252	-2.55476	-3.3857	-1.34498	ASHG19A3A015772	ASHG19A3A015772	ATGAACAAGGAAGTCATGCCCTCCATTCAATCCCTTGATGCACTGGTCAAGGAAAAGAAG	GKN1				ASHG19A3A015772	0.53374	0.0252	-2.55476	-3.3857	-1.34498	GKN1
ASHG19A3A029619	0.70601	0.213	-1.3136	-5.183	-1.34461	ASHG19A3A029619	ASHG19A3A029619	TCATCGAAGTAGATCCTGACACTAAGGAAATGCTGAAGCTTTTGGACTTTGGCAGCCTGT	RPS17P1				ASHG19A3A029619	0.70601	0.213	-1.3136	-5.183	-1.34461	RPS17P1
ASHG19A3A020965	0.63539	0.0976	-1.79594	-4.557	-1.34437	ASHG19A3A020965	ASHG19A3A020965	AGACTTGGCCTGTATGAGAAGAAAAATACCTCAAGAAAGCAATGAAAGGAACGCAAGAAC	RP11-578F5.1				ASHG19A3A020965	0.63539	0.0976	-1.79594	-4.557	-1.34437	RP11-578F5.1
ASHG19A3A042685	0.69658	0.195	-1.37173	-5.1146	-1.34363	ASHG19A3A042685	ASHG19A3A042685	CATTGAGCTTGTTTCAAATTCAGCGGCTTTGATTCAGCAAGCAACAACAGTTAAAAACAA	RP11-256K7.1				ASHG19A3A042685	0.69658	0.195	-1.37173	-5.1146	-1.34363	RP11-256K7.1
ASHG19A3A042393	0.52824	0.0231	-2.60177	-3.3088	-1.34353	ASHG19A3A042393	ASHG19A3A042393	TCTATAAGGGTGGAAAAATCTACAAGGTTCCTTCCACTGAAGCAGAAGCCCTGGCATCTA	GDI2				ASHG19A3A042393	0.52824	0.0231	-2.60177	-3.3088	-1.34353	GDI2
ASHG19A3A045342	0.63015	0.0834	-1.88776	-4.425	-1.34265	ASHG19A3A045342	ASHG19A3A045342	ATTATTTTTAAGCTCCGTGAGTGCGTGGGTCAGTGTCTGCATGAAGTGGAATAAACTGCC	ATG2A				ASHG19A3A045342	0.63015	0.0834	-1.88776	-4.425	-1.34265	ATG2A
ASHG19A3A022591	0.63435	0.0948	-1.81301	-4.5328	-1.3426	ASHG19A3A022591	ASHG19A3A022591	GTGGCTCATCATCTCTTTAGTTGTTTTCACTAAGTCATTCCTACCATAACTGTGAATTTA	CCDC72				ASHG19A3A022591	0.63435	0.0948	-1.81301	-4.5328	-1.3426	CCDC72
ASHG19A3A051802	0.60891	0.0519	-2.15778	-4.0187	-1.34255	ASHG19A3A051802	ASHG19A3A051802	GGGGGGTCTCGATTTCACTAACGTTGTATATGAAAATGTCTGCAATAAAAAGTACTTTTA	PPP2R5C				ASHG19A3A051802	0.60891	0.0519	-2.15778	-4.0187	-1.34255	PPP2R5C
ASHG19A3A037953	0.64852	0.113	-1.70846	-4.6795	-1.34243	ASHG19A3A037953	ASHG19A3A037953	TAGAAGGTGGAAATGCTGACAACAGGGGGGACCAGATCAACAGCCTTCTTAGAAGAATAA	RP11-402G3.4				ASHG19A3A037953	0.64852	0.113	-1.70846	-4.6795	-1.34243	RP11-402G3.4
ASHG19A3A017925	0.41955	0.0108	-3.01356	-2.6254	-1.34177	ASHG19A3A017925	ASHG19A3A017925	GGGCCATGTTTGAGTTTTGCTTTGTATGTTGTTTTGCAAGTATCTGCCTGGTACTTTGAT	GMEB2				ASHG19A3A017925	0.41955	0.0108	-3.01356	-2.6254	-1.34177	GMEB2
ASHG19A3A045355	0.60891	0.051	-2.16747	-4.0037	-1.34148	ASHG19A3A045355	ASHG19A3A045355	CCCCTTGGTTTTGTGTTACAAGAGTTGTTGGAGACAGTTTCAGATGATTATTTAATTTGT	SYVN1				ASHG19A3A045355	0.60891	0.051	-2.16747	-4.0037	-1.34148	SYVN1
ASHG19A3A009557	0.50217	0.0176	-2.74997	-3.0644	-1.3412	ASHG19A3A009557	ASHG19A3A009557	CCGGTAGCGGACGGTCCTTGCATTGGCCTCCGGCAGGCGCCCCCCGGGGGCGGGAAGCTG	NBR1				ASHG19A3A009557	0.50217	0.0176	-2.74997	-3.0644	-1.3412	NBR1
ASHG19A3A006240	0.45295	0.0131	-2.90671	-2.8038	-1.34102	ASHG19A3A006240	ASHG19A3A006240	CCCCTCTCTGCCCCGTCTCCAGCTTTTTTGCAGGGCACAAAACAGCTTCTGCTAGCAAAC	SLC24A4				ASHG19A3A006240	0.45295	0.0131	-2.90671	-2.8038	-1.34102	SLC24A4
ASHG19A3A041158	0.5348	0.0255	-2.54869	-3.3956	-1.34096	ASHG19A3A041158	ASHG19A3A041158	GGGGCTTCTGTGTTTGTTATGTATGCTGGGTGGGATATTGTGCTTTTATTTCTATATTGT	TAF1				ASHG19A3A041158	0.5348	0.0255	-2.54869	-3.3956	-1.34096	TAF1
ASHG19A3A035047	0.54302	0.0277	-2.50342	-3.4693	-1.34056	ASHG19A3A035047	ASHG19A3A035047	CTCATGAGTGGTGTTTCCCTCAAGCCCGAATTCGTAGACATCATCAATGCCAAACAATGA	RP11-128A6.1				ASHG19A3A035047	0.54302	0.0277	-2.50342	-3.4693	-1.34056	RP11-128A6.1
ASHG19A3A038646	0.63848	0.105	-1.75559	-4.6139	-1.3404	ASHG19A3A038646	ASHG19A3A038646	GTTACACAAACGCCAGCACAAATTCAACCAGTGTCACATCATCTACACCAACAGTGGTAT	RBPJP6				ASHG19A3A038646	0.63848	0.105	-1.75559	-4.6139	-1.3404	RBPJP6
ASHG19A3A000615	0.31277	0.00506	-3.42	-1.9455	-1.34034	ASHG19A3A000615	ASHG19A3A000615	GAAGATGCGCCTGGATGTCAACAAGATGGACCCCCATGAGAACATCTTACTGAGCACTCT	GABRB2				ASHG19A3A000615	0.31277	0.00506	-3.42	-1.9455	-1.34034	GABRB2
ASHG19A3A047426	0.62952	0.0802	-1.91006	-4.3924	-1.33929	ASHG19A3A047426	ASHG19A3A047426	TTGATCCACACCTACCCAGTTGGTGAAGACAGCCTTGTATCTGATCGTTCTAAAAAAGAG	C12orf11				ASHG19A3A047426	0.62952	0.0802	-1.91006	-4.3924	-1.33929	C12orf11
ASHG19A3L0001272	0.5312	0.0245	-2.57029	-3.3603	-1.33864	ASHG19A3L0001272	ASHG19A3L0001272	AACTTCAGACGCGAGAGTGTTGATTATACACTCAAGGCCCCACATTAGGGAAGTTTGTGA	lincRNA-POTED-1				ASHG19A3L0001272	0.5312	0.0245	-2.57029	-3.3603	-1.33864	lincRNA-POTED-1
ASHG19A3A035130	0.63587	0.0985	-1.79075	-4.5644	-1.3373	ASHG19A3A035130	ASHG19A3A035130	CAAGGAGCCCAAAAGCCAGGATATTGGTCTACCTGAGGCTGTTGGTCAAACTGTACAGGT	AC009517.2				ASHG19A3A035130	0.63587	0.0985	-1.79075	-4.5644	-1.3373	AC009517.2
ASHG19A3A021398	0.6922	0.187	-1.39897	-5.0817	-1.33694	ASHG19A3A021398	ASHG19A3A021398	CAAAGATCCTGAAGAGATTGAAAAAGAAGAGCAGGCTGCTGCTGAAAAGGCAGTGACCAA	RP11-179A18.1				ASHG19A3A021398	0.6922	0.187	-1.39897	-5.0817	-1.33694	RP11-179A18.1
ASHG19A3A019856	0.63587	0.099	-1.78785	-4.5685	-1.33659	ASHG19A3A019856	ASHG19A3A019856	GGAGGTGTTTGCTGGTTTTCTTCGGTGTTTTTTCTAATGCAATAAACTCATTTCTGCCTG	BC008357				ASHG19A3A019856	0.63587	0.099	-1.78785	-4.5685	-1.33659	BC008357
ASHG19A3A014204	0.68479	0.169	-1.46432	-5.0012	-1.33556	ASHG19A3A014204	ASHG19A3A014204	TGGCCAGTCTCTGTGTGTCTTAATCCCTTGTCCTTCATTAAAAGCAAAACTAAAGAAAAC	LOC541471				ASHG19A3A014204	0.68479	0.169	-1.46432	-5.0012	-1.33556	LOC541471
ASHG19A3A009275	0.5552	0.0314	-2.43551	-3.5792	-1.33547	ASHG19A3A009275	ASHG19A3A009275	AGAACCAATGGGAAGGAACCTGAGCTGCTGGAACCTCTTCCCTATGAATTCATGGCATAA	RP11-822E23.1				ASHG19A3A009275	0.5552	0.0314	-2.43551	-3.5792	-1.33547	RP11-822E23.1
ASHG19A3A015784	0.65287	0.125	-1.6498	-4.7596	-1.33522	ASHG19A3A015784	ASHG19A3A015784	CTGTTCAGCTGTTAATGCTGGGATCCATATTTAGTTTTATAAGCTTTTCCCTGTTTTTAG	PCBP1				ASHG19A3A015784	0.65287	0.125	-1.6498	-4.7596	-1.33522	PCBP1
ASHG19A3A002421	0.43768	0.0119	-2.95762	-2.7189	-1.33491	ASHG19A3A002421	ASHG19A3A002421	CCGGGCCTGGAGCCCCACACCCGAGCTGCCTCAACAGGAGGGTGGGGGAACAGCTCAACA	ARTN				ASHG19A3A002421	0.43768	0.0119	-2.95762	-2.7189	-1.33491	ARTN
ASHG19A3A012084	0.58531	0.0421	-2.27391	-3.8372	-1.33467	ASHG19A3A012084	ASHG19A3A012084	GTCTAACTGTGGCCAAGTATGGTGACCTCTATTTTTCTTTATATTGACTCTTTGTATTTC	C1orf35				ASHG19A3A012084	0.58531	0.0421	-2.27391	-3.8372	-1.33467	C1orf35
ASHG19A3A045172	0.33218	0.00584	-3.34283	-2.0743	-1.33453	ASHG19A3A045172	ASHG19A3A045172	ACTGTGTTTATCAATATTTGGGCTCTTCACCACAACCCCTATTTCTGGGAAAACCCTCAG	CYP4Z2P				ASHG19A3A045172	0.33218	0.00584	-3.34283	-2.0743	-1.33453	CYP4Z2P
ASHG19A3A012350	0.68739	0.18	-1.42466	-5.0504	-1.33419	ASHG19A3A012350	ASHG19A3A012350	CGAAGTGTGGAATTTGGGGTTGTCCTGTGTAAATTACACAATAAAGCAAAAGTCAGTTAT	FAM32A				ASHG19A3A012350	0.68739	0.18	-1.42466	-5.0504	-1.33419	FAM32A
ASHG19A3A039388	0.62363	0.072	-1.97194	-4.301	-1.33358	ASHG19A3A039388	ASHG19A3A039388	ACCCAAGAGCTTCAGCTCCTGTAAACAGCCAGGTTAATAAAAGCACATGCCGTGAAGTTT	SURF2				ASHG19A3A039388	0.62363	0.072	-1.97194	-4.301	-1.33358	SURF2
ASHG19A3A039092	0.69998	0.2	-1.35631	-5.1329	-1.33325	ASHG19A3A039092	ASHG19A3A039092	ATGGAGCTACTGAAGGTCTCCAAGGACAAACAGGCCCTCAAATTTATCAAGAAAAGGGTG	RP11-220D10.1				ASHG19A3A039092	0.69998	0.2	-1.35631	-5.1329	-1.33325	RP11-220D10.1
ASHG19A3L0000483	0.63539	0.0966	-1.80215	-4.5482	-1.33264	ASHG19A3L0000483	ASHG19A3L0000483	TTTTACTTTACTTTCTTTCTTCCTTTGTTGAGCTTGAGTAGGGGGTACAGGGGTGAGGGT	lincRNA-ALG10-1				ASHG19A3L0000483	0.63539	0.0966	-1.80215	-4.5482	-1.33264	lincRNA-ALG10-1
ASHG19A3A047265	0.65287	0.125	-1.64691	-4.7635	-1.33242	ASHG19A3A047265	ASHG19A3A047265	CACAGTCTTTCTGAGGTTGTTAAACAGATTGCTTCCATCAGTATTGAGTCAGGAATTGAG	RP11-69M1.1				ASHG19A3A047265	0.65287	0.125	-1.64691	-4.7635	-1.33242	RP11-69M1.1
ASHG19A3A011199	0.63223	0.0913	-1.83512	-4.5011	-1.33216	ASHG19A3A011199	ASHG19A3A011199	GGTTGCTTTTTTCTGGGGTCTTTGAGCTCCAAAAAATAAACACTTCCTTTGAGGGAGAGC	BST2				ASHG19A3A011199	0.63223	0.0913	-1.83512	-4.5011	-1.33216	BST2
ASHG19A3A008486	0.63015	0.0845	-1.88017	-4.436	-1.33214	ASHG19A3A008486	ASHG19A3A008486	TCTGATGAGGGCGAATTGCTATGACATTCCAAGCTCCAATAAAGACTGTCCCAGACTTTG	OSBPL7				ASHG19A3A008486	0.63015	0.0845	-1.88017	-4.436	-1.33214	OSBPL7
ASHG19A3A036297	0.46822	0.0143	-2.86218	-2.8781	-1.33095	ASHG19A3A036297	ASHG19A3A036297	GTTGAACTGCCTCCTGATTACGATGCTTTAGATGTTGCCGGCAAAATTGGGATTATCTAA	RP11-745K9.1				ASHG19A3A036297	0.46822	0.0143	-2.86218	-2.8781	-1.33095	RP11-745K9.1
ASHG19A3A004282	0.50217	0.0176	-2.74884	-3.0663	-1.33087	ASHG19A3A004282	ASHG19A3A004282	ACCGCGCCCCGCCCGGGGTCCCCAGCCGATCGGGTCAGGCAAGTCCATCCCGTCCTGAGA	DNM1				ASHG19A3A004282	0.50217	0.0176	-2.74884	-3.0663	-1.33087	DNM1
ASHG19A3A012444	0.63015	0.0835	-1.88673	-4.4265	-1.33063	ASHG19A3A012444	ASHG19A3A012444	GTCTCCAGAACCAACACTCTTGAATACAACAATAAAACCCCTCTTCAAACAAACAAAAAA	AC010329.1				ASHG19A3A012444	0.63015	0.0835	-1.88673	-4.4265	-1.33063	AC010329.1
ASHG19A3A039338	0.5954	0.0455	-2.23042	-3.9056	-1.33047	ASHG19A3A039338	ASHG19A3A039338	GGAAATCCAACAGCAAGTTGAAGCCCGAAGTTGTGGAGGAGCTGACCAGGAAGACCTACT	NCS1				ASHG19A3A039338	0.5954	0.0455	-2.23042	-3.9056	-1.33047	NCS1
ASHG19A3A008518	0.66204	0.135	-1.60025	-4.8259	-1.33004	ASHG19A3A008518	ASHG19A3A008518	GAAAGATGAATTCATCCTTGAAGGAAATGACATTGAGCTTGTTTCAAATTCAGCGGCTTT	CTD-2377D24.1				ASHG19A3A008518	0.66204	0.135	-1.60025	-4.8259	-1.33004	CTD-2377D24.1
ASHG19A3A010706	0.68677	0.177	-1.43447	-5.0383	-1.32986	ASHG19A3A010706	ASHG19A3A010706	TTGCCCAGAAGAAAAAGATGTCCCAGAAGAAACTGAAGAAACAAAAACTTATGGCACAGG	RP11-640A1.1				ASHG19A3A010706	0.68677	0.177	-1.43447	-5.0383	-1.32986	RP11-640A1.1
ASHG19A3A030954	0.60071	0.0485	-2.19545	-3.9602	-1.32938	ASHG19A3A030954	ASHG19A3A030954	GTTACTGTGTGAGTTGTGCAATTCACAGCAAAGTAGTCAGGAATCGATCTCATGAAGCCC	RP11-288G3.3				ASHG19A3A030954	0.60071	0.0485	-2.19545	-3.9602	-1.32938	RP11-288G3.3
ASHG19A3A042653	0.5552	0.031	-2.44113	-3.5702	-1.32886	ASHG19A3A042653	ASHG19A3A042653	TAAAAACCAAATTTCGTGAAGAGCCAGGTTGCTGTGTTGCAGTGCATTGTGTTGCAGGAT	PTP4A2				ASHG19A3A042653	0.5552	0.031	-2.44113	-3.5702	-1.32886	PTP4A2
ASHG19A3A006536	0.50217	0.0178	-2.74198	-3.0777	-1.32715	ASHG19A3A006536	ASHG19A3A006536	TTCTGCAAATGCGACAAGCCTCCCAGGTTCAAGAAGACGTGGAAGCTGCGGGCTCTGAAG	IL6R				ASHG19A3A006536	0.50217	0.0178	-2.74198	-3.0777	-1.32715	IL6R
ASHG19A3A033165	0.64632	0.109	-1.7282	-4.6522	-1.32694	ASHG19A3A033165	ASHG19A3A033165	GCCCCTTTAGATTGTGAAATGTGGCTCAAGGTCTTCACAACTTTCCTTTCCTTTGCAACA	HEPACAM2				ASHG19A3A033165	0.64632	0.109	-1.7282	-4.6522	-1.32694	HEPACAM2
ASHG19A3A020497	0.63015	0.0826	-1.89323	-4.417	-1.32688	ASHG19A3A020497	ASHG19A3A020497	TTGTATGTTCTTTTGGCCTTTTGTTCCTACCTAAATGAAGAAACCATGCCTGGAGGGGCC	L3MBTL2				ASHG19A3A020497	0.63015	0.0826	-1.89323	-4.417	-1.32688	L3MBTL2
ASHG19A3A005843	0.45295	0.013	-2.90996	-2.7984	-1.32498	ASHG19A3A005843	ASHG19A3A005843	GCAGCAACGAGCTGGAGGAGGAGAAGGAAGGCCCGGCGACTGAAGCAGGCAAAGGAGGAG	ATP6V1G2				ASHG19A3A005843	0.45295	0.013	-2.90996	-2.7984	-1.32498	ATP6V1G2
ASHG19A3A054267	0.68461	0.168	-1.46845	-4.996	-1.32488	ASHG19A3A054267	ASHG19A3A054267	ACACATGCTAAAGTTGAATGAGCTGATGGGTATGAACCACTAGTCCAAGAATCTGTTTAA	RP11-382N13.1				ASHG19A3A054267	0.68461	0.168	-1.46845	-4.996	-1.32488	RP11-382N13.1
ASHG19A3A030386	0.69019	0.184	-1.40887	-5.0697	-1.32449	ASHG19A3A030386	ASHG19A3A030386	TGTGATTGCATATAACTACTGCTTTTCCACCTGCCTTGGCCATGTGGAGAACTTGGGAAA	REV3L				ASHG19A3A030386	0.69019	0.184	-1.40887	-5.0697	-1.32449	REV3L
ASHG19A3A004008	0.59946	0.0478	-2.20327	-3.948	-1.32412	ASHG19A3A004008	ASHG19A3A004008	AGGGGTCCATACGGCGTTGTTCTGGATTCCCGTCGTAACTTAAAGGGAAATTTTCACAAT	RPSA				ASHG19A3A004008	0.59946	0.0478	-2.20327	-3.948	-1.32412	RPSA
ASHG19A3A048041	0.68677	0.175	-1.44164	-5.0294	-1.32383	ASHG19A3A048041	ASHG19A3A048041	AGTGTGATCACCCCTGGTCAATTTGCTTTCTTTCTTACCTTTTCCTTTCCTTGGGTTGGG	TBX5				ASHG19A3A048041	0.68677	0.175	-1.44164	-5.0294	-1.32383	TBX5
ASHG19A3A035616	0.6841	0.167	-1.47204	-4.9915	-1.3231	ASHG19A3A035616	ASHG19A3A035616	AGAATACCAAGACCTCCTCAACGTGAAGATGGCTTTGGATATTGAGATTGCAGCTTACAG	NEFL				ASHG19A3A035616	0.6841	0.167	-1.47204	-4.9915	-1.3231	NEFL
ASHG19A3A015852	0.67435	0.149	-1.54361	-4.9002	-1.32293	ASHG19A3A015852	ASHG19A3A015852	CTTTACCCCCGCAGGACATACACAGGAGCCTTTGATCTCATTAAAGAGATGTGAACCAGC	WBP1				ASHG19A3A015852	0.67435	0.149	-1.54361	-4.9002	-1.32293	WBP1
ASHG19A3A032914	0.51918	0.0193	-2.70028	-3.1466	-1.3227	ASHG19A3A032914	ASHG19A3A032914	AACATGGAAATGGCTCGCAAGATCAACTTCTTGATGCAAAAGAACTGGGTAGATCCGTGG	RP11-120D12.2				ASHG19A3A032914	0.51918	0.0193	-2.70028	-3.1466	-1.3227	RP11-120D12.2
ASHG19A3A043931	0.39	0.00895	-3.11233	-2.4601	-1.32243	ASHG19A3A043931	ASHG19A3A043931	GAGAGCCCTCCAATATCAGGTACACATTGAGCTGAAGGAAACAATAAAATGCAATCAAAT	C10orf53				ASHG19A3A043931	0.39	0.00895	-3.11233	-2.4601	-1.32243	C10orf53
ASHG19A3A042333	0.60554	0.05	-2.17757	-3.9881	-1.32208	ASHG19A3A042333	ASHG19A3A042333	ATCCCCTGGAGCCGGTCAACTTTTTGCTCATGGCTAGTGAAATAAAGTTGTTTGAGTACT	ZNF672				ASHG19A3A042333	0.60554	0.05	-2.17757	-3.9881	-1.32208	ZNF672
ASHG19A3A049477	0.63015	0.0814	-1.90189	-4.4044	-1.32136	ASHG19A3A049477	ASHG19A3A049477	ACTGTGACATGGAATCCATCATTCGGAATGACCTCATGGATGGAGATACATTGGATTTTA	FOXO1				ASHG19A3A049477	0.63015	0.0814	-1.90189	-4.4044	-1.32136	FOXO1
ASHG19A3A053282	0.72872	0.252	-1.20409	-5.306	-1.32126	ASHG19A3A053282	ASHG19A3A053282	TTTGGTTACCTATGTACCTGTTACCACGTGAAAAAATCTACAGTCAATGTGGATGAGAAC	RP11-522B15.1				ASHG19A3A053282	0.72872	0.252	-1.20409	-5.306	-1.32126	RP11-522B15.1
ASHG19A3A010805	0.66385	0.138	-1.59025	-4.8391	-1.31984	ASHG19A3A010805	ASHG19A3A010805	TGCGTGTGGGTAATTGTGTTTTGGGGGAAAGTGGGGAATTTAATAAATTTCTGGTGCTCT	C19orf22				ASHG19A3A010805	0.66385	0.138	-1.59025	-4.8391	-1.31984	C19orf22
ASHG19A3A029957	0.63216	0.0883	-1.85496	-4.4726	-1.3196	ASHG19A3A029957	ASHG19A3A029957	AGCCACTGGGGAAGGGAAGTTTCAGTAACATGACACTAAAATGGCAGAGACGTTAAAAAA	NFKBIE				ASHG19A3A029957	0.63216	0.0883	-1.85496	-4.4726	-1.3196	NFKBIE
ASHG19A3A047467	0.43247	0.0116	-2.97389	-2.6917	-1.31921	ASHG19A3A047467	ASHG19A3A047467	TTATTCTTGCCTTGGGATTTGTGCTATCAGCCCAAGTTTCCCCACGCATCACTTTTAAGC	SLC2A13				ASHG19A3A047467	0.43247	0.0116	-2.97389	-2.6917	-1.31921	SLC2A13
ASHG19A3A037359	0.59662	0.0463	-2.22105	-3.9203	-1.31843	ASHG19A3A037359	ASHG19A3A037359	TGGGTTTTTCTACCGTTTTTGTAGATGTCATGATGTCACGACCCCTGCACCCTGAAAAAA	CR607939				ASHG19A3A037359	0.59662	0.0463	-2.22105	-3.9203	-1.31843	CR607939
ASHG19A3A008395	0.62363	0.0739	-1.95759	-4.3224	-1.31828	ASHG19A3A008395	ASHG19A3A008395	GGAAGTTTAATGTCCGTTGTATCACAAATCAGTGTTAAAACACCAGAACTTTAGCCAAAA	DUSP3				ASHG19A3A008395	0.62363	0.0739	-1.95759	-4.3224	-1.31828	DUSP3
ASHG19A3A022203	0.62363	0.0698	-1.9903	-4.2737	-1.31812	ASHG19A3A022203	ASHG19A3A022203	AGGCCATCTATGACATCTGTGGAGAAACCTCAATATTGAATGCCCAACCTATACTAGCCT	RP11-346M5.1				ASHG19A3A022203	0.62363	0.0698	-1.9903	-4.2737	-1.31812	RP11-346M5.1
ASHG19A3A054137	0.59356	0.0449	-2.23796	-3.8938	-1.31643	ASHG19A3A054137	ASHG19A3A054137	GGGGGGCCTTATTTCTCAGGCCAGCTGAGTATTAGACACGATAAAGACTCTGTGGGTTCT	FAM173A				ASHG19A3A054137	0.59356	0.0449	-2.23796	-3.8938	-1.31643	FAM173A
ASHG19A3A035297	0.40448	0.01	-3.05216	-2.5608	-1.31599	ASHG19A3A035297	ASHG19A3A035297	TTTGTGCGCGCCCGGGTCTGTTGGTGCTCAGAGTGTGGTCAGGCGGCTCGGACTGAGCAG	STMN1				ASHG19A3A035297	0.40448	0.01	-3.05216	-2.5608	-1.31599	STMN1
ASHG19A3A044415	0.62093	0.066	-2.02149	-4.2269	-1.31598	ASHG19A3A044415	ASHG19A3A044415	TCTTCTTAATCAACAAGCTTCACTCCATCTACAAGAAGAAGGAGAGGGAGGAGAGGAGCA	RP11-342M1.7				ASHG19A3A044415	0.62093	0.066	-2.02149	-4.2269	-1.31598	RP11-342M1.7
ASHG19A3A043699	0.69229	0.188	-1.39739	-5.0837	-1.31598	ASHG19A3A043699	ASHG19A3A043699	AGTTCTATACTTTGGTTACCTATGCACCTGTTACCACTTTCAAAAATCTACAGACAGGCA	RP11-573G6.2				ASHG19A3A043699	0.69229	0.188	-1.39739	-5.0837	-1.31598	RP11-573G6.2
ASHG19A3A022499	0.64822	0.112	-1.71445	-4.6712	-1.3153	ASHG19A3A022499	ASHG19A3A022499	AATTCCAAAGCGATCTTCCTGCTAAGACTATTGGACACGGAATCTGAGTGATGCTGTACC	RP11-219I21.1				ASHG19A3A022499	0.64822	0.112	-1.71445	-4.6712	-1.3153	RP11-219I21.1
ASHG19A3A015025	0.68739	0.179	-1.42624	-5.0484	-1.3152	ASHG19A3A015025	ASHG19A3A015025	CTAGAAAAAACTACTTTTGTACCAGTGTGAATAAAGTTAGTGTGTTGTCTGTGCAGCTGC	PTPRN				ASHG19A3A015025	0.68739	0.179	-1.42624	-5.0484	-1.3152	PTPRN
ASHG19A3A045036	0.57766	0.0394	-2.31011	-3.7799	-1.31455	ASHG19A3A045036	ASHG19A3A045036	ACAAGACACATTACCTTCCAGCATCTGTTGGGGAGACGAGATTTTAAGACACTTGAGTCT	BDNF				ASHG19A3A045036	0.57766	0.0394	-2.31011	-3.7799	-1.31455	BDNF
ASHG19A3A004283	0.46769	0.0139	-2.87396	-2.8584	-1.31442	ASHG19A3A004283	ASHG19A3A004283	GGTATCTCACCGGAGCCGCCTCTAGTGCAGCCGCTGCATTTTTTAACATGGGATACCTGT	DYNC1I1				ASHG19A3A004283	0.46769	0.0139	-2.87396	-2.8584	-1.31442	DYNC1I1
ASHG19A3A031135	0.73133	0.268	-1.16204	-5.3511	-1.31434	ASHG19A3A031135	ASHG19A3A031135	TGTTGAAATAGAGGGACCATTGTCTACAGAGACCAACTGGGATATTGCCCACATGATCAG	PSMB4				ASHG19A3A031135	0.73133	0.268	-1.16204	-5.3511	-1.31434	PSMB4
ASHG19A3A023129	0.68677	0.174	-1.4464	-5.0235	-1.31414	ASHG19A3A023129	ASHG19A3A023129	GACACATGCTAAAGTTGAATGAGCTGATGGATATGAACCACCAGTTCAAGAATCGTTTAA	RP11-379B18.2				ASHG19A3A023129	0.68677	0.174	-1.4464	-5.0235	-1.31414	RP11-379B18.2
ASHG19A3A007152	0.62363	0.0705	-1.98451	-4.2823	-1.31401	ASHG19A3A007152	ASHG19A3A007152	TCTTGGCTTGATTCAGTCTGCCTTGTAACAGAAACTGGCGATGGAATATGAGAGGAGCCC	C20orf199				ASHG19A3A007152	0.62363	0.0705	-1.98451	-4.2823	-1.31401	C20orf199
ASHG19A3A039766	0.65051	0.116	-1.69183	-4.7023	-1.31388	ASHG19A3A039766	ASHG19A3A039766	ATCATTGACTTTTGCTTGGGGGCCTCTCTCAAGGATGAGGTTTTGAAGATTATGCCAGTG	RP11-185O17.3				ASHG19A3A039766	0.65051	0.116	-1.69183	-4.7023	-1.31388	RP11-185O17.3
ASHG19A3A009575	0.52882	0.0237	-2.5878	-3.3316	-1.31331	ASHG19A3A009575	ASHG19A3A009575	TGGAGTCACTCCTTCCTCAGCCCCCAGGGCAAGAGAGCTCAAATAAAAACCAGAGGACTG	RUNDC3A				ASHG19A3A009575	0.52882	0.0237	-2.5878	-3.3316	-1.31331	RUNDC3A
ASHG19A3A054610	0.65287	0.126	-1.64504	-4.766	-1.31321	ASHG19A3A054610	ASHG19A3A054610	ATTGGCTGCCATAATGTATTTATTAGTCGCCTACCGTTAATAAAAAGTGCCCGCTTTCCT	GNAO1				ASHG19A3A054610	0.65287	0.126	-1.64504	-4.766	-1.31321	GNAO1
ASHG19A3A012409	0.63015	0.0819	-1.89827	-4.4097	-1.31291	ASHG19A3A012409	ASHG19A3A012409	GCTGCTTTTGTCTTTGTACCTTTGCATCCTTTGTAATGAAACGTAATAAAAATCCAACGT	CRTC1				ASHG19A3A012409	0.63015	0.0819	-1.89827	-4.4097	-1.31291	CRTC1
ASHG19A3A023999	0.63223	0.0892	-1.84858	-4.4818	-1.31284	ASHG19A3A023999	ASHG19A3A023999	TCACTTCGAAAGGAAGCCTTTCCCCAGCTTGGCAGCTGAATAAACCAATAGCTTTGTACA	DCAF16				ASHG19A3A023999	0.63223	0.0892	-1.84858	-4.4818	-1.31284	DCAF16
ASHG19A3A010647	0.6288	0.078	-1.92659	-4.3682	-1.31253	ASHG19A3A010647	ASHG19A3A010647	TGTGCAATTCACAGCAAAGTAGTCAGGAATCGATCTCATGAAGCCCACAAGGACTGAACA	RP11-459K23.1				ASHG19A3A010647	0.6288	0.078	-1.92659	-4.3682	-1.31253	RP11-459K23.1
ASHG19A3A013836	0.65577	0.129	-1.62887	-4.7877	-1.31192	ASHG19A3A013836	ASHG19A3A013836	GCCTTTGCAGCGTCTTTTTAACCTCAGAAAATTTCTCAATCTATGTGATTTGTGTAATAC	SFXN5				ASHG19A3A013836	0.65577	0.129	-1.62887	-4.7877	-1.31192	SFXN5
ASHG19A3A040575	0.62236	0.0678	-2.0066	-4.2492	-1.31031	ASHG19A3A040575	ASHG19A3A040575	TTTGTACCATTTCAGTAAACCTGTCTGAATGTACCTGTATACGTTTCAAAAACACCCCCC	MECP2				ASHG19A3A040575	0.62236	0.0678	-2.0066	-4.2492	-1.31031	MECP2
ASHG19A3A011993	0.63015	0.0836	-1.88605	-4.4275	-1.31027	ASHG19A3A011993	ASHG19A3A011993	AACACCTTCTCGCCGGGCTGGGAACAATAAATGCAGCCATGTCTCTGCAGCTGGTGCTGA	C19orf24				ASHG19A3A011993	0.63015	0.0836	-1.88605	-4.4275	-1.31027	C19orf24
ASHG19A3A001151	0.21711	0.00193	-3.94718	-1.0761	-1.31017	ASHG19A3A001151	ASHG19A3A001151	CCTCCCGTCCTCTTTCCGCCATCTTTCCGCGCCGCCACAATGGTGCGCATGAATGTCCTG	RPS15A				ASHG19A3A001151	0.21711	0.00193	-3.94718	-1.0761	-1.31017	RPS15A
ASHG19A3A036718	0.68479	0.17	-1.46092	-5.0055	-1.30867	ASHG19A3A036718	ASHG19A3A036718	TGTTCTTGCATAGGCTCTTAAGCAATATGGAAAAATGGTGGATGGAAAATAAACATCAGT	RP11-48B3.1				ASHG19A3A036718	0.68479	0.17	-1.46092	-5.0055	-1.30867	RP11-48B3.1
ASHG19A3A020730	0.56341	0.0348	-2.37925	-3.6697	-1.30849	ASHG19A3A020730	ASHG19A3A020730	TGGTGCCTGCACTGCAACTCGGAGAGGACCCAGTCCCTTCTGGAGCTAGAGCTTGACAGC	IQSEC1				ASHG19A3A020730	0.56341	0.0348	-2.37925	-3.6697	-1.30849	IQSEC1
ASHG19A3A018167	0.52736	0.0225	-2.61581	-3.2857	-1.30838	ASHG19A3A018167	ASHG19A3A018167	GAGGGTGAAACAAAATCCAACCCTGTCAGAATCATGCTGTTCTCTTTGCTGACACTGTGA	LDLRAP1				ASHG19A3A018167	0.52736	0.0225	-2.61581	-3.2857	-1.30838	LDLRAP1
ASHG19A3A031847	0.6668	0.142	-1.57097	-4.8645	-1.30837	ASHG19A3A031847	ASHG19A3A031847	GCTGATTTAGCACTGGAGTTATTCCTTGAATGTGTAAATAATGATGTTCTATTCTGACCT	FUT9				ASHG19A3A031847	0.6668	0.142	-1.57097	-4.8645	-1.30837	FUT9
ASHG19A3L0002854	0.52527	0.0214	-2.64243	-3.242	-1.30784	ASHG19A3L0002854	ASHG19A3L0002854	TGACCATACTATTTGCAAATAAGCAGCTTTCTGGAAATTAGCTGGGCTCTTCTTAAAGCA	lincRNA-ATG5-1				ASHG19A3L0002854	0.52527	0.0214	-2.64243	-3.242	-1.30784	lincRNA-ATG5-1
ASHG19A3A044395	0.64632	0.109	-1.72926	-4.6507	-1.30712	ASHG19A3A044395	ASHG19A3A044395	GGTTTATGGCCTCGTTTTCACTTGTATATTTTTCACACTGTAAATTTCTTGTACAAACCC	LZTS2				ASHG19A3A044395	0.64632	0.109	-1.72926	-4.6507	-1.30712	LZTS2
ASHG19A3A005157	0.53091	0.024	-2.58	-3.3444	-1.30626	ASHG19A3A005157	ASHG19A3A005157	ACCGTGCCTCAGCTACACTCTCTCGGGGATCGATTTGCTTAGTGGTATAATACCTGAACT	PIGA				ASHG19A3A005157	0.53091	0.024	-2.58	-3.3444	-1.30626	PIGA
ASHG19A3A052605	0.52527	0.0209	-2.65596	-3.2197	-1.30532	ASHG19A3A052605	ASHG19A3A052605	GCAAAGTGGAATCTATCAGCATTGTTGAAATGCTTAAGACTGCTGCTGATAATTTTGTAA	SNRPA1				ASHG19A3A052605	0.52527	0.0209	-2.65596	-3.2197	-1.30532	SNRPA1
ASHG19A3A008909	0.50331	0.018	-2.7374	-3.0852	-1.30519	ASHG19A3A008909	ASHG19A3A008909	ATCCTCTTTCTGCTGAGTGACCGAAGTGGCATGACCACGGGTTCCACTTTGCCGGTGGAA	DCXR				ASHG19A3A008909	0.50331	0.018	-2.7374	-3.0852	-1.30519	DCXR
ASHG19A3A035853	0.62093	0.0657	-2.02452	-4.2223	-1.30513	ASHG19A3A035853	ASHG19A3A035853	AAGCAGAATCCATGCATTCAAGATCCCCAACTGGTTCTTGAACAGGCAGAAGGATGGAAA	RP11-333A23.1				ASHG19A3A035853	0.62093	0.0657	-2.02452	-4.2223	-1.30513	RP11-333A23.1
ASHG19A3A026021	0.55149	0.0293	-2.47222	-3.5199	-1.30349	ASHG19A3A026021	ASHG19A3A026021	CTTGTACAGAGGATTTTTCACTATGTGCCTAGCTTGGTGTCCATTCAGCTAAAATTGAAA	PHF17				ASHG19A3A026021	0.55149	0.0293	-2.47222	-3.5199	-1.30349	PHF17
ASHG19A3A041757	0.70364	0.206	-1.33677	-5.156	-1.30233	ASHG19A3A041757	ASHG19A3A041757	AACCAAAGGCCACCCTGACTTTGTTTTTGTGGACACACAATAAAAGCCCCGTTTATTTGT	EMD				ASHG19A3A041757	0.70364	0.206	-1.33677	-5.156	-1.30233	EMD
ASHG19A3A023617	0.55355	0.0301	-2.45709	-3.5444	-1.3012	ASHG19A3A023617	ASHG19A3A023617	TATTTGGATCAGAGTTGCCTCTCTCAATAAAGGCAGATGGCGTCACAAAATGGCTGTCCT	KLHL24				ASHG19A3A023617	0.55355	0.0301	-2.45709	-3.5444	-1.3012	KLHL24
ASHG19A3A044487	0.22769	0.00219	-3.87762	-1.1894	-1.30119	ASHG19A3A044487	ASHG19A3A044487	GCCCCCCTCCACTTGCCGCATATCTGTAGCATCTGTGACAAGAAGGTGTTTGATTTGAAG	RBM20				ASHG19A3A044487	0.22769	0.00219	-3.87762	-1.1894	-1.30119	RBM20
ASHG19A3A033312	0.70375	0.208	-1.32939	-5.1647	-1.30117	ASHG19A3A033312	ASHG19A3A033312	TGTACATACTGGCCTCCGTGATTACATAGATCAGCCATTAAAGTAAAATAAGCCTTTATC	RPL19P12				ASHG19A3A033312	0.70375	0.208	-1.32939	-5.1647	-1.30117	RPL19P12
ASHG19A3A000595	0.34268	0.00624	-3.30633	-2.1353	-1.30056	ASHG19A3A000595	ASHG19A3A000595	CCCCCACCCTGCAGCCAGGACTCGATGGAGAATCCATTCCAATATATGGCCATGTGGCTC	IL15				ASHG19A3A000595	0.34268	0.00624	-3.30633	-2.1353	-1.30056	IL15
ASHG19A3A031189	0.70731	0.216	-1.30676	-5.191	-1.30051	ASHG19A3A031189	ASHG19A3A031189	CTTCGGCATATGGGCAAAAAGAGCCAAGGAAGCTGAAAAACAGGATGTGTGAAAGCAAAA	RPL13P				ASHG19A3A031189	0.70731	0.216	-1.30676	-5.191	-1.30051	RPL13P
ASHG19A3A011288	0.52736	0.0226	-2.61452	-3.2878	-1.29987	ASHG19A3A011288	ASHG19A3A011288	AAAGCCTTTAACTGGTCCTCAGCCCTTACTTATAAGAGAATTCATACTGGAGAGAAACCC	BC128130				ASHG19A3A011288	0.52736	0.0226	-2.61452	-3.2878	-1.29987	BC128130
ASHG19A3A009841	0.66863	0.144	-1.5627	-4.8753	-1.29946	ASHG19A3A009841	ASHG19A3A009841	GATCTAAGAGAATGCTGGCTATTAAAAAGATGCAAGCATTTTGAACTGGAAGGAGATAAG	RP11-401F2.1				ASHG19A3A009841	0.66863	0.144	-1.5627	-4.8753	-1.29946	RP11-401F2.1
ASHG19A3A021221	0.63432	0.0936	-1.82045	-4.5221	-1.29933	ASHG19A3A021221	ASHG19A3A021221	GTCATTAACCCTTGGCTATATGGCAGAAGCGTTTGGTGTTGGTGTGGAATTCATTGATCA	PSMD6				ASHG19A3A021221	0.63432	0.0936	-1.82045	-4.5221	-1.29933	PSMD6
ASHG19A3A035983	0.75767	0.338	-0.998281	-5.5142	-1.29901	ASHG19A3A035983	ASHG19A3A035983	GGTGAAAAGTAAACCTTTTCACCTACAAAATTTCACCTGCAAACCTTAAACCTGCAAAAT	RPL30				ASHG19A3A035983	0.75767	0.338	-0.998281	-5.5142	-1.29901	RPL30
ASHG19A3A012141	0.67553	0.151	-1.53351	-4.9132	-1.29893	ASHG19A3A012141	ASHG19A3A012141	AATAATCAGAAACAGAAAGAAGCCAAAGAGAAAGGTACCTGGGTTCAACTGAAGCACCAG	CTD-2102F19.1				ASHG19A3A012141	0.67553	0.151	-1.53351	-4.9132	-1.29893	CTD-2102F19.1
ASHG19A3A015425	0.57167	0.037	-2.34423	-3.7256	-1.29879	ASHG19A3A015425	ASHG19A3A015425	GACTACAGCTGCCTTGTCTAAAACCTGGGATCTTAAAAGTGTTATTTTGGCTTTTATTTT	C2orf18				ASHG19A3A015425	0.57167	0.037	-2.34423	-3.7256	-1.29879	C2orf18
ASHG19A3A038633	0.65053	0.117	-1.6894	-4.7057	-1.29844	ASHG19A3A038633	ASHG19A3A038633	ACAAATGCCAGCACAAATTCAACCAGTGTCACATCATCTACACCAACAGTGGTATCCTAA	BX649597.1				ASHG19A3A038633	0.65053	0.117	-1.6894	-4.7057	-1.29844	BX649597.1
ASHG19A3A051002	0.62363	0.0709	-1.98083	-4.2878	-1.29833	ASHG19A3A051002	ASHG19A3A051002	GTAGCATTTGTACACATGGCCCTGTATTGTCCTTGAAGAACATCAATAAAATATATGGTT	ZDHHC22				ASHG19A3A051002	0.62363	0.0709	-1.98083	-4.2878	-1.29833	ZDHHC22
ASHG19A3A020469	0.68479	0.169	-1.46368	-5.002	-1.29683	ASHG19A3A020469	ASHG19A3A020469	AAGGTGGTGACTTCTGGTGACATAGTAATAAAGTGAAGACTCAGAACCCACCAGCGATTG	SYNGR1				ASHG19A3A020469	0.68479	0.169	-1.46368	-5.002	-1.29683	SYNGR1
ASHG19A3A020348	0.75048	0.321	-1.03586	-5.4786	-1.29664	ASHG19A3A020348	ASHG19A3A020348	TGAAGTAGATCCTGACACTAAGGAAATGCTGAAGCTTTTGGACTTCGGCAGTCTGTCCAA	SC22CB-1E7.1				ASHG19A3A020348	0.75048	0.321	-1.03586	-5.4786	-1.29664	SC22CB-1E7.1
ASHG19A3A017012	0.54712	0.0284	-2.49005	-3.491	-1.29658	ASHG19A3A017012	ASHG19A3A017012	GGCACTGCCGGCCCTCGTCTGCATCATGTGCTGTTTGTTTGGAGTCGTCTACTGCTTCTT	TMEM198				ASHG19A3A017012	0.54712	0.0284	-2.49005	-3.491	-1.29658	TMEM198
ASHG19A3A036046	0.64752	0.111	-1.72216	-4.6605	-1.29639	ASHG19A3A036046	ASHG19A3A036046	TTAAGTTGTAGGAGGAGGAGAGAGAAAGAAGAGACAATTATGTTCCTGAGGTCTGAGCCC	KB-1024H10.1				ASHG19A3A036046	0.64752	0.111	-1.72216	-4.6605	-1.29639	KB-1024H10.1
ASHG19A3A043250	0.63223	0.0895	-1.84681	-4.4843	-1.29573	ASHG19A3A043250	ASHG19A3A043250	GTTGGACTGGCTCCTGATTACGATGCTTTGGATGTTGCCAACAAAATTGGGATCATTTAA	RP11-170J3.2				ASHG19A3A043250	0.63223	0.0895	-1.84681	-4.4843	-1.29573	RP11-170J3.2
ASHG19A3A019352	0.75828	0.339	-0.995924	-5.5164	-1.29548	ASHG19A3A019352	ASHG19A3A019352	GCCTGGTTCCACCCTGGGCAGCACCCCCTCTAGTTCTAATAAAGCCGCCTCTGTCTCACA	KRTAP10-10				ASHG19A3A019352	0.75828	0.339	-0.995924	-5.5164	-1.29548	KRTAP10-10
ASHG19A3A042024	0.58658	0.0427	-2.26538	-3.8506	-1.29438	ASHG19A3A042024	ASHG19A3A042024	TGTTCCAAAAACCCAAGTAGTCAGTCCCTTGTGTACTGTGGTAAACCTGTTTATGTTCAC	TGIF2LY				ASHG19A3A042024	0.58658	0.0427	-2.26538	-3.8506	-1.29438	TGIF2LY
ASHG19A3A013339	0.57173	0.0377	-2.33397	-3.742	-1.29399	ASHG19A3A013339	ASHG19A3A013339	TGAGTCCAAAAAGTTTGGAAGCTCTGGTGCCTGTGCTCGCTACTAGAAATCCTACCAATA	AC098828.3				ASHG19A3A013339	0.57173	0.0377	-2.33397	-3.742	-1.29399	AC098828.3
ASHG19A3A010733	0.52527	0.0207	-2.661	-3.2114	-1.29397	ASHG19A3A010733	ASHG19A3A010733	ATAAACATGGCAAAGCATCCACCCATCTTGAAAACTTCTGCTCAGAGGTGGCATCCATCA	AC114689.1				ASHG19A3A010733	0.52527	0.0207	-2.661	-3.2114	-1.29397	AC114689.1
ASHG19A3A038776	0.62363	0.0733	-1.96172	-4.3162	-1.29352	ASHG19A3A038776	ASHG19A3A038776	CTATGGCAAGGAGTCTCAGCCAAGGATGTTATCGAAGGGTCCTTCAAATGCAATAAATGA	RP11-313E4.1				ASHG19A3A038776	0.62363	0.0733	-1.96172	-4.3162	-1.29352	RP11-313E4.1
ASHG19A3A046638	0.43768	0.0121	-2.95242	-2.7275	-1.29302	ASHG19A3A046638	ASHG19A3A046638	AGTACAGGGCAGGAGCTGCTGTGGTGTTCCCTTGGCAAATGAAAGTTTTATTTTCGTTTG	CCS				ASHG19A3A046638	0.43768	0.0121	-2.95242	-2.7275	-1.29302	CCS
ASHG19A3A018107	0.47894	0.0154	-2.82184	-2.9452	-1.29109	ASHG19A3A018107	ASHG19A3A018107	TTGAGATGCTCAGAATGCATTGACTGGGGGGAAAAGCGCAATACTATTGCTTCCATTGCT	TMEM50A				ASHG19A3A018107	0.47894	0.0154	-2.82184	-2.9452	-1.29109	TMEM50A
ASHG19A3A010694	0.52527	0.0209	-2.65618	-3.2193	-1.29058	ASHG19A3A010694	ASHG19A3A010694	TTTGAGTTGTGCAGTTCACAGCAAAGTAGTCAGGAATCAATCTTGTGTAGCCCGCAAGGA	RP11-824M15.1				ASHG19A3A010694	0.52527	0.0209	-2.65618	-3.2193	-1.29058	RP11-824M15.1
ASHG19A3A047487	0.62093	0.067	-2.01333	-4.2391	-1.29042	ASHG19A3A047487	ASHG19A3A047487	AAATGATCAGAAAAAGAAGGAAGCCAAGGAGAAAGGTACCTGGGTTCAACTGAAGTGCCA	RP11-73B8.1				ASHG19A3A047487	0.62093	0.067	-2.01333	-4.2391	-1.29042	RP11-73B8.1
ASHG19A3A012977	0.6544	0.128	-1.63268	-4.7826	-1.29037	ASHG19A3A012977	ASHG19A3A012977	GTAATAAAATCAGGTACAACTTTAAAAGGAGACATTGGAGAAGAATCAAGCTGGGTCTAT	CTD-2224J9.3				ASHG19A3A012977	0.6544	0.128	-1.63268	-4.7826	-1.29037	CTD-2224J9.3
ASHG19A3A054517	0.7256	0.243	-1.22672	-5.2813	-1.28999	ASHG19A3A054517	ASHG19A3A054517	GTTACCTATGTACCTGTTGCCACTTTTGAAAATCTACAGTCAATGTGGATGAGAACTAAT	RPL31P11				ASHG19A3A054517	0.7256	0.243	-1.22672	-5.2813	-1.28999	RPL31P11
ASHG19A3A036768	0.52527	0.0209	-2.6569	-3.2182	-1.28997	ASHG19A3A036768	ASHG19A3A036768	AACTGGTGTGATCACCAACAGAGAAAAGACATCTTGGATCTTTTGATGTGGTTCATGTGA	KB-1554H10.1				ASHG19A3A036768	0.52527	0.0209	-2.6569	-3.2182	-1.28997	KB-1554H10.1
ASHG19A3A051130	0.74487	0.304	-1.07267	-5.4426	-1.28945	ASHG19A3A051130	ASHG19A3A051130	AAGAAAGCATTCATGGGACCACTGAAGAAAGACCGAATTGCAAAGGAAGAAGGAGCTTAA	AL162151.1				ASHG19A3A051130	0.74487	0.304	-1.07267	-5.4426	-1.28945	AL162151.1
ASHG19A3A055031	0.53106	0.0244	-2.57263	-3.3565	-1.28897	ASHG19A3A055031	ASHG19A3A055031	TTAGTGTCATTTCTATGCTGGCAGACCCTAATGGAGACTCACCTGCTAATGTTGATGCTG	UBE2G1				ASHG19A3A055031	0.53106	0.0244	-2.57263	-3.3565	-1.28897	UBE2G1
CUST_8_PI418767722	0.67616	0.154	-1.52014	-4.9305	-1.28853	CUST_8_PI418767722	CUST_8_PI418767722	GGGTGTCTAAGTTTCCCCTTTTAAGGTTTCAACAAATTTCATTGCACTTTCCTTTCAATA	UBC				CUST_8_PI418767722	0.67616	0.154	-1.52014	-4.9305	-1.28853	UBC
ASHG19A3A034904	0.6583	0.133	-1.61344	-4.8084	-1.28836	ASHG19A3A034904	ASHG19A3A034904	CTGCATGGAGGATCTGATTCATGAGATCTATACTGTTGGAAAACGCTTCAAAGAGGCAAA	CTB-54D4.1				ASHG19A3A034904	0.6583	0.133	-1.61344	-4.8084	-1.28836	CTB-54D4.1
ASHG19A3A014047	0.65344	0.128	-1.63659	-4.7774	-1.28777	ASHG19A3A014047	ASHG19A3A014047	GGCAGGGGTTGGAAACTTAGCACTTTATATTTATACAGAACATTCAGGATATGTCAATAA	DUSP2				ASHG19A3A014047	0.65344	0.128	-1.63659	-4.7774	-1.28777	DUSP2
ASHG19A3A054302	0.66894	0.144	-1.56084	-4.8778	-1.28697	ASHG19A3A054302	ASHG19A3A054302	AATTCTGATGCAATCTTCCTGCTAAGGCGATTGGACACAGAATCTGAGTGATGCTGTACC	RP11-14K2.1				ASHG19A3A054302	0.66894	0.144	-1.56084	-4.8778	-1.28697	RP11-14K2.1
ASHG19A3A025554	0.62623	0.0751	-1.94804	-4.3365	-1.28636	ASHG19A3A025554	ASHG19A3A025554	AGGCTACCCAGAAGAAAAAGATATCCCAGAAGAAACTGAAGAAACAAAAACTTATGGCAC	RPL17P20				ASHG19A3A025554	0.62623	0.0751	-1.94804	-4.3365	-1.28636	RPL17P20
ASHG19A3A049610	0.64654	0.11	-1.72578	-4.6555	-1.28596	ASHG19A3A049610	ASHG19A3A049610	TTCTGGCAATTTCTACAGAAACAAGTTGAACTACCTGGCTTTCCTCCGCAAGCGGATGAA	RP11-365K22.1				ASHG19A3A049610	0.64654	0.11	-1.72578	-4.6555	-1.28596	RP11-365K22.1
ASHG19A3A032828	0.5552	0.0307	-2.44667	-3.5612	-1.28528	ASHG19A3A032828	ASHG19A3A032828	GGCTCGTTTCTCTTTTTTGTTCTCTTTTGATAGGATCCTGTTTCCTATGTGTGCAAAATA	VOPP1				ASHG19A3A032828	0.5552	0.0307	-2.44667	-3.5612	-1.28528	VOPP1
ASHG19A3A025071	0.62363	0.0708	-1.98193	-4.2862	-1.28524	ASHG19A3A025071	ASHG19A3A025071	TAAAAAGACAGGACCCCTTAGTGCCCAGCCCTCTGTTGAAAAAGAGAACTTGGCAATAGA	MLF1IP				ASHG19A3A025071	0.62363	0.0708	-1.98193	-4.2862	-1.28524	MLF1IP
ASHG19A3A002754	0.54783	0.0286	-2.48618	-3.4973	-1.28483	ASHG19A3A002754	ASHG19A3A002754	GCCCTCCTTTTTGGTTTCCTTGGTGGGCTCAACTAAAAAACTGAATGGGATGGGAGATGA	SKIL				ASHG19A3A002754	0.54783	0.0286	-2.48618	-3.4973	-1.28483	SKIL
ASHG19A3A034837	0.54172	0.0273	-2.51092	-3.4571	-1.28462	ASHG19A3A034837	ASHG19A3A034837	ACCCAGTGTGCTGTAAACTCTTCAGTTCCTTTGGTTATGGATTTTGTATCTTTTCTGTGT	RP11-395B7.7				ASHG19A3A034837	0.54172	0.0273	-2.51092	-3.4571	-1.28462	RP11-395B7.7
ASHG19A3L0001047	0.38341	0.00849	-3.14074	-2.4125	-1.2846	ASHG19A3L0001047	ASHG19A3L0001047	TGAAGGTCAAGAAGGCCACAGACGTGGCTTCAAGGAGCCCCTGCATGCTGGAGGAGGGGA	lincRNA-INHBB-4				ASHG19A3L0001047	0.38341	0.00849	-3.14074	-2.4125	-1.2846	lincRNA-INHBB-4
ASHG19A3A043501	0.63223	0.091	-1.83697	-4.4985	-1.28409	ASHG19A3A043501	ASHG19A3A043501	TATAGCAGCATACTCTACCTACCCCTGATCAGTTTATGGAAGAAAAGGAAACCAAACAAA	RP11-363N22.2				ASHG19A3A043501	0.63223	0.091	-1.83697	-4.4985	-1.28409	RP11-363N22.2
ASHG19A3A005586	0.45295	0.0131	-2.90717	-2.8031	-1.28392	ASHG19A3A005586	ASHG19A3A005586	ACCCTCAATAGTGCTGGCTACCTTCTGGGTCCCGTCCTCCACCTTCCCCAAATGGGTGAC	GALP				ASHG19A3A005586	0.45295	0.0131	-2.90717	-2.8031	-1.28392	GALP
ASHG19A3A005269	0.62952	0.0794	-1.91623	-4.3834	-1.2836	ASHG19A3A005269	ASHG19A3A005269	AGCAGTTTTGAGGATGACCCCTTCTTCTCTGAGTCCATTCTTGCACACCGAGAAAATATG	MLF1				ASHG19A3A005269	0.62952	0.0794	-1.91623	-4.3834	-1.2836	MLF1
ASHG19A3A032194	0.79982	0.435	-0.806728	-5.6782	-1.28307	ASHG19A3A032194	ASHG19A3A032194	AAAGGATGGAAAATATAGCCAGGTCCTAGCCAATGGTCTGGACAACAAGCTCTGTGAAGA	RP1-12G14.3				ASHG19A3A032194	0.79982	0.435	-0.806728	-5.6782	-1.28307	RP1-12G14.3
ASHG19A3A034156	0.5552	0.0304	-2.45338	-3.5504	-1.28252	ASHG19A3A034156	ASHG19A3A034156	ATTTAGAAGAAATTGAACAGCACCTTATGGGACAGCAGGCCCTCTTTTCCAGGGACATGT	CCDC129				ASHG19A3A034156	0.5552	0.0304	-2.45338	-3.5504	-1.28252	CCDC129
ASHG19A3A010392	0.59356	0.0449	-2.23795	-3.8938	-1.28212	ASHG19A3A010392	ASHG19A3A010392	CGCTTTGTCAATGTCGTGCCCACCTTTAGCAAGAAGAAGGGACCCAATGCCAACTCTTAA	RP11-504H5.1				ASHG19A3A010392	0.59356	0.0449	-2.23795	-3.8938	-1.28212	RP11-504H5.1
ASHG19A3A051159	0.59153	0.044	-2.24869	-3.8769	-1.28129	ASHG19A3A051159	ASHG19A3A051159	TTAAAGCCAACAGGCACCAGATCAAACAGGCTGTGAAGAAGCTCTATGACATTGATGTGG	RP11-661D19.1				ASHG19A3A051159	0.59153	0.044	-2.24869	-3.8769	-1.28129	RP11-661D19.1
ASHG19A3A005881	0.51918	0.0195	-2.69396	-3.1571	-1.28124	ASHG19A3A005881	ASHG19A3A005881	GAAGTCCCCGCTGGCATCCTGAAAGTTGAGTTACAGACATCCTGCCAAAATGATTTCTTC	CABYR				ASHG19A3A005881	0.51918	0.0195	-2.69396	-3.1571	-1.28124	CABYR
ASHG19A3A038511	0.63015	0.0819	-1.89851	-4.4093	-1.27999	ASHG19A3A038511	ASHG19A3A038511	AATGTGTACATCTGTGTCCATGTGTGACCATGTGTCTGTGAGGCAGGGAACATGTATTCT	IL11RA				ASHG19A3A038511	0.63015	0.0819	-1.89851	-4.4093	-1.27999	IL11RA
ASHG19A3A030863	0.39998	0.00964	-3.07281	-2.5262	-1.27897	ASHG19A3A030863	ASHG19A3A030863	TACTCGATTGAGTGAAGGGTTTTCAATTCATACGCGGGATAGCCCCAAATGTTACAAATT	PSMB1				ASHG19A3A030863	0.39998	0.00964	-3.07281	-2.5262	-1.27897	PSMB1
ASHG19A3A024587	0.40437	0.00997	-3.05434	-2.5571	-1.27878	ASHG19A3A024587	ASHG19A3A024587	TCACCTATCTGCAGGGTCTAGCCATCACTAAGGAGATTGGTGCTGTAAAATACCTGAAGT	RP11-713M6.1				ASHG19A3A024587	0.40437	0.00997	-3.05434	-2.5571	-1.27878	RP11-713M6.1
ASHG19A3A023876	0.68479	0.169	-1.46296	-5.0029	-1.27758	ASHG19A3A023876	ASHG19A3A023876	ACACATGCTGAAGTTGAATGAGCTGATGGATGTGAACCACCAGTCCAAGAATCTGTTTAA	RP11-489M13.1				ASHG19A3A023876	0.68479	0.169	-1.46296	-5.0029	-1.27758	RP11-489M13.1
ASHG19A3A046575	0.57766	0.0394	-2.31064	-3.7791	-1.2775	ASHG19A3A046575	ASHG19A3A046575	AATATCCAGAAGCTATTCTCTGAACGTATTGATGTGTTCAGCCCTGTGGAGTTCAACAAG	C11orf2				ASHG19A3A046575	0.57766	0.0394	-2.31064	-3.7791	-1.2775	C11orf2
ASHG19A3A017566	0.65051	0.116	-1.69154	-4.7027	-1.27736	ASHG19A3A017566	ASHG19A3A017566	ACTTTGTGAGAACCAATGGGAAGGAGCCTGAGCTGCTGGAACCTATTCTCTATGAATTCA	RP11-26H16.1				ASHG19A3A017566	0.65051	0.116	-1.69154	-4.7027	-1.27736	RP11-26H16.1
ASHG19A3A045016	0.63587	0.101	-1.77775	-4.5828	-1.27476	ASHG19A3A045016	ASHG19A3A045016	AAGGAAAAAATAGAAAAACAAATTGCTACATCCGGGCCCCCACCAGAAGGTGGACTTAGG	SVIP				ASHG19A3A045016	0.63587	0.101	-1.77775	-4.5828	-1.27476	SVIP
ASHG19A3A021444	0.53374	0.025	-2.55865	-3.3793	-1.27326	ASHG19A3A021444	ASHG19A3A021444	TTACGGTACAGTCCAGCATGAGCTGGAAATGTAGGAACCTCAGCCTCCCGAGCAGAAAGA	ZBTB20				ASHG19A3A021444	0.53374	0.025	-2.55865	-3.3793	-1.27326	ZBTB20
ASHG19A3A034140	0.2619	0.00325	-3.66063	-1.5458	-1.27313	ASHG19A3A034140	ASHG19A3A034140	TGAATATCCATAGTGACTGCTACCCCAAGTGAGCCCTGCCCAAAGAGAATAAAATGAGAG	RP11-38C18.2				ASHG19A3A034140	0.2619	0.00325	-3.66063	-1.5458	-1.27313	RP11-38C18.2
ASHG19A3A023111	0.67553	0.153	-1.52675	-4.922	-1.27223	ASHG19A3A023111	ASHG19A3A023111	GACTGAGAATTGCTGCTGTCTTTTTTCCGTATGTCACTTTCTTGAATGTGTTCTAATAAA	KALRN				ASHG19A3A023111	0.67553	0.153	-1.52675	-4.922	-1.27223	KALRN
ASHG19A3A048103	0.62363	0.0711	-1.97925	-4.2902	-1.27201	ASHG19A3A048103	ASHG19A3A048103	AACACATCAATCTGGGTATCAAATATGACCCAAGTGTGGGTGTCTATGGCCTGGACTTCT	RP11-18C24.2				ASHG19A3A048103	0.62363	0.0711	-1.97925	-4.2902	-1.27201	RP11-18C24.2
ASHG19A3A020107	0.61836	0.0616	-2.06135	-4.1666	-1.27172	ASHG19A3A020107	ASHG19A3A020107	CATGACAGCGTCTGCTTGCGTTGTGTCTGTTTTATGTTTTTATATCTACATCTATATATC	ZDHHC8				ASHG19A3A020107	0.61836	0.0616	-2.06135	-4.1666	-1.27172	ZDHHC8
ASHG19A3A051200	0.62363	0.0706	-1.98316	-4.2843	-1.27124	ASHG19A3A051200	ASHG19A3A051200	AAACCCACCCACATCAATGTGTCTGTTGTCATGGCGGAGGCGGATGGCACCTGCTACTGA	IGH@				ASHG19A3A051200	0.62363	0.0706	-1.98316	-4.2843	-1.27124	IGH@
ASHG19A3A027607	0.61836	0.0614	-2.0632	-4.1638	-1.27105	ASHG19A3A027607	ASHG19A3A027607	GTGTTGAGCCCAAATGCAGATCTAAGAGAATGCTGACTATTAAGAAATGCAAGAATTTTA	CTC-550M4.1				ASHG19A3A027607	0.61836	0.0614	-2.0632	-4.1638	-1.27105	CTC-550M4.1
ASHG19A3A020633	0.46822	0.0142	-2.86401	-2.875	-1.27071	ASHG19A3A020633	ASHG19A3A020633	CACCTAAACTGAGTCCAGCTGGCTAACTCTAAATATATGTGTATCTTTTCAGCATAAAAA	RPL23AP82				ASHG19A3A020633	0.46822	0.0142	-2.86401	-2.875	-1.27071	RPL23AP82
ASHG19A3A042377	0.68174	0.162	-1.48866	-4.9706	-1.26974	ASHG19A3A042377	ASHG19A3A042377	ATCCTTGCATGGAAAGCCAAATCTCACCAAGTAGGAAAGGAAAAGGGCAAATACAAGGAG	RP11-445P17.5				ASHG19A3A042377	0.68174	0.162	-1.48866	-4.9706	-1.26974	RP11-445P17.5
ASHG19A3A022418	0.63513	0.0956	-1.8082	-4.5396	-1.26955	ASHG19A3A022418	ASHG19A3A022418	TATGTTTGACTGGCTCCTGATTACGATGCTTTGGATGTTGCCAACAAAATTGGGATCATC	AC139452.2				ASHG19A3A022418	0.63513	0.0956	-1.8082	-4.5396	-1.26955	AC139452.2
ASHG19A3A003784	0.56819	0.0358	-2.36333	-3.6951	-1.26951	ASHG19A3A003784	ASHG19A3A003784	CCGCCCTTGCGCTCAGCGCCCTCTCACCGCCCGGGCCACTGCTCTCCAGGAAGATAAGGC	DAG1				ASHG19A3A003784	0.56819	0.0358	-2.36333	-3.6951	-1.26951	DAG1
ASHG19A3A024968	0.63539	0.0978	-1.79506	-4.5583	-1.26916	ASHG19A3A024968	ASHG19A3A024968	GAATGTGATTATGGCATGGGGCTTGAATTGGGAATGGATCTCTTTTGCTATGGCTCACAT	C4orf27				ASHG19A3A024968	0.63539	0.0978	-1.79506	-4.5583	-1.26916	C4orf27
ASHG19A3A038222	0.52824	0.0233	-2.59669	-3.3171	-1.26883	ASHG19A3A038222	ASHG19A3A038222	TGTCCCATTCCATCTCTTGAAAAAATGTAGTCTTTGAATGTGTGAAAATCTAGGGACATT	INPP5E				ASHG19A3A038222	0.52824	0.0233	-2.59669	-3.3171	-1.26883	INPP5E
ASHG19A3A031632	0.6488	0.114	-1.70574	-4.6832	-1.2681	ASHG19A3A031632	ASHG19A3A031632	TCGGTTTTGGTTATGCAGCCCTCGTGACATTTGGAAGCATTTTTGGATATAAGCGGAGAG	TMEM14A				ASHG19A3A031632	0.6488	0.114	-1.70574	-4.6832	-1.2681	TMEM14A
ASHG19A3A030853	0.64852	0.113	-1.70799	-4.6801	-1.26807	ASHG19A3A030853	ASHG19A3A030853	ACTTTGCCAGAAAATCTCAATTGCTAGTGAGGAATTCTTTTCCTTTCTTTCCCTAACGAA	BX648586				ASHG19A3A030853	0.64852	0.113	-1.70799	-4.6801	-1.26807	BX648586
ASHG19A3A039504	0.55535	0.0315	-2.43319	-3.583	-1.26796	ASHG19A3A039504	ASHG19A3A039504	AGGCCCAGCCTCAAAACCTCATTGGGGCCCCCAGCCCCGGTAAATAAATTGCATTCAGAC	EHMT1				ASHG19A3A039504	0.55535	0.0315	-2.43319	-3.583	-1.26796	EHMT1
ASHG19A3A034522	0.66461	0.139	-1.58389	-4.8475	-1.26781	ASHG19A3A034522	ASHG19A3A034522	CCTGGTTGGGACTGATATTGTCATAGCTATGATAAACTTTGGATATTAGCAGAATTTGGG	RCSD1				ASHG19A3A034522	0.66461	0.139	-1.58389	-4.8475	-1.26781	RCSD1
ASHG19A3A040136	0.69106	0.185	-1.40591	-5.0733	-1.26781	ASHG19A3A040136	ASHG19A3A040136	TCTACAGAGATCCTGAAGAGATTGAAAAAGAAGAGCAGGCTGCTGCTGAAAAGGCAATGA	RP1-138A5.1				ASHG19A3A040136	0.69106	0.185	-1.40591	-5.0733	-1.26781	RP1-138A5.1
ASHG19A3A030502	0.62363	0.071	-1.98062	-4.2881	-1.26714	ASHG19A3A030502	ASHG19A3A030502	AGGGCTACCTCTGATCTGTGTTTGCCCCGACAAATGGAATTTATCCTTACAAATTGGTGT	RP11-458I7.1				ASHG19A3A030502	0.62363	0.071	-1.98062	-4.2881	-1.26714	RP11-458I7.1
ASHG19A3A051293	0.63223	0.0914	-1.83425	-4.5024	-1.26674	ASHG19A3A051293	ASHG19A3A051293	CCCCACTTATTCTAGGGCACACAAACACTATTTTACTTTTTTAAAATCATAAAACGGCAG	BCL2L2				ASHG19A3A051293	0.63223	0.0914	-1.83425	-4.5024	-1.26674	BCL2L2
ASHG19A3A034717	0.68677	0.177	-1.43566	-5.0368	-1.26669	ASHG19A3A034717	ASHG19A3A034717	GGAAAAACTGAAAATGGAAGTTGAGCAGCTTCGCAAAGAAGTGAAGTTGCAGAGACAACA	GNG11				ASHG19A3A034717	0.68677	0.177	-1.43566	-5.0368	-1.26669	GNG11
ASHG19A3A008581	0.63216	0.0884	-1.85398	-4.474	-1.26648	ASHG19A3A008581	ASHG19A3A008581	GTATTGCATTTATATCTTTTTACTACAGTGATCTGTGACAGCAGCAGCTTCATGTTGTAT	TOB1				ASHG19A3A008581	0.63216	0.0884	-1.85398	-4.474	-1.26648	TOB1
ASHG19A3A035432	0.55237	0.0297	-2.46445	-3.5325	-1.26645	ASHG19A3A035432	ASHG19A3A035432	ATGTGCCCCCAGTGTTTCCGTCAGTACGCGAAGGATATCGGTTTCATTAAATTGGACTAA	RP11-318C24.1				ASHG19A3A035432	0.55237	0.0297	-2.46445	-3.5325	-1.26645	RP11-318C24.1
ASHG19A3A051167	0.71942	0.235	-1.25035	-5.2551	-1.26608	ASHG19A3A051167	ASHG19A3A051167	TTAACTTCTTGGTGTCACTGCTCGAGAAAAAACTGGCAGAATGTCCGGGCCTTATATATC	RP11-600F24.2				ASHG19A3A051167	0.71942	0.235	-1.25035	-5.2551	-1.26608	RP11-600F24.2
ASHG19A3A051049	0.68677	0.176	-1.43722	-5.0349	-1.26585	ASHG19A3A051049	ASHG19A3A051049	AAGAGCCAAGATAGCTTCCTGAAACGCGTGAAGGAAAATGATCAGAAAAAGAAAGAAGCC	RP11-439L12.1				ASHG19A3A051049	0.68677	0.176	-1.43722	-5.0349	-1.26585	RP11-439L12.1
ASHG19A3A037599	0.68685	0.178	-1.43226	-5.041	-1.26542	ASHG19A3A037599	ASHG19A3A037599	AGGCCAGGGAACTGCCGCCCGGCTTTACGTAACTTGACCCACAGGCGGGCGGCGGCAGGT	RP11-470P4.2				ASHG19A3A037599	0.68685	0.178	-1.43226	-5.041	-1.26542	RP11-470P4.2
ASHG19A3L0002317	0.64611	0.109	-1.73043	-4.6491	-1.26539	ASHG19A3L0002317	ASHG19A3L0002317	AGCCCCTGCTAGACTCTGTTCCATAATGGTAAACCTGTATGATCACTTGATATTAACATT	lincRNA-RRAGB-1				ASHG19A3L0002317	0.64611	0.109	-1.73043	-4.6491	-1.26539	lincRNA-RRAGB-1
ASHG19A3A036576	0.5552	0.0303	-2.45425	-3.549	-1.26511	ASHG19A3A036576	ASHG19A3A036576	ATCCGGTGCCGCAGAATGATGGCCCCAATCCCGTGGTCCAGATCATTTATAGTGACAAAT	FNTA				ASHG19A3A036576	0.5552	0.0303	-2.45425	-3.549	-1.26511	FNTA
ASHG19A3A021492	0.69413	0.19	-1.38996	-5.0927	-1.265	ASHG19A3A021492	ASHG19A3A021492	ATAAAATACTGATCTGTGTTGCATTTCAAAATAAACTGGTGTGTGCTCTGCCTGGATTTG	CR613620				ASHG19A3A021492	0.69413	0.19	-1.38996	-5.0927	-1.265	CR613620
ASHG19A3A034458	0.54313	0.0277	-2.50286	-3.4702	-1.2646	ASHG19A3A034458	ASHG19A3A034458	ATATAGTTGGTCTATCTCTGCGGTCCTTGAAAGTGAAGTTGGTGTTACTAGGCTGTGGGT	CCT6P3				ASHG19A3A034458	0.54313	0.0277	-2.50286	-3.4702	-1.2646	CCT6P3
ASHG19A3A037085	0.52882	0.0237	-2.58901	-3.3297	-1.26454	ASHG19A3A037085	ASHG19A3A037085	CTCATCCCCAGAAAGAGACGCCCTCATTCAACTTTCAGAAATTGTACTCACAAGACATAA	RP11-39K24.9				ASHG19A3A037085	0.52882	0.0237	-2.58901	-3.3297	-1.26454	RP11-39K24.9
ASHG19A3A027234	0.62952	0.0787	-1.92125	-4.376	-1.26314	ASHG19A3A027234	ASHG19A3A027234	AGTGTGGTCAAGGACCTTAAAGACAAGGCCAAAGAGACTGCAGATGCCATCACTAAAGAA	REEP5				ASHG19A3A027234	0.62952	0.0787	-1.92125	-4.376	-1.26314	REEP5
ASHG19A3A047655	0.68198	0.163	-1.48445	-4.9759	-1.26289	ASHG19A3A047655	ASHG19A3A047655	GGAAAACAGTTTGGGGGAGTAAAAAGTATTAGGGAAAAGAGTGGGCATTTTGCCTGGAAA	NFE2				ASHG19A3A047655	0.68198	0.163	-1.48445	-4.9759	-1.26289	NFE2
ASHG19A3A046602	0.65826	0.132	-1.61612	-4.8048	-1.2624	ASHG19A3A046602	ASHG19A3A046602	GCGGGAGAGCGGCAGCGGGACCCCAGCGCGGGCGGCGGCGGCTGGGCGGGAGCCCCAGAG	SIPA1				ASHG19A3A046602	0.65826	0.132	-1.61612	-4.8048	-1.2624	SIPA1
ASHG19A3A031223	0.68723	0.179	-1.42821	-5.046	-1.26224	ASHG19A3A031223	ASHG19A3A031223	AGGTGCGTGGAGTGGCTCCGCAGATACCTGGAGAACAGGAAGGAGACACTGCAGCACACC	HLA-21				ASHG19A3A031223	0.68723	0.179	-1.42821	-5.046	-1.26224	HLA-21
ASHG19A3A044444	0.61761	0.0588	-2.08703	-4.1275	-1.26216	ASHG19A3A044444	ASHG19A3A044444	CCCCATCCCTGTCTTTACTCCTCACACTTACTGTAAGACATTAGTAACATAATAAATTAA	INA				ASHG19A3A044444	0.61761	0.0588	-2.08703	-4.1275	-1.26216	INA
ASHG19A3A018657	0.64822	0.112	-1.71271	-4.6736	-1.26089	ASHG19A3A018657	ASHG19A3A018657	CAAGGCTTTCAAGCAGAAACAAAAAGAGGAGCAGAAGAAACTCGAGGAGCTAAAAGCGAA	RP1-159A19.3				ASHG19A3A018657	0.64822	0.112	-1.71271	-4.6736	-1.26089	RP1-159A19.3
ASHG19A3A013657	0.61836	0.0617	-2.05976	-4.169	-1.26073	ASHG19A3A013657	ASHG19A3A013657	AATTTAAGGAGACTGGATGAAGCTCTGCCCAACAATCTGTGGATGGAAAAGCACCACTTG	BTF3L2				ASHG19A3A013657	0.61836	0.0617	-2.05976	-4.169	-1.26073	BTF3L2
ASHG19A3A036419	0.59662	0.0463	-2.22058	-3.921	-1.25986	ASHG19A3A036419	ASHG19A3A036419	AACTGCGTCTGGACTCTTAGATTCATAAAATATTCGAGGGTTTGGGAGTCACAGACCCTC	FAM160B2				ASHG19A3A036419	0.59662	0.0463	-2.22058	-3.921	-1.25986	FAM160B2
ASHG19A3A031392	0.64921	0.115	-1.70017	-4.6909	-1.25977	ASHG19A3A031392	ASHG19A3A031392	GCTGTGGTCTCAGCAATGCACCTGTTTTGTACATGATTGTGTAATTTAAAGGTATATAAA	PACSIN1				ASHG19A3A031392	0.64921	0.115	-1.70017	-4.6909	-1.25977	PACSIN1
ASHG19A3A008668	0.68131	0.161	-1.49295	-4.9651	-1.2596	ASHG19A3A008668	ASHG19A3A008668	ATTTGCTCTCAGAAGTCGGTTTCCTTTCCTTTTCTTCAGTGAATCGGAGCTCAGAGCGTT	BRIP1				ASHG19A3A008668	0.68131	0.161	-1.49295	-4.9651	-1.2596	BRIP1
ASHG19A3A026052	0.75067	0.321	-1.03472	-5.4796	-1.2595	ASHG19A3A026052	ASHG19A3A026052	GTAGCCAATGTCTCTCTTTTGGCCCTATACAAAGGCAAGAAGGAAAGACCAAGATCATAA	RP11-425J20.1				ASHG19A3A026052	0.75067	0.321	-1.03472	-5.4796	-1.2595	RP11-425J20.1
ASHG19A3A044468	0.62952	0.081	-1.90465	-4.4003	-1.25865	ASHG19A3A044468	ASHG19A3A044468	TTTGGAATAGCGGCATCAACAGCTACATGGACCTGCTTCTGGGAAAAACAAGTGTAACTG	RP11-432B10.1				ASHG19A3A044468	0.62952	0.081	-1.90465	-4.4003	-1.25865	RP11-432B10.1
ASHG19A3A002402	0.63045	0.0867	-1.86541	-4.4575	-1.25757	ASHG19A3A002402	ASHG19A3A002402	GAGTCTGTGGAAGAGGTGGTTCGAGTTCCTACAACAGCAGCCAGTACCCCTGATGCCGTT	APP				ASHG19A3A002402	0.63045	0.0867	-1.86541	-4.4575	-1.25757	APP
ASHG19A3A051306	0.65216	0.123	-1.65767	-4.7489	-1.25757	ASHG19A3A051306	ASHG19A3A051306	TTGCAAATTAACAACTTGCAAATGAGGTGCAAATAAAATGCAGATGATTGCGCGGCTTTG	DHRS4L1				ASHG19A3A051306	0.65216	0.123	-1.65767	-4.7489	-1.25757	DHRS4L1
ASHG19A3A008625	0.50905	0.0184	-2.72438	-3.1068	-1.2574	ASHG19A3A008625	ASHG19A3A008625	TCAAGTCACCGTCCACCCTTCAGCTCTGAGCTAGAATCTCAGCAGACACATCTGGGCCAG	RP11-540K16.2				ASHG19A3A008625	0.50905	0.0184	-2.72438	-3.1068	-1.2574	RP11-540K16.2
ASHG19A3A020095	0.73161	0.271	-1.15358	-5.36	-1.25689	ASHG19A3A020095	ASHG19A3A020095	TAAGCTGATGGAAGCTATCAGGACCAATTACAATGACAGATACGATGAGATCCGCCGTCA	AC000089.3				ASHG19A3A020095	0.73161	0.271	-1.15358	-5.36	-1.25689	AC000089.3
ASHG19A3A033225	0.66304	0.136	-1.59612	-4.8314	-1.25688	ASHG19A3A033225	ASHG19A3A033225	TTGACAAATTGTGGGCTTTGGTCAGGAAGCAGACACAGGTGAATGCTGCTAAAAACAAGC	RP11-226L15.1				ASHG19A3A033225	0.66304	0.136	-1.59612	-4.8314	-1.25688	RP11-226L15.1
ASHG19A3A027288	0.63539	0.0962	-1.80474	-4.5445	-1.25664	ASHG19A3A027288	ASHG19A3A027288	GTTCAACTGGCTCCTGATTACGATGCTTTGGATGTTGCCAACAAAATTGGGTTCATGTAA	RP11-510I6.1				ASHG19A3A027288	0.63539	0.0962	-1.80474	-4.5445	-1.25664	RP11-510I6.1
ASHG19A3A029175	0.54936	0.0289	-2.47992	-3.5074	-1.25618	ASHG19A3A029175	ASHG19A3A029175	ATGACTGTTGTTATGGGCTATTCCATGTATCAGGAATTCTGGGCAAAACCTAAGCCTTAA	RP11-603O17.1				ASHG19A3A029175	0.54936	0.0289	-2.47992	-3.5074	-1.25618	RP11-603O17.1
ASHG19A3A031127	0.70039	0.202	-1.34803	-5.1427	-1.25598	ASHG19A3A031127	ASHG19A3A031127	GCTTGTGATTGTGAATGACTTTGTTGTTTGCTTCTTGTGATTTTCAGTTTCCTATAATGC	HCG11				ASHG19A3A031127	0.70039	0.202	-1.34803	-5.1427	-1.25598	HCG11
ASHG19A3A048007	0.71509	0.227	-1.273	-5.2296	-1.2554	ASHG19A3A048007	ASHG19A3A048007	GTTATCAAGGGTGATTTGAAATTTTCTGCAGCATTAAAGCTGGCGCTTAATAAGAATAAG	ARPC3				ASHG19A3A048007	0.71509	0.227	-1.273	-5.2296	-1.2554	ARPC3
ASHG19A3A008035	0.6922	0.187	-1.39933	-5.0813	-1.25524	ASHG19A3A008035	ASHG19A3A008035	CCGTAATCTAGTTTGTAAAAGAGATGGTGACGCATGTAAATAAAGCATCAGTGACACTCT	FOXO3B				ASHG19A3A008035	0.6922	0.187	-1.39933	-5.0813	-1.25524	FOXO3B
ASHG19A3A032466	0.56341	0.0343	-2.38707	-3.6571	-1.25491	ASHG19A3A032466	ASHG19A3A032466	GGATCAAAACAAGACCCAGCTTATTTTCTGCTTGCTGTAAATTAAGCAAACATGCTATAA	SFRS13A				ASHG19A3A032466	0.56341	0.0343	-2.38707	-3.6571	-1.25491	SFRS13A
ASHG19A3A048776	0.67579	0.153	-1.5242	-4.9252	-1.25443	ASHG19A3A048776	ASHG19A3A048776	CCAAGAGATGCAGACTCTTCTCTCAGCGAGCTTCTACTTCTGTCTGAATCCAGTCAAAAA	RP11-557F20.1				ASHG19A3A048776	0.67579	0.153	-1.5242	-4.9252	-1.25443	RP11-557F20.1
ASHG19A3A021989	0.68152	0.162	-1.49035	-4.9684	-1.25347	ASHG19A3A021989	ASHG19A3A021989	CATAGAAGGTTCAAGGGCCAGATCTTGATGCCCAACATTGGTTATGGGAACAACAAAAAA	RP11-259P15.1				ASHG19A3A021989	0.68152	0.162	-1.49035	-4.9684	-1.25347	RP11-259P15.1
ASHG19A3A049997	0.70601	0.21	-1.32326	-5.1718	-1.25333	ASHG19A3A049997	ASHG19A3A049997	TGAAGATGTATGGGCACATGTTATGGCAGATTGAAAAGGATCTCATTTCATGGGAAAAAA	ATP5EP2				ASHG19A3A049997	0.70601	0.21	-1.32326	-5.1718	-1.25333	ATP5EP2
ASHG19A3A013540	0.71534	0.229	-1.26839	-5.2348	-1.25273	ASHG19A3A013540	ASHG19A3A013540	TATGGCACGGAGTCCCAGGCCAAGGATGTCATTGAAGAGTACTTCAAATGCAAGAAATGA	AC009413.2				ASHG19A3A013540	0.71534	0.229	-1.26839	-5.2348	-1.25273	AC009413.2
ASHG19A3A028880	0.62952	0.0788	-1.92055	-4.377	-1.25229	ASHG19A3A028880	ASHG19A3A028880	CATGGAATGATTTCTCTGCTAACAGCCGCCTGTATGTTTCAATAAATTTGTCCAAAGCTC	C5orf32				ASHG19A3A028880	0.62952	0.0788	-1.92055	-4.377	-1.25229	C5orf32
ASHG19A3A040214	0.70948	0.22	-1.29463	-5.2049	-1.25224	ASHG19A3A040214	ASHG19A3A040214	GAACCAGTCTGTAAGATTTTTGTTAGCAGAAGAATTTTACCTATTGCATGGAAAGATGCT	BEX1				ASHG19A3A040214	0.70948	0.22	-1.29463	-5.2049	-1.25224	BEX1
ASHG19A3A010041	0.66863	0.144	-1.56312	-4.8748	-1.25207	ASHG19A3A010041	ASHG19A3A010041	GGTAGAAGGTTCAAGGGCCAGATCTTGATGCCCAACATTGGTTATGGGAGCAACAAAAAA	RP11-93C20.1				ASHG19A3A010041	0.66863	0.144	-1.56312	-4.8748	-1.25207	RP11-93C20.1
ASHG19A3A041907	0.56524	0.0353	-2.37042	-3.6838	-1.25106	ASHG19A3A041907	ASHG19A3A041907	TACTTCATTTCAGGACCCACCCAACAGTGGCCTCAGCTTGGGGACATCTGGAGTCGCATC	AC007379.8				ASHG19A3A041907	0.56524	0.0353	-2.37042	-3.6838	-1.25106	AC007379.8
ASHG19A3A043780	0.49639	0.0166	-2.78104	-3.0129	-1.25106	ASHG19A3A043780	ASHG19A3A043780	CCAACCCCTGCCGCTCTCCTCTATTTTGTACACTTTATCATTAAAGGATTTGAAATGAAT	CCDC7				ASHG19A3A043780	0.49639	0.0166	-2.78104	-3.0129	-1.25106	CCDC7
ASHG19A3A010043	0.70601	0.211	-1.32159	-5.1737	-1.25014	ASHG19A3A010043	ASHG19A3A010043	ATGTGGCACTGATCTTTAGCCAGAGAACTCTCTGGAACCATTAAAAAGATCCTGGGGACT	CTD-2561B21.1				ASHG19A3A010043	0.70601	0.211	-1.32159	-5.1737	-1.25014	CTD-2561B21.1
ASHG19A3A014178	0.61587	0.0563	-2.11164	-4.0898	-1.25014	ASHG19A3A014178	ASHG19A3A014178	AGTTACAAATTACGTTCCTTCCAAATTAACCAGGACGAAGAAGAGGAGGAAGACGAGGAT	AC074387.1				ASHG19A3A014178	0.61587	0.0563	-2.11164	-4.0898	-1.25014	AC074387.1
ASHG19A3A047758	0.70259	0.204	-1.34314	-5.1485	-1.24964	ASHG19A3A047758	ASHG19A3A047758	CAGCAAACAGGAGGAAAAGCAAGGCTTACAGAAGAATGTTCCTTCAGATGGAAGCAACAC	RP11-415I12.1				ASHG19A3A047758	0.70259	0.204	-1.34314	-5.1485	-1.24964	RP11-415I12.1
ASHG19A3A032251	0.61113	0.0545	-2.12975	-4.062	-1.2495	ASHG19A3A032251	ASHG19A3A032251	TGGATTCATGGATGTCATCAGCATTGACAAGAGAGAATTTCCGTCTGATCTATGACACCA	RP11-134L4.1				ASHG19A3A032251	0.61113	0.0545	-2.12975	-4.062	-1.2495	RP11-134L4.1
ASHG19A3A037024	0.58531	0.0416	-2.28009	-3.8274	-1.24937	ASHG19A3A037024	ASHG19A3A037024	GTCTGGCTGCAAAGACTATTTTTATCCTGCAACTCTTGATAAAGGGCTGTTTTGCCATGG	PPP1R16A				ASHG19A3A037024	0.58531	0.0416	-2.28009	-3.8274	-1.24937	PPP1R16A
ASHG19A3A008007	0.73189	0.273	-1.14978	-5.364	-1.24918	ASHG19A3A008007	ASHG19A3A008007	AAAGCTCGAGTGATCACTGAGGAAGAGAAGAATTTCAAAGCCTTCGCTAGTCTCCGTATG	AC073621.1				ASHG19A3A008007	0.73189	0.273	-1.14978	-5.364	-1.24918	AC073621.1
ASHG19A3A049234	0.38288	0.00828	-3.15415	-2.3901	-1.24918	ASHG19A3A049234	ASHG19A3A049234	ATATGTTTGACTGGCTCCTGGTTCCCATGCTCTGGATGTTGCCAACAAAACTGAATAATC	CTD-2140B24.1				ASHG19A3A049234	0.38288	0.00828	-3.15415	-2.3901	-1.24918	CTD-2140B24.1
ASHG19A3A017619	0.6288	0.0784	-1.92358	-4.3726	-1.24873	ASHG19A3A017619	ASHG19A3A017619	GGGTTACTTCAGTGTGTTTGACAAGACAGCTTGATATTTCTATCAAACAAATGACTTTCA	RBM39				ASHG19A3A017619	0.6288	0.0784	-1.92358	-4.3726	-1.24873	RBM39
ASHG19A3A009669	0.63216	0.0876	-1.85905	-4.4667	-1.24848	ASHG19A3A009669	ASHG19A3A009669	CTCCTCCGCTTGTAAGATGATCTTGGAGATTATGCATAAAGAGGCTAAGGACACCAAAAC	IGF2BP1				ASHG19A3A009669	0.63216	0.0876	-1.85905	-4.4667	-1.24848	IGF2BP1
ASHG19A3A010942	0.63216	0.0887	-1.85225	-4.4765	-1.24701	ASHG19A3A010942	ASHG19A3A010942	TTCACCCTCTATGAGTCCCATTTTACTTCTACACCTGCAAGTCCTGGTTTATATTGGACC	TUBB4				ASHG19A3A010942	0.63216	0.0887	-1.85225	-4.4765	-1.24701	TUBB4
ASHG19A3A034166	0.61461	0.056	-2.11434	-4.0857	-1.24661	ASHG19A3A034166	ASHG19A3A034166	CAAAGAGAGAACTGGAAGGGTATTTGGCCAGGTGTACCTTCCTGGGCTCTTCCAAGGTGA	RP11-225B17.1				ASHG19A3A034166	0.61461	0.056	-2.11434	-4.0857	-1.24661	RP11-225B17.1
ASHG19A3A044264	0.67356	0.148	-1.54732	-4.8954	-1.24633	ASHG19A3A044264	ASHG19A3A044264	TTCCTTTCCTCTGAATCTGCCATCAGCTCAGGCAGATTTCTAAGCAGCAAATCAGCCTTT	RP11-149I23.3				ASHG19A3A044264	0.67356	0.148	-1.54732	-4.8954	-1.24633	RP11-149I23.3
ASHG19A3A025635	0.6488	0.114	-1.70375	-4.686	-1.24603	ASHG19A3A025635	ASHG19A3A025635	TCAATCAAAATGAAGCTTCTCCTTTGGGCCTGCATTGTATGTGTTGCTTTTGCAAGGAAG	C4orf40				ASHG19A3A025635	0.6488	0.114	-1.70375	-4.686	-1.24603	C4orf40
ASHG19A3A053628	0.56201	0.033	-2.40726	-3.6247	-1.24603	ASHG19A3A053628	ASHG19A3A053628	TGCACAGAGGCAAGGCCAGACTTTTCCGTCGTTTATTTTCAATAAATAAGCAGCTCAGCG	RABEP2				ASHG19A3A053628	0.56201	0.033	-2.40726	-3.6247	-1.24603	RABEP2
ASHG19A3A037875	0.63402	0.093	-1.82469	-4.5161	-1.24598	ASHG19A3A037875	ASHG19A3A037875	GATGCTACCTAAATGATTGTTCTGTCCATTTGCCATCACAAATACTTTTATCTTTGGATG	AL390170				ASHG19A3A037875	0.63402	0.093	-1.82469	-4.5161	-1.24598	AL390170
ASHG19A3A035166	0.57167	0.0367	-2.34992	-3.7165	-1.24536	ASHG19A3A035166	ASHG19A3A035166	TTTGTTGTGCCCTCCTCTTCCTTCCTCTTTATAGGGAGACACTCTGAGAAAGAGCACATT	TBXAS1				ASHG19A3A035166	0.57167	0.0367	-2.34992	-3.7165	-1.24536	TBXAS1
ASHG19A3A051697	0.56524	0.0353	-2.37081	-3.6832	-1.24476	ASHG19A3A051697	ASHG19A3A051697	AACATGGCACAGGGGACTGCAGTGGTGTGCTTTGGACCTGTGTACCCACCCAAGGCTAAA	C14orf159				ASHG19A3A051697	0.56524	0.0353	-2.37081	-3.6832	-1.24476	C14orf159
ASHG19A3A041238	0.53106	0.0242	-2.57597	-3.351	-1.24467	ASHG19A3A041238	ASHG19A3A041238	ACAAATGTGAATGACGGGACAGAGTTTGGCGGCTCCATTTACCAGAAAGTGAACAAGAAG	VDAC1LP				ASHG19A3A041238	0.53106	0.0242	-2.57597	-3.351	-1.24467	VDAC1LP
ASHG19A3A054780	0.62952	0.0791	-1.91868	-4.3798	-1.2446	ASHG19A3A054780	ASHG19A3A054780	GGATTTGATCCACAAAGTCCCCTTTGTGTTCACATAATGCTGTCAGGAACTGTGACCAAG	CREG1				ASHG19A3A054780	0.62952	0.0791	-1.91868	-4.3798	-1.2446	CREG1
ASHG19A3A016374	0.72509	0.243	-1.22877	-5.279	-1.24457	ASHG19A3A016374	ASHG19A3A016374	GTGACCAAAAATGAAGCTTGTAACGACCATGGATCTGAATAAACATGTCCTTGCTTCTGA	LOC150776				ASHG19A3A016374	0.72509	0.243	-1.22877	-5.279	-1.24457	LOC150776
ASHG19A3A041812	0.69606	0.195	-1.37374	-5.1122	-1.24415	ASHG19A3A041812	ASHG19A3A041812	ATATCCGTGAACGGAAAGCCAAATCTTGCCAAGTAGGAAAGCAAAAGGGCAAATACAAGG	AC010874.1				ASHG19A3A041812	0.69606	0.195	-1.37374	-5.1122	-1.24415	AC010874.1
ASHG19A3A030103	0.70375	0.207	-1.33281	-5.1607	-1.24385	ASHG19A3A030103	ASHG19A3A030103	AGGGAATTTTTGGATGGTATCTATGTCTCTGAAAAAGGAACTGGTCAGCAGGCTGATGAA	RP11-164N20.1				ASHG19A3A030103	0.70375	0.207	-1.33281	-5.1607	-1.24385	RP11-164N20.1
ASHG19A3A007917	0.63367	0.0926	-1.82669	-4.5132	-1.24372	ASHG19A3A007917	ASHG19A3A007917	GAAACCTACTACAGAGGAAAGAAGCCTGCTGCATAAACTCTTAAATTTGATTATTCCATA	RP4-560B9.1				ASHG19A3A007917	0.63367	0.0926	-1.82669	-4.5132	-1.24372	RP4-560B9.1
ASHG19A3A005247	0.61366	0.0553	-2.1214	-4.0749	-1.24321	ASHG19A3A005247	ASHG19A3A005247	CCCTGCCCAGGGGCGCCCAGCACTGGTTCAGTGAACAGCATTTTGGACAGGACATTTGGT	SH2D4A				ASHG19A3A005247	0.61366	0.0553	-2.1214	-4.0749	-1.24321	SH2D4A
ASHG19A3A037143	0.59662	0.0468	-2.21547	-3.929	-1.2426	ASHG19A3A037143	ASHG19A3A037143	ATATGTGCCACCAGTGTTTCTGTCAGTATGCAAAGGACATAGCTTTTATTAAGCTGGATG	RP11-132E11.3				ASHG19A3A037143	0.59662	0.0468	-2.21547	-3.929	-1.2426	RP11-132E11.3
ASHG19A3A018435	0.67463	0.149	-1.54032	-4.9044	-1.24248	ASHG19A3A018435	ASHG19A3A018435	GAAAAGAGGCGTCTGTATATTTTGGGAATCTTTTCCGTTTCAAGCATTAAGAACACTTTT	CEBPB				ASHG19A3A018435	0.67463	0.149	-1.54032	-4.9044	-1.24248	CEBPB
ASHG19A3A017004	0.60891	0.0507	-2.17068	-3.9988	-1.24242	ASHG19A3A017004	ASHG19A3A017004	ATTTGGAGCCCTGTCTGTGCTTCCAGTTCAGACTTCACCAGCCCTGCAGGGAGGACAAAG	AC114803.3				ASHG19A3A017004	0.60891	0.0507	-2.17068	-3.9988	-1.24242	AC114803.3
ASHG19A3A036934	0.5212	0.0202	-2.67341	-3.191	-1.24238	ASHG19A3A036934	ASHG19A3A036934	GAATCAGATTTGGCTCTTCACTTCTGCCTTCAGTGCTGTCCAGACTCAGACATTATATCA	RP5-1011O1.3				ASHG19A3A036934	0.5212	0.0202	-2.67341	-3.191	-1.24238	RP5-1011O1.3
ASHG19A3A016147	0.63587	0.1	-1.77944	-4.5804	-1.24202	ASHG19A3A016147	ASHG19A3A016147	AGGAAAAACATGGCCTTCAACCTGCTCTGCTTGTACATTGGGCAGAATGCCTTCAGAAAA	RANBP2				ASHG19A3A016147	0.63587	0.1	-1.77944	-4.5804	-1.24202	RANBP2
ASHG19A3A002049	0.62093	0.0672	-2.0116	-4.2417	-1.24168	ASHG19A3A002049	ASHG19A3A002049	GGCTCCGGGGCAGCTCCGGCGGGCGGTGGCACAAGATCTCTGTAAAGTAGCAGGCATAGC	ETFA				ASHG19A3A002049	0.62093	0.0672	-2.0116	-4.2417	-1.24168	ETFA
ASHG19A3A051784	0.57355	0.0384	-2.32471	-3.7567	-1.24152	ASHG19A3A051784	ASHG19A3A051784	AATAATTTATGGTCAGTGAAAATCCAGGCCCCAGTGAGATTCGAGTGGGCTGTAAAATCG	MEG3				ASHG19A3A051784	0.57355	0.0384	-2.32471	-3.7567	-1.24152	MEG3
ASHG19A3A016976	0.64779	0.111	-1.72151	-4.6614	-1.24112	ASHG19A3A016976	ASHG19A3A016976	AAACAAGCGGATTATCCTGGAACACATCCACAAGCTGAAAGCAGACAAGGCCTACAAGAA	AC021016.7				ASHG19A3A016976	0.64779	0.111	-1.72151	-4.6614	-1.24112	AC021016.7
ASHG19A3A016166	0.63432	0.0944	-1.81598	-4.5285	-1.23943	ASHG19A3A016166	ASHG19A3A016166	GATCTGGAGTGGAAGGGGAATTCATTTGTTCATTGTCTATCCTTTTGTATTGATTGAATT	AC013268.5				ASHG19A3A016166	0.63432	0.0944	-1.81598	-4.5285	-1.23943	AC013268.5
ASHG19A3A041324	0.5312	0.0245	-2.56966	-3.3613	-1.23939	ASHG19A3A041324	ASHG19A3A041324	AAGGAGATGGTTAAAAGAGAAAAGCCTTTCTCCGGACCCACCTGCAGCATTAAGAACCAT	RP1-212P9.3				ASHG19A3A041324	0.5312	0.0245	-2.56966	-3.3613	-1.23939	RP1-212P9.3
ASHG19A3A004123	0.57167	0.0371	-2.34368	-3.7265	-1.23914	ASHG19A3A004123	ASHG19A3A004123	GCGCCGGCCCCACAGCTCTGCGTCCGGGTATTACTCAGCACAGAAATTCAGGAGACACAG	TMOD1				ASHG19A3A004123	0.57167	0.0371	-2.34368	-3.7265	-1.23914	TMOD1
ASHG19A3A015726	0.67107	0.146	-1.55607	-4.884	-1.23881	ASHG19A3A015726	ASHG19A3A015726	ATATAGGAGGAGAAAGAATACATCGGTTGTTAAAGCAGGAGAGGAAGAGAGACCTGCCCT	UGP2				ASHG19A3A015726	0.67107	0.146	-1.55607	-4.884	-1.23881	UGP2
ASHG19A3A048347	0.61836	0.0612	-2.06477	-4.1614	-1.23881	ASHG19A3A048347	ASHG19A3A048347	GAGATCACCAAGTTTGAGGAGCATGTGCAGCCTGTCAACATCACAGCTTTCAACAAGATC	RP11-374C13.1				ASHG19A3A048347	0.61836	0.0612	-2.06477	-4.1614	-1.23881	RP11-374C13.1
ASHG19A3A052946	0.65214	0.122	-1.66366	-4.7408	-1.23866	ASHG19A3A052946	ASHG19A3A052946	TGCAAACATTTTCAACTGGGAGGAGATAACAAAAGAAAGGGCCAAGTGATCCAGTTCTAA	RP11-745A24.1				ASHG19A3A052946	0.65214	0.122	-1.66366	-4.7408	-1.23866	RP11-745A24.1
ASHG19A3A029429	0.63587	0.1	-1.78088	-4.5784	-1.23743	ASHG19A3A029429	ASHG19A3A029429	ATTGGTCAAGATCCTGGAGGCCAACATGGACATCGTCTACAAAGATATGGTCACCAAGAT	CCDC90A				ASHG19A3A029429	0.63587	0.1	-1.78088	-4.5784	-1.23743	CCDC90A
ASHG19A3A003587	0.52615	0.0217	-2.63581	-3.2529	-1.23726	ASHG19A3A003587	ASHG19A3A003587	AGCCGGACTGATTCTCTCAATTTGCGATCTTCAGCCTGTTAAACAAGAAAACGAAAAACC	PREPL				ASHG19A3A003587	0.52615	0.0217	-2.63581	-3.2529	-1.23726	PREPL
ASHG19A3A029126	0.64894	0.114	-1.7018	-4.6886	-1.23717	ASHG19A3A029126	ASHG19A3A029126	CCAAGGCTGCGTTGTGTTTGCTATTATTTTCTGTGTGTTTTCTTTGTGAGTGTTTTGTTT	FBLL1				ASHG19A3A029126	0.64894	0.114	-1.7018	-4.6886	-1.23717	FBLL1
ASHG19A3A030967	0.68803	0.181	-1.42073	-5.0552	-1.2368	ASHG19A3A030967	ASHG19A3A030967	TATCAGGACCAATTATGATGACAGATACGATGAGATCCACTGTCACTGGGGAGGCAATGT	RP3-486D24.1				ASHG19A3A030967	0.68803	0.181	-1.42073	-5.0552	-1.2368	RP3-486D24.1
ASHG19A3A015567	0.39998	0.00969	-3.07005	-2.5308	-1.23661	ASHG19A3A015567	ASHG19A3A015567	TTAGTGTTGCTTGCATCTTGGGACAGAATGGAATCTCAGACCTTGTGAAGGTGACTCTGA	AC009413.1				ASHG19A3A015567	0.39998	0.00969	-3.07005	-2.5308	-1.23661	AC009413.1
ASHG19A3A047451	0.70601	0.211	-1.32061	-5.1749	-1.23656	ASHG19A3A047451	ASHG19A3A047451	ATTTCTACAGAAACAAGTTGAAGTACCTCGCTTTCCTCCGCAAGCGGATGAACACCAACT	RP11-627K11.1				ASHG19A3A047451	0.70601	0.211	-1.32061	-5.1749	-1.23656	RP11-627K11.1
ASHG19A3A009073	0.61836	0.0607	-2.06936	-4.1544	-1.2361	ASHG19A3A009073	ASHG19A3A009073	AACATGCGCTTTGCCAAGAAGCACAAAAGAAGGGCCTAAAGAAGATGCACACCAACAATG	RPL29P2				ASHG19A3A009073	0.61836	0.0607	-2.06936	-4.1544	-1.2361	RPL29P2
ASHG19A3A029753	0.63223	0.0896	-1.84619	-4.4852	-1.23586	ASHG19A3A029753	ASHG19A3A029753	CCGTGCATCTGTATTCACCCTGTATGACAAACACATTACATTATTAAATGTTTCTCAAAG	HLA-DRB1				ASHG19A3A029753	0.63223	0.0896	-1.84619	-4.4852	-1.23586	HLA-DRB1
ASHG19A3A023415	0.5552	0.031	-2.44207	-3.5686	-1.23571	ASHG19A3A023415	ASHG19A3A023415	ATTAAGCACTCTAAGACCCGAAATAGCTTCCTGAAACGCGTGAAGGAAAATGATCAGAAA	RP11-217E22.1				ASHG19A3A023415	0.5552	0.031	-2.44207	-3.5686	-1.23571	RP11-217E22.1
ASHG19A3A048831	0.68677	0.175	-1.43963	-5.0319	-1.23555	ASHG19A3A048831	ASHG19A3A048831	TCTGTACTTCGACAGAGATCCTGAAGAGATTGAAAAAGAAGAGCAGGCTGCTGCTGAGAA	RP11-556K13.1				ASHG19A3A048831	0.68677	0.175	-1.43963	-5.0319	-1.23555	RP11-556K13.1
ASHG19A3A038685	0.49639	0.0167	-2.77697	-3.0197	-1.23531	ASHG19A3A038685	ASHG19A3A038685	CCCAGCAAGATTACAAAGTTTGAGAATGCTTTCTTGTCTCATGTCAGCTGACACCAAGCC	RP11-120E5.3				ASHG19A3A038685	0.49639	0.0167	-2.77697	-3.0197	-1.23531	RP11-120E5.3
ASHG19A3A032635	0.66863	0.144	-1.56333	-4.8745	-1.23528	ASHG19A3A032635	ASHG19A3A032635	CCCCCAGCATCTAGTAATGCATAAGTACTTGTATGTTCTTCTGATTACCAAATAAAAACA	BC043188				ASHG19A3A032635	0.66863	0.144	-1.56333	-4.8745	-1.23528	BC043188
ASHG19A3A009102	0.63587	0.0998	-1.78281	-4.5756	-1.23338	ASHG19A3A009102	ASHG19A3A009102	ACATTACCGTGTGAGTTGTGCAATTCACAGCAAAGTAGTCAGGAATCGATCTCGTGAAGC	RP11-713H12.1				ASHG19A3A009102	0.63587	0.0998	-1.78281	-4.5756	-1.23338	RP11-713H12.1
ASHG19A3A005102	0.63223	0.0911	-1.83637	-4.4993	-1.23236	ASHG19A3A005102	ASHG19A3A005102	TCAGCGCTTCTTCTTTCTTGGTTTGGTGCTTCTGAGATGTGGGCTTGCACACGCTGTTGC	S100A4				ASHG19A3A005102	0.63223	0.0911	-1.83637	-4.4993	-1.23236	S100A4
ASHG19A3A017275	0.62363	0.0696	-1.99125	-4.2722	-1.23175	ASHG19A3A017275	ASHG19A3A017275	GTCTGCTATGCCTGGTATTGTTCTTGTCCATTGCTGTCACCAATAAAGGCATGGAAGAAC	FAM113A				ASHG19A3A017275	0.62363	0.0696	-1.99125	-4.2722	-1.23175	FAM113A
ASHG19A3A050747	0.71139	0.223	-1.28368	-5.2174	-1.23168	ASHG19A3A050747	ASHG19A3A050747	GAAAATGGTGAAGCCATAGAAAAGTTACCCGAGGGAAAATAAATACAGTGATATTCTTAC	RPL36AL				ASHG19A3A050747	0.71139	0.223	-1.28368	-5.2174	-1.23168	RPL36AL
ASHG19A3A016508	0.48756	0.016	-2.80046	-2.9807	-1.23164	ASHG19A3A016508	ASHG19A3A016508	AAATTGTGAACTAAGGCCCCCTGCCCCCTTTTCCTGGTGCATGTGAAGTTATCAAAAACA	TANC1				ASHG19A3A016508	0.48756	0.016	-2.80046	-2.9807	-1.23164	TANC1
ASHG19A3A036564	0.62623	0.0752	-1.94702	-4.338	-1.23115	ASHG19A3A036564	ASHG19A3A036564	ATGTGCTGCCAGTGTTTCCATCAGTATGCAGAGGAGGTAGGCTTCATTAGGTTAGACTAA	CTD-3080F16.1				ASHG19A3A036564	0.62623	0.0752	-1.94702	-4.338	-1.23115	CTD-3080F16.1
ASHG19A3A011339	0.62093	0.066	-2.02206	-4.226	-1.23098	ASHG19A3A011339	ASHG19A3A011339	CTAAGGTGCTGCATGCCCCTCTAGGCCCTGTTCTAAAGCTGAGTGCTTCAGATGTGGAGC	DQ593116				ASHG19A3A011339	0.62093	0.066	-2.02206	-4.226	-1.23098	DQ593116
ASHG19A3A022603	0.68739	0.18	-1.42484	-5.0502	-1.23085	ASHG19A3A022603	ASHG19A3A022603	TGAAATCCATGCTGAGCTGTACCAGGAACTTGCATATCTAGAGACAGAGACTGAGTCACT	WDR6				ASHG19A3A022603	0.68739	0.18	-1.42484	-5.0502	-1.23085	WDR6
ASHG19A3A012566	0.69998	0.2	-1.35609	-5.1332	-1.23028	ASHG19A3A012566	ASHG19A3A012566	CCCACCCCAGGATCCTAAATCATGACTTACCTGCTAATAAAAACTCATTGGAAAAGTGAG	COX6B1				ASHG19A3A012566	0.69998	0.2	-1.35609	-5.1332	-1.23028	COX6B1
ASHG19A3A033484	0.72872	0.259	-1.18498	-5.3267	-1.22927	ASHG19A3A033484	ASHG19A3A033484	ACCTATGTACCTGTTACCACTTTCAAAAATCTACAGACAGTCAGTGTGGATGAGAACTAA	RP11-420H19.3				ASHG19A3A033484	0.72872	0.259	-1.18498	-5.3267	-1.22927	RP11-420H19.3
ASHG19A3A023337	0.58851	0.0434	-2.25617	-3.8651	-1.2288	ASHG19A3A023337	ASHG19A3A023337	TATTTTGTCCCCTCAAAATGAATTAAATGGTCTAGTGGAAGCTGAAGGACTCTGAAGATG	RP13-635I23.2				ASHG19A3A023337	0.58851	0.0434	-2.25617	-3.8651	-1.2288	RP13-635I23.2
ASHG19A3A021202	0.66649	0.141	-1.576	-4.8579	-1.22836	ASHG19A3A021202	ASHG19A3A021202	GACATCGAGGCGCTGAAAAAACTCAAAAAGAATAAAAAACTGGTCAAGAAGCTGGCCAAG	RPL10AP6				ASHG19A3A021202	0.66649	0.141	-1.576	-4.8579	-1.22836	RPL10AP6
ASHG19A3A012009	0.63015	0.085	-1.87642	-4.4415	-1.22756	ASHG19A3A012009	ASHG19A3A012009	GCATTTACGTTTCTCTGATGCTCCCTTGAAGCCATAGAATTTAGGGGCTTTTTTAAAAAA	CSNK1G2				ASHG19A3A012009	0.63015	0.085	-1.87642	-4.4415	-1.22756	CSNK1G2
ASHG19A3A046402	0.60245	0.0488	-2.19123	-3.9668	-1.22672	ASHG19A3A046402	ASHG19A3A046402	TTATGAAGAAGAGGCAGAACCATCCCAGAATGTCCCTTGCTCAGAAGAAAGATTGGGTAG	RP11-444K7.1				ASHG19A3A046402	0.60245	0.0488	-2.19123	-3.9668	-1.22672	RP11-444K7.1
ASHG19A3A023797	0.72872	0.256	-1.19307	-5.318	-1.22643	ASHG19A3A023797	ASHG19A3A023797	ATAAATAAATGTGGATTTGTGCTCTTGTATTTTTAAGTGGATTAAAAAACTTACTACCTT	RPL35A				ASHG19A3A023797	0.72872	0.256	-1.19307	-5.318	-1.22643	RPL35A
ASHG19A3A035680	0.7345	0.278	-1.13705	-5.3773	-1.22578	ASHG19A3A035680	ASHG19A3A035680	CAAATTCCTGGTGTCATTGCTCAAGAAAAACTGGCAGAATGTCCGGGCCTTATGTATCAA	RP1-84O15.1				ASHG19A3A035680	0.7345	0.278	-1.13705	-5.3773	-1.22578	RP1-84O15.1
ASHG19A3A030780	0.45848	0.0134	-2.89398	-2.8251	-1.22564	ASHG19A3A030780	ASHG19A3A030780	AATTCATTTTCCTACAGACTACCCCTTCAGAACCCTAAGGTTGCATCCACAAGAACTTAT	RP11-363I22.5				ASHG19A3A030780	0.45848	0.0134	-2.89398	-2.8251	-1.22564	RP11-363I22.5
ASHG19A3A001680	0.58531	0.0422	-2.27275	-3.839	-1.22541	ASHG19A3A001680	ASHG19A3A001680	AACCCCCCCGGTCCGACCAGGGAAGCATGGCCGAAACAGAAGCCCTGTCGAAGCTTCGGG	HTATIP2				ASHG19A3A001680	0.58531	0.0422	-2.27275	-3.839	-1.22541	HTATIP2
ASHG19A3A001419	0.6544	0.128	-1.63307	-4.7821	-1.2253	ASHG19A3A001419	ASHG19A3A001419	CCCCCCTCAGGAGGCTGCGAGGAGGGGTGGCGGCGGCATGGAGGCGCGCTTCACGCGCGG	TRAPPC5				ASHG19A3A001419	0.6544	0.128	-1.63307	-4.7821	-1.2253	TRAPPC5
ASHG19A3A020214	0.61836	0.0596	-2.07963	-4.1388	-1.22425	ASHG19A3A020214	ASHG19A3A020214	TGATTTGGTGGGGTACAGTGGATGTGAATACTGTAAATAGCTTGTGCTCAGACTCCTCTG	MAP7D1				ASHG19A3A020214	0.61836	0.0596	-2.07963	-4.1388	-1.22425	MAP7D1
ASHG19A3A054287	0.62363	0.0737	-1.95879	-4.3206	-1.22332	ASHG19A3A054287	ASHG19A3A054287	TGAGGGTGTTGAAAAAGACTGGGAATGAGCAAGAATGGAAGATCAAGCTGCAAGTGCTTG	CD48				ASHG19A3A054287	0.62363	0.0737	-1.95879	-4.3206	-1.22332	CD48
ASHG19A3A034489	0.72301	0.239	-1.23754	-5.2693	-1.22312	ASHG19A3A034489	ASHG19A3A034489	GCTCTATACTTTGGTTACCTATGTACCTGTTACTACTTTCAAAAATCTACAATGTGGATG	RP11-458F8.3				ASHG19A3A034489	0.72301	0.239	-1.23754	-5.2693	-1.22312	RP11-458F8.3
ASHG19A3A045762	0.67553	0.15	-1.53568	-4.9104	-1.22304	ASHG19A3A045762	ASHG19A3A045762	GTTCGACTGGCTCCTGATTACAATGCTTTGGATGTTGCCAACAAAATAGGGATCATCTCA	RPL23AP64				ASHG19A3A045762	0.67553	0.15	-1.53568	-4.9104	-1.22304	RPL23AP64
ASHG19A3A019177	0.67553	0.152	-1.52899	-4.9191	-1.22231	ASHG19A3A019177	ASHG19A3A019177	GCTTAAGGCCCAAATACAAACTTCTCTGGAATAAACGTGGTGTTTTATTTTCTGGGTTAT	SON				ASHG19A3A019177	0.67553	0.152	-1.52899	-4.9191	-1.22231	SON
ASHG19A3A014254	0.6504	0.116	-1.69519	-4.6977	-1.22169	ASHG19A3A014254	ASHG19A3A014254	TACAGTGAGAAACTGGACAAAGAGCAAGCAGCCCTCGAGAAGATAGAATCCAAAGCTGAT	CCDC93				ASHG19A3A014254	0.6504	0.116	-1.69519	-4.6977	-1.22169	CCDC93
ASHG19A3A008274	0.62	0.0652	-2.02842	-4.2164	-1.22139	ASHG19A3A008274	ASHG19A3A008274	GCTCTTTGGCATAAAAGCAAAAAGAGCCAAGGAAGCTGTAGAACAGGATGTTGAAAAGAA	RP11-195C7.2				ASHG19A3A008274	0.62	0.0652	-2.02842	-4.2164	-1.22139	RP11-195C7.2
ASHG19A3A021159	0.68981	0.182	-1.41538	-5.0618	-1.22084	ASHG19A3A021159	ASHG19A3A021159	CTCAAAGATGTACTGAGAGGAGGGGTAAATATATGTTTTGAGAAAAATGAATTGGCCCTG	TKT				ASHG19A3A021159	0.68981	0.182	-1.41538	-5.0618	-1.22084	TKT
ASHG19A3A022036	0.68677	0.173	-1.44901	-5.0203	-1.22064	ASHG19A3A022036	ASHG19A3A022036	CCTGAAAAGAAGCCTGCAGAAAAGAAACCTACTACAGAGGAAAAGAAGCCTGCTGCATAA	RP11-110C15.4				ASHG19A3A022036	0.68677	0.173	-1.44901	-5.0203	-1.22064	RP11-110C15.4
ASHG19A3A026983	0.67553	0.151	-1.53548	-4.9107	-1.22042	ASHG19A3A026983	ASHG19A3A026983	GGTCCATTTTACAATCCATTATTTTTGACCACTGCTATGTGTTCAAGTAGTATGAGAATG	TBCA				ASHG19A3A026983	0.67553	0.151	-1.53548	-4.9107	-1.22042	TBCA
ASHG19A3A039686	0.66178	0.135	-1.60108	-4.8248	-1.22039	ASHG19A3A039686	ASHG19A3A039686	ATCACTGCTTTTGAGGACTACGTGCAGTCCATGGATGTGGCTGCTTTCAACAAGATCTAA	EEF1B4				ASHG19A3A039686	0.66178	0.135	-1.60108	-4.8248	-1.22039	EEF1B4
ASHG19A3A019835	0.72872	0.252	-1.20211	-5.3082	-1.22014	ASHG19A3A019835	ASHG19A3A019835	ATCGGAGGGTATGGTTGGCATGGAATTGAATTTCATCTGTCTGTGGGAATTGTAAGCAAG	MKL1				ASHG19A3A019835	0.72872	0.252	-1.20211	-5.3082	-1.22014	MKL1
ASHG19A3A007802	0.63432	0.0938	-1.81954	-4.5235	-1.2199	ASHG19A3A007802	ASHG19A3A007802	TTCGGCAGCCGAACGGCCGCGGCAGTTCAGGACAAAGAGGTGTGGGCAGGCCACTGGGCC	SCAMP5				ASHG19A3A007802	0.63432	0.0938	-1.81954	-4.5235	-1.2199	SCAMP5
ASHG19A3A051364	0.63432	0.0935	-1.82106	-4.5213	-1.21961	ASHG19A3A051364	ASHG19A3A051364	TGTTTGACTGGCTCCTGATTACGATGTTTTGGATGTTGCCAAAAAATTGGTATCATCTAA	RP11-434O22.2				ASHG19A3A051364	0.63432	0.0935	-1.82106	-4.5213	-1.21961	RP11-434O22.2
ASHG19A3A021392	0.7275	0.247	-1.21677	-5.2922	-1.21946	ASHG19A3A021392	ASHG19A3A021392	CTAACTATTATGCCAAAAGAAATCCAGCTAGCACGCCGCATACAAGGAAAACGTGCTTAA	RP11-702L6.2				ASHG19A3A021392	0.7275	0.247	-1.21677	-5.2922	-1.21946	RP11-702L6.2
ASHG19A3A008744	0.60891	0.0527	-2.14855	-4.033	-1.21791	ASHG19A3A008744	ASHG19A3A008744	TTATCTTGCTCGCCTGCGGCAGCTTCAATCCCATCACCAAAGGGCACATTCAGATGTTTG	NMNAT2				ASHG19A3A008744	0.60891	0.0527	-2.14855	-4.033	-1.21791	NMNAT2
CUST_667_PI426073487	0.66649	0.141	-1.57581	-4.8582	-1.21783	CUST_667_PI426073487	CUST_667_PI426073487	GAATTTTATGGTCCCTTTCTTTGATGGTGCTTGCAGGTTTTCTAGGTAGAAATTATTTCA	uc.188				CUST_667_PI426073487	0.66649	0.141	-1.57581	-4.8582	-1.21783	uc.188
ASHG19A3A020467	0.65287	0.126	-1.64309	-4.7686	-1.21774	ASHG19A3A020467	ASHG19A3A020467	TACCTGGCCAACCAGTGGCAGGTCTCCAAGCCCAAGGACAACCCACTGAACGAAGGGACG	SYNGR1				ASHG19A3A020467	0.65287	0.126	-1.64309	-4.7686	-1.21774	SYNGR1
ASHG19A3A001663	0.60294	0.0492	-2.18756	-3.9725	-1.21773	ASHG19A3A001663	ASHG19A3A001663	CTGGAGACTGCAGTTCTCTATCCTTCACACAGCTCTTTCACCATGCCTGGATCACTTCCT	HMGCS1				ASHG19A3A001663	0.60294	0.0492	-2.18756	-3.9725	-1.21773	HMGCS1
ASHG19A3A033341	0.56217	0.0331	-2.40598	-3.6268	-1.21717	ASHG19A3A033341	ASHG19A3A033341	CGTCGCCGTCGCGAAGCCCCCCGCCCCGCTTCCGCCGCGTCGGAATGAGCTCCCGGAAAG	SRPK2				ASHG19A3A033341	0.56217	0.0331	-2.40598	-3.6268	-1.21717	SRPK2
ASHG19A3A016098	0.58256	0.0406	-2.29392	-3.8056	-1.21577	ASHG19A3A016098	ASHG19A3A016098	ATGTTCCACTGGCTCCTGATTAAGATGCTTCGGATGTTGCCAACAAAATCGAGATCATCT	AC068535.5				ASHG19A3A016098	0.58256	0.0406	-2.29392	-3.8056	-1.21577	AC068535.5
ASHG19A3L0000692	0.60245	0.0489	-2.19027	-3.9683	-1.21559	ASHG19A3L0000692	ASHG19A3L0000692	TGCCCCGTCGCCAATCCCTGACCTTTTACATCTAATCAAGAAAAGAGATAGGTATCTATC	lincRNA-DCT				ASHG19A3L0000692	0.60245	0.0489	-2.19027	-3.9683	-1.21559	lincRNA-DCT
ASHG19A3A054981	0.5582	0.0323	-2.41965	-3.6048	-1.2151	ASHG19A3A054981	ASHG19A3A054981	CGTGCTTAGAGGGGTGAGTTGTGTTTGGATTTTTAGTTATTTTCTCTTCAGTTTTATTAG	SLC43A2				ASHG19A3A054981	0.5582	0.0323	-2.41965	-3.6048	-1.2151	SLC43A2
ASHG19A3A018841	0.60891	0.0521	-2.15499	-4.0231	-1.21493	ASHG19A3A018841	ASHG19A3A018841	GTTCCACTGGCTCCTGATTATGATGCTTTGGATGTTGCCAACAAAATTGGGATCATCTAA	RPL23AP3				ASHG19A3A018841	0.60891	0.0521	-2.15499	-4.0231	-1.21493	RPL23AP3
ASHG19A3A031712	0.75512	0.333	-1.00783	-5.5052	-1.21454	ASHG19A3A031712	ASHG19A3A031712	GTGTTGGCTGCTCCACTGTCCTCTGCCAGCCTACAGGAGGAAAAGCAAGGCTTACAGAAG	RPS27				ASHG19A3A031712	0.75512	0.333	-1.00783	-5.5052	-1.21454	RPS27
ASHG19A3A008357	0.71669	0.23	-1.26462	-5.239	-1.21393	ASHG19A3A008357	ASHG19A3A008357	GGAAGGGAGGGTCAGTTATTTTACAAGTTTTTAAAAAGTTACAGGTAGGTTAACTTTGAG	AC125257.1				ASHG19A3A008357	0.71669	0.23	-1.26462	-5.239	-1.21393	AC125257.1
ASHG19A3A010070	0.61974	0.0636	-2.04318	-4.1941	-1.21363	ASHG19A3A010070	ASHG19A3A010070	TGATCAGAGCCCCGGAATAGCAGCTTGCGTGCCTGTCCCCATCTTAGAGAGACATCTGAC	AC137723.5				ASHG19A3A010070	0.61974	0.0636	-2.04318	-4.1941	-1.21363	AC137723.5
ASHG19A3A040991	0.53077	0.024	-2.58109	-3.3426	-1.21344	ASHG19A3A040991	ASHG19A3A040991	AATGCTGTAAGATAAGCAACCAACGCAGACAGGCCTCAGCTAAGAGTATAGTGTGTGTGT	USP27X				ASHG19A3A040991	0.53077	0.024	-2.58109	-3.3426	-1.21344	USP27X
ASHG19A3A047759	0.66883	0.144	-1.56117	-4.8773	-1.21315	ASHG19A3A047759	ASHG19A3A047759	AGATGCAAGCATTTTGAACTGGGAGGATATAAGAAAAGAAAGGACCAAGTGATCCAGTTC	RP11-274J7.1				ASHG19A3A047759	0.66883	0.144	-1.56117	-4.8773	-1.21315	RP11-274J7.1
ASHG19A3A043247	0.58531	0.0421	-2.27304	-3.8386	-1.21306	ASHG19A3A043247	ASHG19A3A043247	ATATGGAGGCTTTCACTGAGATGATGGAGGCCTATGTGCCTGGCTTCGCCCACATCCCCA	CUEDC2				ASHG19A3A043247	0.58531	0.0421	-2.27304	-3.8386	-1.21306	CUEDC2
ASHG19A3A000291	0.59153	0.044	-2.24939	-3.8758	-1.21271	ASHG19A3A000291	ASHG19A3A000291	AACTTAACACCTGAGCACCCACCCTTCAGGGCAATATGGTGAAACCCCTTTTCTACAAAA	RP5-1069P2.4				ASHG19A3A000291	0.59153	0.044	-2.24939	-3.8758	-1.21271	RP5-1069P2.4
ASHG19A3A009527	0.63015	0.0832	-1.8891	-4.4231	-1.21154	ASHG19A3A009527	ASHG19A3A009527	TGGATGCTGCTGTTTAAACCATTGGTCCTTCGCCGTCAGTATTTGAGGAGAAAGCATTTG	ATP6V0A1				ASHG19A3A009527	0.63015	0.0832	-1.8891	-4.4231	-1.21154	ATP6V0A1
ASHG19A3A015865	0.67385	0.148	-1.54559	-4.8976	-1.211	ASHG19A3A015865	ASHG19A3A015865	GTTCTGCATAAGTGGCTTCCTGAATGATGAGGACCAGAATAAAGGTTTTTGATCAACCTC	POLE4				ASHG19A3A015865	0.67385	0.148	-1.54559	-4.8976	-1.211	POLE4
ASHG19A3A021353	0.79418	0.42	-0.834058	-5.6567	-1.21009	ASHG19A3A021353	ASHG19A3A021353	AAGGATGTAAAGGATGGAAAATATAGCCAGGTCCTAGCCAATGGTCTGGACAACAAGCTC	RP11-234A1.1				ASHG19A3A021353	0.79418	0.42	-0.834058	-5.6567	-1.21009	RP11-234A1.1
ASHG19A3A042702	0.72872	0.257	-1.19114	-5.32	-1.21004	ASHG19A3A042702	ASHG19A3A042702	AGTATTACCACTTGAATAATTCTCTGTACAGGGGGGTTTGTGCTATACACTGGGATGTCT	DL492557				ASHG19A3A042702	0.72872	0.257	-1.19114	-5.32	-1.21004	DL492557
ASHG19A3A051091	0.67553	0.152	-1.53004	-4.9177	-1.20917	ASHG19A3A051091	ASHG19A3A051091	AACCTCCAAAACCCCCACTCAAGTCAGAGAAACATGAGGAATAAAGGTCACATGCAGATG	IFI27L2				ASHG19A3A051091	0.67553	0.152	-1.53004	-4.9177	-1.20917	IFI27L2
ASHG19A3A008638	0.70039	0.202	-1.34979	-5.1407	-1.20905	ASHG19A3A008638	ASHG19A3A008638	CTGATGTCTTGCTGAATGCTGTGACTCATAGTTTACTTTTGTTCAAAATAGTTTGCACTT	TRIM37				ASHG19A3A008638	0.70039	0.202	-1.34979	-5.1407	-1.20905	TRIM37
ASHG19A3A050168	0.63826	0.104	-1.75733	-4.6115	-1.20889	ASHG19A3A050168	ASHG19A3A050168	TCATCAACAGCAACCTGGAGAAAATTGTCAACCCAAAGGGTGAAAAGAAGCCATCTATGT	PSME2P2				ASHG19A3A050168	0.63826	0.104	-1.75733	-4.6115	-1.20889	PSME2P2
ASHG19A3A017938	0.39164	0.00924	-3.0953	-2.4886	-1.20889	ASHG19A3A017938	ASHG19A3A017938	CAGGGTGGGGCCCAGACCCAACCTGGCCCCTCCTGCCCCCACCCCGCCTTTGGGTCGCTG	RGS19				ASHG19A3A017938	0.39164	0.00924	-3.0953	-2.4886	-1.20889	RGS19
ASHG19A3A002803	0.61974	0.0642	-2.03782	-4.2023	-1.2088	ASHG19A3A002803	ASHG19A3A002803	CCTGTGCTCTGGTCCTCCAGCCCAGCCTCCGAGACTGCCTGTCAGGGCTGCGGATCGAGG	LRTOMT				ASHG19A3A002803	0.61974	0.0642	-2.03782	-4.2023	-1.2088	LRTOMT
ASHG19A3A037159	0.73187	0.272	-1.15003	-5.3637	-1.20873	ASHG19A3A037159	ASHG19A3A037159	CTGCGAGCTTCTACTTCTAAGTCTGAATCCAGTCAGAAATAAGATTTTTTGAGTAACAAA	RPS6				ASHG19A3A037159	0.73187	0.272	-1.15003	-5.3637	-1.20873	RPS6
ASHG19A3A054499	0.5552	0.0313	-2.43638	-3.5778	-1.20769	ASHG19A3A054499	ASHG19A3A054499	TAGCCCTTGAAATACAAAGCTCTTCTGACACTGAATTTGGATGCACCTTGTTTTATATAA	ORAI3				ASHG19A3A054499	0.5552	0.0313	-2.43638	-3.5778	-1.20769	ORAI3
ASHG19A3A014786	0.61926	0.0629	-2.04933	-4.1848	-1.20758	ASHG19A3A014786	ASHG19A3A014786	TTCCCCGAAAGGATTCCCCAGACATCAAGAACCATACTTGAGCAGATTCTTTCAAGCTAC	DNAJB1P				ASHG19A3A014786	0.61926	0.0629	-2.04933	-4.1848	-1.20758	DNAJB1P
ASHG19A3A026852	0.63216	0.0888	-1.85126	-4.4779	-1.20715	ASHG19A3A026852	ASHG19A3A026852	TGTGAACATCTGCAAGGACCTGTTTGCCAACACAGTGCTGTCTGGTGACACTATCATATA	CTD-2244C20.1				ASHG19A3A026852	0.63216	0.0888	-1.85126	-4.4779	-1.20715	CTD-2244C20.1
ASHG19A3A040396	0.5552	0.0308	-2.44612	-3.5621	-1.2067	ASHG19A3A040396	ASHG19A3A040396	AAGCCCTCTCTCTCTAAAGACTTGAATGCCTACTCCCTTCACTGAGTGGTTTCTTCTGTT	RP1-23K20.2				ASHG19A3A040396	0.5552	0.0308	-2.44612	-3.5621	-1.2067	RP1-23K20.2
ASHG19A3A012663	0.70601	0.214	-1.31338	-5.1833	-1.20585	ASHG19A3A012663	ASHG19A3A012663	CCAAACCCCACCCATAAATCAATGGGCCCTTTATTTATGACGACTTTATTTATTCTAATA	ZFP36				ASHG19A3A012663	0.70601	0.214	-1.31338	-5.1833	-1.20585	ZFP36
ASHG19A3A049829	0.51122	0.0187	-2.71688	-3.1192	-1.20571	ASHG19A3A049829	ASHG19A3A049829	GCATTGTATTTAGTCTGTATTGATCATGGATGCCCTCCTTAATAGCCATATGCAATAAAA	IRS2				ASHG19A3A049829	0.51122	0.0187	-2.71688	-3.1192	-1.20571	IRS2
ASHG19A3A041510	0.6488	0.113	-1.70702	-4.6815	-1.20567	ASHG19A3A041510	ASHG19A3A041510	TGTACAATTCACAGCAAAGTAGTCAGGAATCGATCTCGTGAAGCCCACAAGGACTGAACA	RP3-353H6.1				ASHG19A3A041510	0.6488	0.113	-1.70702	-4.6815	-1.20567	RP3-353H6.1
ASHG19A3A010077	0.70601	0.212	-1.31884	-5.177	-1.20498	ASHG19A3A010077	ASHG19A3A010077	AGGCGGGCAGAGGCGGCGAGAGGCGGCGAGAGGCGGGCTGAGGCGGCCCAGCGGCGGCAG	SLC16A3				ASHG19A3A010077	0.70601	0.212	-1.31884	-5.177	-1.20498	SLC16A3
ASHG19A3A050851	0.47366	0.0147	-2.84601	-2.905	-1.20482	ASHG19A3A050851	ASHG19A3A050851	GCCTGGGGCAAAATGATGTATCTTCTGTATTTAGCTTTTAAAATTAGTGAAACAAATGGC	SIX1				ASHG19A3A050851	0.47366	0.0147	-2.84601	-2.905	-1.20482	SIX1
ASHG19A3A041192	0.52808	0.0228	-2.60776	-3.2989	-1.20426	ASHG19A3A041192	ASHG19A3A041192	GAGGATTCCTTCCTGTTCTTAAACATGGGTGATGAGAAAGGTGCTGGGCTCTTTTTACTG	RP13-33H18.1				ASHG19A3A041192	0.52808	0.0228	-2.60776	-3.2989	-1.20426	RP13-33H18.1
ASHG19A3A021706	0.68479	0.17	-1.4594	-5.0074	-1.20425	ASHG19A3A021706	ASHG19A3A021706	TCAGTCTGTCCAACCTGCAGGTCACTCGACCTACAGTTGAGATAAATTTCAAAATGCCTC	RP11-8J23.1				ASHG19A3A021706	0.68479	0.17	-1.4594	-5.0074	-1.20425	RP11-8J23.1
ASHG19A3A051205	0.755	0.331	-1.01254	-5.5008	-1.20424	ASHG19A3A051205	ASHG19A3A051205	CTAGAGGGCAAAGAGTTGGAGTTCTATCTTAGGAAAATCAAGGCCCAGAAAGGCAAATAA	AB019441.29				ASHG19A3A051205	0.755	0.331	-1.01254	-5.5008	-1.20424	AB019441.29
ASHG19A3A019553	0.58723	0.0431	-2.26074	-3.858	-1.20308	ASHG19A3A019553	ASHG19A3A019553	AAAGGCTGGACTCAGCAGGAACACCAAATCCCGGACCAGGCAGAAACCACCCAAGACTGA	POM121L1P				ASHG19A3A019553	0.58723	0.0431	-2.26074	-3.858	-1.20308	POM121L1P
ASHG19A3A043520	0.63223	0.0914	-1.83444	-4.5021	-1.20198	ASHG19A3A043520	ASHG19A3A043520	TGACCTCTAAAGCAGCGTGAGATGGGAATGATCTAGAAAACTTTGGATTTTTGAAGTAAA	NADK				ASHG19A3A043520	0.63223	0.0914	-1.83444	-4.5021	-1.20198	NADK
ASHG19A3A006049	0.68209	0.164	-1.4809	-4.9804	-1.20184	ASHG19A3A006049	ASHG19A3A006049	CCACTGCCGCTGCCTACAGTGACAGAAATCAGTTCGTCTTCGTTGCAGCAGATGAAATTT	A2BP1				ASHG19A3A006049	0.68209	0.164	-1.4809	-4.9804	-1.20184	A2BP1
ASHG19A3A002131	0.5552	0.0312	-2.43802	-3.5752	-1.20166	ASHG19A3A002131	ASHG19A3A002131	TTATGATATTGGCAACGACCCCCAGAAGAAGACAGGCATGATGGACACGGATGATTTCCG	ACTN1				ASHG19A3A002131	0.5552	0.0312	-2.43802	-3.5752	-1.20166	ACTN1
ASHG19A3A053589	0.61836	0.0617	-2.06041	-4.168	-1.20103	ASHG19A3A053589	ASHG19A3A053589	TATGAAAGACCTGGGCTTAGACAGTTTGGACCAAGTGGAGATTATCATGGCCATGGAAGA	NDUFAB1				ASHG19A3A053589	0.61836	0.0617	-2.06041	-4.168	-1.20103	NDUFAB1
ASHG19A3A039013	0.64583	0.109	-1.73109	-4.6481	-1.20085	ASHG19A3A039013	ASHG19A3A039013	CCAAAGAATAGTTCCTGTGACATTCCGCCTTCCTTCCATGTAGTCCCTCTTGGTAATCTA	ANP32B				ASHG19A3A039013	0.64583	0.109	-1.73109	-4.6481	-1.20085	ANP32B
ASHG19A3A013560	0.72898	0.26	-1.18155	-5.3303	-1.19989	ASHG19A3A013560	ASHG19A3A013560	GCTCACTACAAATTGTGACTGTAAACATTGTACTGTAAATGTTTTGTAGTTTTCCCCCAA	ZFP36L2				ASHG19A3A013560	0.72898	0.26	-1.18155	-5.3303	-1.19989	ZFP36L2
ASHG19A3A053658	0.37415	0.00787	-3.18136	-2.3445	-1.19984	ASHG19A3A053658	ASHG19A3A053658	CGCCTCGCCTTCATCCGCCTCTCTCACCGCGCCGCTCCCTCGTCCTGCCCTGCGGGCTCA	LOC595101				ASHG19A3A053658	0.37415	0.00787	-3.18136	-2.3445	-1.19984	LOC595101
ASHG19A3A050028	0.62623	0.0752	-1.94738	-4.3375	-1.19962	ASHG19A3A050028	ASHG19A3A050028	ATCACCAAGTTTGAAGAGTGTATGCAGAGTGTCGACATCGCAGCTTTCAACAAGATCTGG	EEF1DP3				ASHG19A3A050028	0.62623	0.0752	-1.94738	-4.3375	-1.19962	EEF1DP3
ASHG19A3A025147	0.64051	0.106	-1.74789	-4.6247	-1.19935	ASHG19A3A025147	ASHG19A3A025147	GTTCTTGCGTGGCCTGGTTTTATTTTCATTGTGAAATATCATGCTCTTATTTCAGTCCTC	TMEM175				ASHG19A3A025147	0.64051	0.106	-1.74789	-4.6247	-1.19935	TMEM175
ASHG19A3A048643	0.65287	0.127	-1.63993	-4.7729	-1.19927	ASHG19A3A048643	ASHG19A3A048643	TACAGACCAAGTATGTGGAAGCCAAGGACTGTCTGAACGTGCTGAACAAGAGCAACGAGG	PFDN5				ASHG19A3A048643	0.65287	0.127	-1.63993	-4.7729	-1.19927	PFDN5
ASHG19A3A047612	0.6288	0.0761	-1.94018	-4.3481	-1.19898	ASHG19A3A047612	ASHG19A3A047612	ACTTTTCCTTTATTCTTAATGGCCTTCCTCTGTTGCAACCTCAATAAACAGCACAATCTC	KRT71				ASHG19A3A047612	0.6288	0.0761	-1.94018	-4.3481	-1.19898	KRT71
ASHG19A3A049219	0.64915	0.115	-1.70066	-4.6902	-1.19891	ASHG19A3A049219	ASHG19A3A049219	ACCCTGTTTGTTTTAAATATTCTGTTCCCATGTCAATCAGTGACGATAAATACAGCCTTG	FBRSL1				ASHG19A3A049219	0.64915	0.115	-1.70066	-4.6902	-1.19891	FBRSL1
ASHG19A3A015411	0.6479	0.111	-1.71959	-4.6641	-1.19881	ASHG19A3A015411	ASHG19A3A015411	GACTTTTTGCATGCAACGGACCATTGCGTGGCCCACAAACTCTTTAACAACTTGAAATAA	AC013449.1				ASHG19A3A015411	0.6479	0.111	-1.71959	-4.6641	-1.19881	AC013449.1
ASHG19A3A003999	0.48145	0.0155	-2.81682	-2.9535	-1.19839	ASHG19A3A003999	ASHG19A3A003999	CAGGGAGCAAAAATACCAAAACCAGAGGCTTCCTTTTCTCCAAGAAGAGGATGGAATAGA	ITIH4				ASHG19A3A003999	0.48145	0.0155	-2.81682	-2.9535	-1.19839	ITIH4
ASHG19A3A041381	0.62675	0.0756	-1.94462	-4.3416	-1.19752	ASHG19A3A041381	ASHG19A3A041381	ATTGTGCCCCTTCGCCTGGGCATAAACCAAATCAATCCTGTCTATGTTGATGCATTCAAA	ATG4A				ASHG19A3A041381	0.62675	0.0756	-1.94462	-4.3416	-1.19752	ATG4A
ASHG19A3A034751	0.66178	0.135	-1.60114	-4.8247	-1.19685	ASHG19A3A034751	ASHG19A3A034751	GCTCATGACAACTCAATAAAGCACTGCTTTTATTTTTTGCAGTCTTCAATTTGAGAAAGG	BRI3				ASHG19A3A034751	0.66178	0.135	-1.60114	-4.8247	-1.19685	BRI3
ASHG19A3L0001003	0.6479	0.111	-1.71996	-4.6636	-1.19678	ASHG19A3L0001003	ASHG19A3L0001003	ACGCATTTTGTTACCTTCCTTTCCTGCTTGAAGTCCATGAAGTCTGACTTCCCACTATTC	lincRNA-GALR1-4				ASHG19A3L0001003	0.6479	0.111	-1.71996	-4.6636	-1.19678	lincRNA-GALR1-4
ASHG19A3A009595	0.62952	0.0791	-1.91861	-4.3799	-1.19662	ASHG19A3A009595	ASHG19A3A009595	TCTTTTGTGTCATCTTACCCTTTACAGAGAAATTAAATGGCCTTGGTGGGACCAAATGGG	HEXIM2				ASHG19A3A009595	0.62952	0.0791	-1.91861	-4.3799	-1.19662	HEXIM2
ASHG19A3A041189	0.63539	0.0969	-1.80059	-4.5505	-1.19649	ASHG19A3A041189	ASHG19A3A041189	TGATCTCTACTTCTACAGAGATCCTGAAGAGATTGCAAAAGAAGAGCAGGCTGCTGCTGA	RP13-36G14.2				ASHG19A3A041189	0.63539	0.0969	-1.80059	-4.5505	-1.19649	RP13-36G14.2
ASHG19A3A012188	0.61818	0.0594	-2.08143	-4.1361	-1.19646	ASHG19A3A012188	ASHG19A3A012188	TTTCTAGTTAGGCCACGCTCCTCTGTTCAGTCGCAAAGGTGAACACTCATGCGGCCCAGC	PIN1				ASHG19A3A012188	0.61818	0.0594	-2.08143	-4.1361	-1.19646	PIN1
ASHG19A3A013878	0.73133	0.265	-1.16972	-5.343	-1.19609	ASHG19A3A013878	ASHG19A3A013878	CGCGTGAAATTCATGGACGTCACGAGCCGGTCCATCATCCGCAATGTAAAAGGCCCCGTT	AC007387.2				ASHG19A3A013878	0.73133	0.265	-1.16972	-5.343	-1.19609	AC007387.2
ASHG19A3A013223	0.74287	0.298	-1.08665	-5.4287	-1.19594	ASHG19A3A013223	ASHG19A3A013223	GAAAAATCCACTGCCTTCCAAAGAAACGACTGAACAGGAGAAGCAAGCAGGCAAATCGTA	AC010907.3				ASHG19A3A013223	0.74287	0.298	-1.08665	-5.4287	-1.19594	AC010907.3
ASHG19A3A012302	0.70375	0.207	-1.33453	-5.1586	-1.19579	ASHG19A3A012302	ASHG19A3A012302	ATCACTAAATTTGAGGAGCACGTGCAGAGTGTCGATATCGCAGCTTTCAACAAGATCTGA	AC022098.1				ASHG19A3A012302	0.70375	0.207	-1.33453	-5.1586	-1.19579	AC022098.1
ASHG19A3A052273	0.58531	0.0421	-2.27384	-3.8373	-1.19565	ASHG19A3A052273	ASHG19A3A052273	TAGGCCCAATGCCAGACCTGGCAACCCATCCTAACTGTATTATTAAAACCAAGTAAGAGT	LOC390595				ASHG19A3A052273	0.58531	0.0421	-2.27384	-3.8373	-1.19565	LOC390595
ASHG19A3A010357	0.62952	0.0807	-1.90698	-4.3969	-1.19558	ASHG19A3A010357	ASHG19A3A010357	CTTTGTTTGTGTTGTTGGAAAAAGTCACATTGCCATTAAACTTTCCTTGTCTGTCTAGTT	BCL2				ASHG19A3A010357	0.62952	0.0807	-1.90698	-4.3969	-1.19558	BCL2
ASHG19A3A019920	0.29382	0.00421	-3.51979	-1.7793	-1.19482	ASHG19A3A019920	ASHG19A3A019920	GGGGCTCGTGTCCCCCCCAACCCAGCCCGGAGGCCGCGTCCGCCCGCGCCCGCTCTGGCC	PHF21B				ASHG19A3A019920	0.29382	0.00421	-3.51979	-1.7793	-1.19482	PHF21B
ASHG19A3A038083	0.58851	0.0433	-2.25764	-3.8628	-1.19467	ASHG19A3A038083	ASHG19A3A038083	GCCCCCAAGGCAGGTGCAGCTGCAGCTGCAGAAGCAGGTCCAGACACAGACATATCCACA	CIZ1				ASHG19A3A038083	0.58851	0.0433	-2.25764	-3.8628	-1.19467	CIZ1
ASHG19A3A024607	0.55683	0.0319	-2.42601	-3.5945	-1.19433	ASHG19A3A024607	ASHG19A3A024607	TACAAAAACCAGCCATCTGCCTAAAAAATAAAAGAGCAAAAATGAATCAGTGCAACCGGT	PLA2G12A				ASHG19A3A024607	0.55683	0.0319	-2.42601	-3.5945	-1.19433	PLA2G12A
ASHG19A3A049915	0.63432	0.0936	-1.82074	-4.5217	-1.19393	ASHG19A3A049915	ASHG19A3A049915	CGAGAGCTAGGTCCTTGATCTTTTCTTTAGATTGAAAGTCTGTCTCTGAACACAATTATT	IL17D				ASHG19A3A049915	0.63432	0.0936	-1.82074	-4.5217	-1.19393	IL17D
ASHG19A3A032755	0.67989	0.16	-1.49835	-4.9583	-1.19374	ASHG19A3A032755	ASHG19A3A032755	TAAGAGATACAAGCATTTTGAACTGGGAGGAGGTAAGAAGAGCAAGGGCCAAGTGATCCA	AC004938.5				ASHG19A3A032755	0.67989	0.16	-1.49835	-4.9583	-1.19374	AC004938.5
ASHG19A3A007510	0.67989	0.16	-1.49739	-4.9595	-1.19357	ASHG19A3A007510	ASHG19A3A007510	CTGCGGCCCCGTCCGGCCCGGGCTGGTATCACCTGATTTTGATACAGCAGCAGGAAGCTT	C12orf32				ASHG19A3A007510	0.67989	0.16	-1.49739	-4.9595	-1.19357	C12orf32
ASHG19A3A040085	0.67799	0.158	-1.5066	-4.9478	-1.1932	ASHG19A3A040085	ASHG19A3A040085	TCTCAATCTCTCTAAAGATGATGTTTGCCAAGTATGTTGTAAGAAAGCCCTTAAACAAAG	AC004386.4				ASHG19A3A040085	0.67799	0.158	-1.5066	-4.9478	-1.1932	AC004386.4
ASHG19A3A013736	0.62952	0.0807	-1.90666	-4.3974	-1.19301	ASHG19A3A013736	ASHG19A3A013736	AAATCCCACAGGTCCACTAACCACGATAAGGTTGTGTCAGCCTTCTATACTATGTTCACC	OR2T12				ASHG19A3A013736	0.62952	0.0807	-1.90666	-4.3974	-1.19301	OR2T12
ASHG19A3A024534	0.6288	0.0762	-1.93953	-4.3491	-1.19284	ASHG19A3A024534	ASHG19A3A024534	AAGCACTTCATCTACTTCTACCTGGGCCAAATGGGCATTCTTCTGTTCAAATCTGGTTAA	RP11-15B17.3				ASHG19A3A024534	0.6288	0.0762	-1.93953	-4.3491	-1.19284	RP11-15B17.3
ASHG19A3A051949	0.72655	0.245	-1.22159	-5.2869	-1.19283	ASHG19A3A051949	ASHG19A3A051949	AGAGACATGTAAAGGGGATGCTGCTTGGTCCTCCTCCTTTTAATGAAAGCACGAAACCTT	FAM63A				ASHG19A3A051949	0.72655	0.245	-1.22159	-5.2869	-1.19283	FAM63A
ASHG19A3A009577	0.72872	0.256	-1.19133	-5.3198	-1.19281	ASHG19A3A009577	ASHG19A3A009577	TATCCACAGGGGTGTTTGTGTGTGTGCGCGTGTGCGTTTCAATAAAGTTTGTACACTTTC	GRN				ASHG19A3A009577	0.72872	0.256	-1.19133	-5.3198	-1.19281	GRN
ASHG19A3A022678	0.62363	0.0724	-1.9691	-4.3053	-1.19175	ASHG19A3A022678	ASHG19A3A022678	AAGCGTGATTCCTGCTGCCTGTATTCTCTATTCCAATAAAGCAGAGTTTGACACCGTCTG	NISCH				ASHG19A3A022678	0.62363	0.0724	-1.9691	-4.3053	-1.19175	NISCH
ASHG19A3A023609	0.66204	0.135	-1.60053	-4.8255	-1.19164	ASHG19A3A023609	ASHG19A3A023609	ATATAAACTTACAGAGCAGAAGTAGAGCCCATGTGGTTGTGCCATCTGCCAAATGCACTG	RP11-786O7.1				ASHG19A3A023609	0.66204	0.135	-1.60053	-4.8255	-1.19164	RP11-786O7.1
ASHG19A3A012891	0.511	0.0186	-2.71961	-3.1147	-1.19132	ASHG19A3A012891	ASHG19A3A012891	ACCCAACTCTGTACAAAGCCCTTGTCCCCATGAAATTGTATATAAATCATCCTTTTCTAC	FLT3LG				ASHG19A3A012891	0.511	0.0186	-2.71961	-3.1147	-1.19132	FLT3LG
ASHG19A3A051798	0.74231	0.297	-1.08928	-5.426	-1.19068	ASHG19A3A051798	ASHG19A3A051798	GATCCTTGAACGGAAAGCCAAATCTTGCCAAGTAGGAAAGGAAAAGGGCAAATACAAGGA	RP11-796G6.1				ASHG19A3A051798	0.74231	0.297	-1.08928	-5.426	-1.19068	RP11-796G6.1
ASHG19A3A033131	0.62093	0.0661	-2.02127	-4.2272	-1.19048	ASHG19A3A033131	ASHG19A3A033131	TTCCAGATGTAATGCCCCCACAAGCTTTGTTCCATGATGATGATGAGATGGAAGGCAATG	AC002069.6				ASHG19A3A033131	0.62093	0.0661	-2.02127	-4.2272	-1.19048	AC002069.6
ASHG19A3A019439	0.61836	0.0618	-2.05921	-4.1699	-1.19046	ASHG19A3A019439	ASHG19A3A019439	TGAAGCAAAACAGAGACTCAGCAAGGTGGTAAAAGATACAACCAGGTACCAAGTGCTGCT	ATP6V1E1				ASHG19A3A019439	0.61836	0.0618	-2.05921	-4.1699	-1.19046	ATP6V1E1
ASHG19A3A030207	0.60039	0.0482	-2.19832	-3.9558	-1.19027	ASHG19A3A030207	ASHG19A3A030207	GCTCTGCTCTGTCCTCACCCCTCAAGAGAATTTCCCTTATTATTATGAAAACTTTTTATC	RP1-90L14.1				ASHG19A3A030207	0.60039	0.0482	-2.19832	-3.9558	-1.19027	RP1-90L14.1
ASHG19A3A023523	0.61836	0.0617	-2.0603	-4.1682	-1.18943	ASHG19A3A023523	ASHG19A3A023523	ATCTCCAGGTGGAAGTGAATTGTGAAGGTGCCACTCTTCTCTGCTGGAAGTATATGCATT	RP11-469J4.3				ASHG19A3A023523	0.61836	0.0617	-2.0603	-4.1682	-1.18943	RP11-469J4.3
ASHG19A3A013694	0.57185	0.038	-2.33038	-3.7477	-1.18927	ASHG19A3A013694	ASHG19A3A013694	ACAATATGTGCCTCCAGTGTTTCCATCGGTATGCGAAGGATATAGGTTTCATTAAGTTGG	AC016727.3				ASHG19A3A013694	0.57185	0.038	-2.33038	-3.7477	-1.18927	AC016727.3
ASHG19A3A029098	0.59662	0.0468	-2.21472	-3.9302	-1.18915	ASHG19A3A029098	ASHG19A3A029098	ACAGCTAACGAGGCTGCCTCCAGCATTTCCTGATTTCCTCTGTGGTAATAAAAGCTTTCT	TTC1				ASHG19A3A029098	0.59662	0.0468	-2.21472	-3.9302	-1.18915	TTC1
ASHG19A3L0000414	0.56341	0.0342	-2.38834	-3.6551	-1.18809	ASHG19A3L0000414	ASHG19A3L0000414	TATGCCATTCAAGATGTGTAGTAAAATTGTGAAGACCCCCTAAGTTACCCACCCATGCTG	lincRNA-ME3				ASHG19A3L0000414	0.56341	0.0342	-2.38834	-3.6551	-1.18809	lincRNA-ME3
ASHG19A3A054518	0.63432	0.0934	-1.82217	-4.5197	-1.18767	ASHG19A3A054518	ASHG19A3A054518	ATTGTGTTTTGAGGTTTCCTTCAGACAGATTCCAGGCGATGTGCAAGTGTATGCACGTGT	ITGAM				ASHG19A3A054518	0.63432	0.0934	-1.82217	-4.5197	-1.18767	ITGAM
ASHG19A3A026551	0.56341	0.0347	-2.38087	-3.6671	-1.18759	ASHG19A3A026551	ASHG19A3A026551	AAGCTGGAAGATGGCCCTAAATTCTTGAAGTCCGGTGATGCTGCCATTGTTGATATGGTT	CTD-2165H16.1				ASHG19A3A026551	0.56341	0.0347	-2.38087	-3.6671	-1.18759	CTD-2165H16.1
ASHG19A3A031368	0.7389	0.289	-1.10852	-5.4066	-1.18759	ASHG19A3A031368	ASHG19A3A031368	AATTTCAATTACATCGAGTTCACATGCATCCTGAAACATGGAGCAAAAGACAAAGACGAC	MYL8P				ASHG19A3A031368	0.7389	0.289	-1.10852	-5.4066	-1.18759	MYL8P
ASHG19A3A014656	0.59583	0.0456	-2.22923	-3.9074	-1.18751	ASHG19A3A014656	ASHG19A3A014656	TAGCGGGGCTCCCTGGGCCCGGTGCGCCCGACAATAACGCGTGAATAACTTTTTCTTGCA	CHN1				ASHG19A3A014656	0.59583	0.0456	-2.22923	-3.9074	-1.18751	CHN1
ASHG19A3A034505	0.61836	0.0613	-2.06391	-4.1627	-1.18742	ASHG19A3A034505	ASHG19A3A034505	CTCTAGGTTTTTTAGAAAACAGGAGTTGTTCCTTTGGCCACGTATATGCTAATCTGCAAG	RP5-859M6.1				ASHG19A3A034505	0.61836	0.0613	-2.06391	-4.1627	-1.18742	RP5-859M6.1
ASHG19A3A019321	0.69441	0.191	-1.38644	-5.0969	-1.18692	ASHG19A3A019321	ASHG19A3A019321	TACTTATGTACCCGTTACTGCTTTCAAAAATCTATAGACAGTCAATGTGGATGAGAACTA	RPL31P1				ASHG19A3A019321	0.69441	0.191	-1.38644	-5.0969	-1.18692	RPL31P1
ASHG19A3A009458	0.73133	0.266	-1.16703	-5.3458	-1.18677	ASHG19A3A009458	ASHG19A3A009458	ATGTGTTCAAAAACAAGCGGATTCTCATGGAACACATCCACAAGCTGAAGGCAGACAAGG	RPL19				ASHG19A3A009458	0.73133	0.266	-1.16703	-5.3458	-1.18677	RPL19
ASHG19A3A032641	0.52824	0.0232	-2.59956	-3.3124	-1.18489	ASHG19A3A032641	ASHG19A3A032641	TTGCCTCTGTGGCCCCCGTCCTTATTCTTAAATATGTAGTAACATGGAGCATACTGGTGA	LSM5				ASHG19A3A032641	0.52824	0.0232	-2.59956	-3.3124	-1.18489	LSM5
ASHG19A3A016600	0.74662	0.309	-1.06169	-5.4534	-1.18487	ASHG19A3A016600	ASHG19A3A016600	ATATGTGGATGAGGCTTCCAAGAAGGAGATCAAAGACATCCTCATCCAGTATGACCAGAC	RP11-169K16.8				ASHG19A3A016600	0.74662	0.309	-1.06169	-5.4534	-1.18487	RP11-169K16.8
ASHG19A3A016457	0.68677	0.176	-1.43697	-5.0352	-1.18442	ASHG19A3A016457	ASHG19A3A016457	TTCTTGTCGTGTCTGTTCAAACGGGCATGGTCTGATCTGGAAATATGGCCTCAATATGTG	AC017080.1				ASHG19A3A016457	0.68677	0.176	-1.43697	-5.0352	-1.18442	AC017080.1
ASHG19A3A000145	0.57167	0.0369	-2.34615	-3.7226	-1.18392	ASHG19A3A000145	ASHG19A3A000145	GCCTCCTCCAAAACAGCACACTTTCCGGCTGAAGAAAAGAAGAATGGTATTCATGCAGTT	RP11-561O23.6				ASHG19A3A000145	0.57167	0.0369	-2.34615	-3.7226	-1.18392	RP11-561O23.6
ASHG19A3A017426	0.61836	0.0619	-2.05782	-4.172	-1.18382	ASHG19A3A017426	ASHG19A3A017426	AAATTGAGCAGGAAGAAACAGAAAGAACACGAAACCTTTACCGGCGGTTGCTTCAACGGA	CRNKL1				ASHG19A3A017426	0.61836	0.0619	-2.05782	-4.172	-1.18382	CRNKL1
ASHG19A3A001478	0.62952	0.0804	-1.90862	-4.3945	-1.18381	ASHG19A3A001478	ASHG19A3A001478	AGCCCCCACCGTGCACGAGATGCCTAAAGTATTTTATCCAAATTCGAATAAATTTTCCCA	C9orf116				ASHG19A3A001478	0.62952	0.0804	-1.90862	-4.3945	-1.18381	C9orf116
ASHG19A3A016348	0.67463	0.15	-1.53969	-4.9052	-1.18366	ASHG19A3A016348	ASHG19A3A016348	AAACAAGTGGATTGTCATGGAACACATCAACAAGCTGAAGGCAGACAAGGCCCACAAGAA	AC068137.13				ASHG19A3A016348	0.67463	0.15	-1.53969	-4.9052	-1.18366	AC068137.13
ASHG19A3A041600	0.63015	0.0837	-1.8854	-4.4284	-1.18297	ASHG19A3A041600	ASHG19A3A041600	AGAGTAAAATAGCTAGGATGGCAAGAAAAGCTGGCAACTTTCTATGTACCCACAAACCCA	RP11-1114A5.2				ASHG19A3A041600	0.63015	0.0837	-1.8854	-4.4284	-1.18297	RP11-1114A5.2
ASHG19A3A048590	0.72872	0.258	-1.1886	-5.3228	-1.18297	ASHG19A3A048590	ASHG19A3A048590	GATCCTTGAACAGAAAGCCAAATCTCGCCAAGTAGGAAAGGAAAAGAGCAAATACAAGGA	RP11-112N23.1				ASHG19A3A048590	0.72872	0.258	-1.1886	-5.3228	-1.18297	RP11-112N23.1
ASHG19A3A016693	0.72478	0.242	-1.23004	-5.2776	-1.18181	ASHG19A3A016693	ASHG19A3A016693	CAAACGAGCTCTTATACTTTGGTTACCTATGTACCTGTTACCACTTGCAGAAATCAACAG	AC105396.3				ASHG19A3A016693	0.72478	0.242	-1.23004	-5.2776	-1.18181	AC105396.3
ASHG19A3A038692	0.63587	0.1	-1.78138	-4.5777	-1.18162	ASHG19A3A038692	ASHG19A3A038692	AGTACAGCATCTTCAGCCTGTTCTTCTTCAGTCAGTCCGGCCTCAGCATCGTCTGTGCCA	RP11-262H14.9				ASHG19A3A038692	0.63587	0.1	-1.78138	-4.5777	-1.18162	RP11-262H14.9
ASHG19A3A048836	0.70915	0.219	-1.29777	-5.2013	-1.18146	ASHG19A3A048836	ASHG19A3A048836	TACTGGTGTAATGATGGCAAAACCCCAGGAGCAGTTAATGCCTGTCATTTATCCTGCAGT	LYZ				ASHG19A3A048836	0.70915	0.219	-1.29777	-5.2013	-1.18146	LYZ
ASHG19A3A054251	0.55237	0.0298	-2.46344	-3.5341	-1.18146	ASHG19A3A054251	ASHG19A3A054251	TTTAAAAAATCAAAGCCGCACCCCGCCTCCCTGGCCAGCAAGAAACCTAAAAGGGAAACA	MGRN1				ASHG19A3A054251	0.55237	0.0298	-2.46344	-3.5341	-1.18146	MGRN1
ASHG19A3A019745	0.61974	0.0636	-2.04329	-4.194	-1.18132	ASHG19A3A019745	ASHG19A3A019745	CCGATCCCGGCCTGAGCAAGCGGCCGCGCACTGAGGAGGCGGCGGCCGACGGTGGCGGCG	RBM9				ASHG19A3A019745	0.61974	0.0636	-2.04329	-4.194	-1.18132	RBM9
ASHG19A3A055292	0.55355	0.0301	-2.45835	-3.5423	-1.18126	ASHG19A3A055292	ASHG19A3A055292	CCCTCGCCAGGTCTTTGAACTGCAGGGAAGCGTCAGCCACACAAAAGCCTGCATGACCGC	LOC25845				ASHG19A3A055292	0.55355	0.0301	-2.45835	-3.5423	-1.18126	LOC25845
ASHG19A3A050118	0.59662	0.046	-2.22465	-3.9146	-1.18073	ASHG19A3A050118	ASHG19A3A050118	AAGAGCTGATTGAGGCTGCCAAGAGGAACGACTTCTGTAAGCTCCAGGAGCTGCACCGAG	RP11-5G9.4				ASHG19A3A050118	0.59662	0.046	-2.22465	-3.9146	-1.18073	RP11-5G9.4
ASHG19A3A010415	0.545	0.0281	-2.49485	-3.4832	-1.18014	ASHG19A3A010415	ASHG19A3A010415	AATTCTTACCCTTGGAGTAAAACGAAGGTGTTTATCCTGTGAGCCTGTGCGTTTTGCATA	TXNL4A				ASHG19A3A010415	0.545	0.0281	-2.49485	-3.4832	-1.18014	TXNL4A
ASHG19A3A009083	0.51971	0.0198	-2.68484	-3.1721	-1.17996	ASHG19A3A009083	ASHG19A3A009083	CGCGGGCCGGGCCACGACCGGGGCCGCGACCGCCACAGCCCCCCCGGCTGCCACCTCTTC	CHD3				ASHG19A3A009083	0.51971	0.0198	-2.68484	-3.1721	-1.17996	CHD3
ASHG19A3A049557	0.65025	0.116	-1.69573	-4.697	-1.17943	ASHG19A3A049557	ASHG19A3A049557	CTTTGGATCTGCATTTGCTACACCCTTTCTTGTAGTAAGACAACAACTACTTAAAACATA	COX7CP1				ASHG19A3A049557	0.65025	0.116	-1.69573	-4.697	-1.17943	COX7CP1
ASHG19A3A005149	0.67553	0.15	-1.53679	-4.909	-1.17931	ASHG19A3A005149	ASHG19A3A005149	GCCGCCGCCGCCGCCGCAGGACAGCCCCAGCGAGCCTCTGGAGTCCCTGTGGCAGAACTC	PCBP4				ASHG19A3A005149	0.67553	0.15	-1.53679	-4.909	-1.17931	PCBP4
ASHG19A3A025546	0.71509	0.227	-1.27269	-5.2299	-1.17925	ASHG19A3A025546	ASHG19A3A025546	TAGTGGAAGCTATTAGGACCAATTACAATGACAGATACGATGAGATCCACCGTCACTGGG	RPL7AP31				ASHG19A3A025546	0.71509	0.227	-1.27269	-5.2299	-1.17925	RPL7AP31
ASHG19A3A046620	0.61974	0.0635	-2.04334	-4.1939	-1.17874	ASHG19A3A046620	ASHG19A3A046620	AATTGACATCGACTACCAGAAACTGCATGATGCCTTCTTCAAGTGGCAGACCAAGCCAAA	SF3B2				ASHG19A3A046620	0.61974	0.0635	-2.04334	-4.1939	-1.17874	SF3B2
ASHG19A3A014173	0.6647	0.139	-1.58366	-4.8478	-1.17824	ASHG19A3A014173	ASHG19A3A014173	ATCAAGTTCAATGCGGATGAATTTGAAGACATGGTGGCTGAGAAGCAGCTCATCCCAGAT	AC010095.7				ASHG19A3A014173	0.6647	0.139	-1.58366	-4.8478	-1.17824	AC010095.7
ASHG19A3A009704	0.60891	0.0506	-2.17124	-3.9979	-1.1778	ASHG19A3A009704	ASHG19A3A009704	TTCATTGTGCCACCAGAGCTCCCTATGCAGCCTTTTAAAAGAATAAATAGGATCTGTAGC	TMEM92				ASHG19A3A009704	0.60891	0.0506	-2.17124	-3.9979	-1.1778	TMEM92
ASHG19A3A006168	0.57355	0.0385	-2.32245	-3.7603	-1.17729	ASHG19A3A006168	ASHG19A3A006168	CATGGGGAAGCGGGACAATCGGGTGGCCTATATGAACCCAATAGCAATGGCGAGATCAAG	FAM133B				ASHG19A3A006168	0.57355	0.0385	-2.32245	-3.7603	-1.17729	FAM133B
ASHG19A3A053720	0.65083	0.118	-1.68581	-4.7106	-1.17692	ASHG19A3A053720	ASHG19A3A053720	CATGTCCTGCCTGAAATACCGTGATTGTTTATGGAAAGTATCTTTAATAAAGCTGGATAT	CR617556				ASHG19A3A053720	0.65083	0.118	-1.68581	-4.7106	-1.17692	CR617556
ASHG19A3A012290	0.54936	0.0289	-2.47927	-3.5085	-1.17676	ASHG19A3A012290	ASHG19A3A012290	TTTATTTGGTCCTGGTGAGGGTGTTTGTGCCTTGTGAGACTCCGTACATTAAAGACCTGT	CCDC130				ASHG19A3A012290	0.54936	0.0289	-2.47927	-3.5085	-1.17676	CCDC130
ASHG19A3A034216	0.67234	0.146	-1.55371	-4.8871	-1.17672	ASHG19A3A034216	ASHG19A3A034216	TTTAGATCCTCTGGGCCTGTTCCTTCCTTTTCTTTAAACGTCCCAGTCTAGCTTAGAGGA	TXNDC3				ASHG19A3A034216	0.67234	0.146	-1.55371	-4.8871	-1.17672	TXNDC3
ASHG19A3A045415	0.57355	0.0386	-2.32098	-3.7626	-1.17649	ASHG19A3A045415	ASHG19A3A045415	GTCCTGAGCCATAGTGACTCTTTTATCTGTGTGTCTTTTGCTAAATATGCCCTTTTTATA	CDK2AP2				ASHG19A3A045415	0.57355	0.0386	-2.32098	-3.7626	-1.17649	CDK2AP2
ASHG19A3L0000933	0.58531	0.0415	-2.28221	-3.8241	-1.17648	ASHG19A3L0000933	ASHG19A3L0000933	GCTCTTCTTCATGACTCCTCGCCAATGCACAGATGTAAACTATTGTCTGATTATTAAAAG	lincRNA-CTAGE1-2				ASHG19A3L0000933	0.58531	0.0415	-2.28221	-3.8241	-1.17648	lincRNA-CTAGE1-2
ASHG19A3A034969	0.63216	0.0882	-1.85531	-4.4721	-1.17621	ASHG19A3A034969	ASHG19A3A034969	TTTGTTGCCACCTTTCCTGCATGACAAGCATATGGCTGTCCTACAAGATCTCACGTGTAA	RP11-3L10.2				ASHG19A3A034969	0.63216	0.0882	-1.85531	-4.4721	-1.17621	RP11-3L10.2
ASHG19A3A035337	0.62363	0.0732	-1.96293	-4.3144	-1.17598	ASHG19A3A035337	ASHG19A3A035337	ACAAAAAGGCCTTTCCAACTCCTTCCAAATTAGAAGACCAGTTGGTGACACACAGCACCT	AGAP3				ASHG19A3A035337	0.62363	0.0732	-1.96293	-4.3144	-1.17598	AGAP3
ASHG19A3A006003	0.67783	0.158	-1.50699	-4.9473	-1.1757	ASHG19A3A006003	ASHG19A3A006003	CAGGAGTTTGAGACCAGCCTGGACAACAAACATGCTGATCCCATTTTCAATGAAGAATTG	LIPT1				ASHG19A3A006003	0.67783	0.158	-1.50699	-4.9473	-1.1757	LIPT1
ASHG19A3A008134	0.68479	0.168	-1.46651	-4.9985	-1.17542	ASHG19A3A008134	ASHG19A3A008134	TATTAATGCCTATACAGAAGTGGGGAGAAGGTTCAGGGTTGGAGGAAGAGTAGGACAAAC	RP11-160H22.1				ASHG19A3A008134	0.68479	0.168	-1.46651	-4.9985	-1.17542	RP11-160H22.1
ASHG19A3A017403	0.59153	0.0441	-2.24801	-3.878	-1.17445	ASHG19A3A017403	ASHG19A3A017403	AAGTTCCACCACACTATTGGTGGGTCTCGTCATGCAGCTTGGAGAAAATGTGATAATCTC	RPL15P1				ASHG19A3A017403	0.59153	0.0441	-2.24801	-3.878	-1.17445	RPL15P1
ASHG19A3A028441	0.70564	0.21	-1.32433	-5.1706	-1.17444	ASHG19A3A028441	ASHG19A3A028441	AATAAAATCACGTACAACTCCAAAAGGAGACACTGGAGAAGAACCAAGCTGGGTCTATAA	CTC-512J14.1				ASHG19A3A028441	0.70564	0.21	-1.32433	-5.1706	-1.17444	CTC-512J14.1
ASHG19A3A017325	0.63021	0.0866	-1.86602	-4.4566	-1.17405	ASHG19A3A017325	ASHG19A3A017325	AGGTTCTATCCTGTTCCGAGCAACTTTTCTAATTATAAACATCACAGAACATCCTGGATC	CDA				ASHG19A3A017325	0.63021	0.0866	-1.86602	-4.4566	-1.17405	CDA
ASHG19A3A013266	0.57173	0.0376	-2.33622	-3.7384	-1.174	ASHG19A3A013266	ASHG19A3A013266	ATGCTGACAGAAGAGTTTCACAGAACAGCCTTGGGGAGATGACAAAACTTGGTAGCAAGA	KIDINS220				ASHG19A3A013266	0.57173	0.0376	-2.33622	-3.7384	-1.174	KIDINS220
ASHG19A3A013704	0.66385	0.138	-1.59	-4.8395	-1.17385	ASHG19A3A013704	ASHG19A3A013704	ATCAGAAAAAGAAAGAAGCCAAAGAGAAAGGTACCTGGGTTCAACTAAAGCACCAGCCTG	AC092155.1				ASHG19A3A013704	0.66385	0.138	-1.59	-4.8395	-1.17385	AC092155.1
ASHG19A3A050427	0.61761	0.0587	-2.08794	-4.1261	-1.17375	ASHG19A3A050427	ASHG19A3A050427	GCCGTTAGCTTTTTCCGTAATAACACCCTTCCTTCTGTAAATACCCGTTACCATATTTAT	ZIC2				ASHG19A3A050427	0.61761	0.0587	-2.08794	-4.1261	-1.17375	ZIC2
ASHG19A3A045439	0.63432	0.0939	-1.81868	-4.5247	-1.17297	ASHG19A3A045439	ASHG19A3A045439	ATCATTGACTTTTTCCTGGGGGCCTCTCTCAAGGATGAGGTTTTGAAGATTATGCCAGTG	RP11-296A18.5				ASHG19A3A045439	0.63432	0.0939	-1.81868	-4.5247	-1.17297	RP11-296A18.5
ASHG19A3A042637	0.68479	0.169	-1.46159	-5.0046	-1.17273	ASHG19A3A042637	ASHG19A3A042637	GGAATTTCTTCATCCGTCAGATCCACAGATTCGAGGAGCTTAATCGAACCCTGAAGAAGA	RP11-508N22.4				ASHG19A3A042637	0.68479	0.169	-1.46159	-5.0046	-1.17273	RP11-508N22.4
ASHG19A3A024927	0.62093	0.0669	-2.01403	-4.2381	-1.17254	ASHG19A3A024927	ASHG19A3A024927	TTCCATTCCCACCCTTCCTTCTTTAATAAGCAGGAGCGAAAAAGACAAATTCCAAAGAGG	NPY1R				ASHG19A3A024927	0.62093	0.0669	-2.01403	-4.2381	-1.17254	NPY1R
ASHG19A3A028384	0.67989	0.159	-1.50018	-4.956	-1.17225	ASHG19A3A028384	ASHG19A3A028384	CTGTGATGTTTCTGAATACTACCAAACAGCCATACATGTCTGCAATGAAGAGATTTATTA	NSA2				ASHG19A3A028384	0.67989	0.159	-1.50018	-4.956	-1.17225	NSA2
ASHG19A3A054236	0.68479	0.169	-1.4636	-5.0021	-1.1705	ASHG19A3A054236	ASHG19A3A054236	ACGAACTAACTCCACATTCAACCAGGTTGTGCTGAAGAGGTTGTTTATGAGTCGCACCAA	LA16c-306E5.1				ASHG19A3A054236	0.68479	0.169	-1.4636	-5.0021	-1.1705	LA16c-306E5.1
ASHG19A3L0002413	0.6288	0.0779	-1.92715	-4.3673	-1.17042	ASHG19A3L0002413	ASHG19A3L0002413	TCTCTAGTTATGGCCCCTTCAAATTCTCTGCTTCAATCATATTTGAAGCTCTTTGACTTA	lincRNA-CDH17				ASHG19A3L0002413	0.6288	0.0779	-1.92715	-4.3673	-1.17042	lincRNA-CDH17
ASHG19A3A011304	0.6288	0.0779	-1.92695	-4.3676	-1.17037	ASHG19A3A011304	ASHG19A3A011304	CACTGTTATGCTCAGTCATACACGCGAAAGGTACAATGTCTTTTAGCTAATTCTAATTAA	UQCRFS1				ASHG19A3A011304	0.6288	0.0779	-1.92695	-4.3676	-1.17037	UQCRFS1
ASHG19A3A016116	0.65216	0.123	-1.66096	-4.7445	-1.17033	ASHG19A3A016116	ASHG19A3A016116	GATCACCGTGACATCCAAGGTACCTTTTTCCAAAAGGTATTTGAAATATCTCACTAAAAA	AC092106.2				ASHG19A3A016116	0.65216	0.123	-1.66096	-4.7445	-1.17033	AC092106.2
ASHG19A3A037249	0.68685	0.178	-1.43163	-5.0418	-1.17	ASHG19A3A037249	ASHG19A3A037249	ACCTAAGTAAATGATTGTGAAGCCCGTGAAAGTTTCAGTTCTCGAGTTGGTGGAAAACGC	RP11-448G4.2				ASHG19A3A037249	0.68685	0.178	-1.43163	-5.0418	-1.17	RP11-448G4.2
ASHG19A3A050096	0.61095	0.054	-2.13472	-4.0544	-1.16979	ASHG19A3A050096	ASHG19A3A050096	AAAGACAAGGAGAATGTAGCAACCACTGATATGCTGGAAAGCACAACAGCTGGCACTTCT	RP11-12I24.2				ASHG19A3A050096	0.61095	0.054	-2.13472	-4.0544	-1.16979	RP11-12I24.2
ASHG19A3A026807	0.52736	0.0227	-2.61126	-3.2932	-1.16979	ASHG19A3A026807	ASHG19A3A026807	GGGAACGCCAGAAACTTTTCAGTCCAGCTATTCATTAGATAGTAATTGAAGATATGTATA	S1PR1				ASHG19A3A026807	0.52736	0.0227	-2.61126	-3.2932	-1.16979	S1PR1
ASHG19A3A013060	0.62363	0.0738	-1.95806	-4.3217	-1.16964	ASHG19A3A013060	ASHG19A3A013060	AGACCTAAAGCCCGAGAACCTGCTTTTGGATGAGAAAAACAACATCCGCATTGCAGACTT	BRSK1				ASHG19A3A013060	0.62363	0.0738	-1.95806	-4.3217	-1.16964	BRSK1
ASHG19A3A036572	0.65287	0.126	-1.64586	-4.7649	-1.16815	ASHG19A3A036572	ASHG19A3A036572	TTGAAACATCCATAAACCTTGCTTGGACAGCTGGGAGTAACAACACCCGTTTTGGCATTG	VDAC3				ASHG19A3A036572	0.65287	0.126	-1.64586	-4.7649	-1.16815	VDAC3
ASHG19A3A040236	0.6667	0.142	-1.57169	-4.8636	-1.16763	ASHG19A3A040236	ASHG19A3A040236	GACCAAGAGACTTCTTTTGTATCCTTTTCTTGTCCTATGATGTAAATAAAAGCCTCGATT	C1orf115				ASHG19A3A040236	0.6667	0.142	-1.57169	-4.8636	-1.16763	C1orf115
ASHG19A3A027738	0.6488	0.114	-1.70324	-4.6867	-1.16744	ASHG19A3A027738	ASHG19A3A027738	CTGCCTTTGCCTCACATAAACTGTACAGTATTTTCATTAAAAGCCTCTTTCATAACTTCC	MXD3				ASHG19A3A027738	0.6488	0.114	-1.70324	-4.6867	-1.16744	MXD3
ASHG19A3A041319	0.5348	0.0261	-2.53584	-3.4165	-1.16743	ASHG19A3A041319	ASHG19A3A041319	GGCCCGTACTATGCTGAGATCCTAAAAAACATCATCCATCCAGCTCAAGCACAAGAAACA	RP1-158I15.1				ASHG19A3A041319	0.5348	0.0261	-2.53584	-3.4165	-1.16743	RP1-158I15.1
ASHG19A3A043251	0.61836	0.0605	-2.07121	-4.1516	-1.16741	ASHG19A3A043251	ASHG19A3A043251	AAACTAAGTTGTGTGCCAGTGCTCATCTTTGCTAATAAGCAGGATTTGCTCACAGCAGCC	ARL3				ASHG19A3A043251	0.61836	0.0605	-2.07121	-4.1516	-1.16741	ARL3
ASHG19A3A036445	0.63015	0.0812	-1.90305	-4.4027	-1.16659	ASHG19A3A036445	ASHG19A3A036445	TATGTTCGACTGGCTCCTGATTACCATGTCTTGGATGTTGCCAACAAAATTGGGATCATC	RP11-1149O23.1				ASHG19A3A036445	0.63015	0.0812	-1.90305	-4.4027	-1.16659	RP11-1149O23.1
ASHG19A3A037533	0.73161	0.269	-1.15829	-5.355	-1.1661	ASHG19A3A037533	ASHG19A3A037533	CTGTAACTTAAAAATGATCAAATTATGTTTCCCATGCATCAGGTGCAATGGGAAGCTCTT	RP11-34P13.12				ASHG19A3A037533	0.73161	0.269	-1.15829	-5.355	-1.1661	RP11-34P13.12
ASHG19A3A021863	0.4282	0.0112	-2.99306	-2.6596	-1.16609	ASHG19A3A021863	ASHG19A3A021863	AAAGATTCTGGAGGAGTTGGAGAAGAGTGTATTCAGCCCCCAAACCACGAGATCAACAAA	TRIM59				ASHG19A3A021863	0.4282	0.0112	-2.99306	-2.6596	-1.16609	TRIM59
ASHG19A3L0002325	0.69938	0.198	-1.36257	-5.1255	-1.16548	ASHG19A3L0002325	ASHG19A3L0002325	ATAGGAGTCGGCGTGGATTTTGAGAAGTGGAAAACTGTCTTCCAGAAATCCTGCACTCAA	lincRNA-HDHD1-1				ASHG19A3L0002325	0.69938	0.198	-1.36257	-5.1255	-1.16548	lincRNA-HDHD1-1
ASHG19A3A019850	0.63601	0.102	-1.77078	-4.5926	-1.16547	ASHG19A3A019850	ASHG19A3A019850	AAGGGTTTTGTATTCAGAATGTTGTGCAATATTTTGGAATGGGACATTGGTGTGTTTAGA	TOB2				ASHG19A3A019850	0.63601	0.102	-1.77078	-4.5926	-1.16547	TOB2
ASHG19A3L0001276	0.69019	0.183	-1.41186	-5.0661	-1.16531	ASHG19A3L0001276	ASHG19A3L0001276	GTTGAACTTTCATGATTAATAGGAAAGGACTCCATGTTGCCAAATATAACTCAGCCAATT	lincRNA-NCAM2-2				ASHG19A3L0001276	0.69019	0.183	-1.41186	-5.0661	-1.16531	lincRNA-NCAM2-2
ASHG19A3A052442	0.63587	0.101	-1.77418	-4.5878	-1.16529	ASHG19A3A052442	ASHG19A3A052442	AATCAACTCCATATTCAACCAGGTTGTACTGAAGAGGCTGTTTATGAGTCGCACCAACCG	RP11-335K5.1				ASHG19A3A052442	0.63587	0.101	-1.77418	-4.5878	-1.16529	RP11-335K5.1
ASHG19A3A050323	0.40448	0.01	-3.05049	-2.5636	-1.16504	ASHG19A3A050323	ASHG19A3A050323	TCATCAGAGAAATCCCTGACTCCTTTGCAGTGGTGTAGACATGTCCTAGATAACCCAACT	SLAIN1				ASHG19A3A050323	0.40448	0.01	-3.05049	-2.5636	-1.16504	SLAIN1
ASHG19A3A013800	0.66304	0.137	-1.59489	-4.833	-1.16471	ASHG19A3A013800	ASHG19A3A013800	TTGATCCCAGGCTTTCAATCAACCCAAGGTGATGCTTTTGCTACGACCTCATTTTCTGCT	AAK1				ASHG19A3A013800	0.66304	0.137	-1.59489	-4.833	-1.16471	AAK1
ASHG19A3A040811	0.6337	0.0927	-1.82633	-4.5137	-1.1646	ASHG19A3A040811	ASHG19A3A040811	GAAGCTGAGGAATATAAAGAAGCACGTTTAGTACTGGATTCAGTGAAGTTAGAAGCCTGA	RP11-151J4.2				ASHG19A3A040811	0.6337	0.0927	-1.82633	-4.5137	-1.1646	RP11-151J4.2
ASHG19A3A014643	0.65287	0.127	-1.64049	-4.7721	-1.1646	ASHG19A3A014643	ASHG19A3A014643	TTTTGGGCTGGAGGCTCCACCTTTTGTGTTTCCCGCACAGTCAATCAAAATAGGAAAAAA	SP3				ASHG19A3A014643	0.65287	0.127	-1.64049	-4.7721	-1.1646	SP3
ASHG19A3A049387	0.51918	0.0194	-2.69536	-3.1547	-1.16438	ASHG19A3A049387	ASHG19A3A049387	GCCCCACCCGCACCCCATCTGGACCGCATCGCTGAATGTGCCCGGACCTGCGCCTTCTGG	KATNAL1				ASHG19A3A049387	0.51918	0.0194	-2.69536	-3.1547	-1.16438	KATNAL1
ASHG19A3A035744	0.72044	0.236	-1.24671	-5.2591	-1.16426	ASHG19A3A035744	ASHG19A3A035744	CAGACAAACCCTTTGTATTGTAGATAAGAGGAAAAGACTGAGCATGCTCACTTTTTTATA	CEBPD				ASHG19A3A035744	0.72044	0.236	-1.24671	-5.2591	-1.16426	CEBPD
ASHG19A3A017694	0.51095	0.0185	-2.72096	-3.1124	-1.16371	ASHG19A3A017694	ASHG19A3A017694	AAACCCTCCTTCTGTGGCAACTTGTACTGAAAATCTGGTGCTCAATAAAGAAGCCCATGG	ADA				ASHG19A3A017694	0.51095	0.0185	-2.72096	-3.1124	-1.16371	ADA
ASHG19A3A028896	0.62093	0.0672	-2.01123	-4.2423	-1.16294	ASHG19A3A028896	ASHG19A3A028896	ATTCTTGATTTGGTTATCAGCTGCTTTAAACGTCATGGAGCAAAGGGGATGGACACCCCA	HARS2				ASHG19A3A028896	0.62093	0.0672	-2.01123	-4.2423	-1.16294	HARS2
ASHG19A3A037106	0.70601	0.211	-1.32137	-5.174	-1.16289	ASHG19A3A037106	ASHG19A3A037106	AATCAGCCCCTGAAAAGAAGCCTGCAGAAAAGAAACCTACTGTAGAGGAAAAGAAGCCTG	RP11-87M1.1				ASHG19A3A037106	0.70601	0.211	-1.32137	-5.174	-1.16289	RP11-87M1.1
ASHG19A3A049343	0.7487	0.316	-1.04561	-5.4691	-1.16256	ASHG19A3A049343	ASHG19A3A049343	AAGCAGATTACTTCCATTAATATTGAGCCAGGAGTTGAGGTGGATGCCATCATTGCAGAT	RP11-545M8.3				ASHG19A3A049343	0.7487	0.316	-1.04561	-5.4691	-1.16256	RP11-545M8.3
ASHG19A3A010927	0.36439	0.00731	-3.22133	-2.2776	-1.16155	ASHG19A3A010927	ASHG19A3A010927	ACTCCTCCGCCTCCCGCTCCTGAAGCCCAGCTTCCTCCTTTTCCGCGAGAACTGGCAGGG	RANBP3				ASHG19A3A010927	0.36439	0.00731	-3.22133	-2.2776	-1.16155	RANBP3
ASHG19A3A038010	0.72474	0.241	-1.23285	-5.2745	-1.16117	ASHG19A3A038010	ASHG19A3A038010	TGGGGGCATCCATTTCCTGTGGACTCTTTGATACTTCAAGCCCTCTTGCATTAGCATTAT	RC3H2				ASHG19A3A038010	0.72474	0.241	-1.23285	-5.2745	-1.16117	RC3H2
ASHG19A3A012799	0.62363	0.0725	-1.96842	-4.3063	-1.16113	ASHG19A3A012799	ASHG19A3A012799	ATTTCAGAAAACCAAGAACCTGCTGACAGGAGAGACAGAAGCGGACCCAGAAATGATCAA	CLPTM1				ASHG19A3A012799	0.62363	0.0725	-1.96842	-4.3063	-1.16113	CLPTM1
ASHG19A3A036638	0.37179	0.00762	-3.1994	-2.3143	-1.16093	ASHG19A3A036638	ASHG19A3A036638	GTTCCTTTTCCTGACTCCTCCTTGCAAACAAAATGATAGTTGACACTTTATCCTGATTTT	SDCBP				ASHG19A3A036638	0.37179	0.00762	-3.1994	-2.3143	-1.16093	SDCBP
ASHG19A3A018261	0.70693	0.215	-1.30767	-5.1899	-1.16063	ASHG19A3A018261	ASHG19A3A018261	TGTGAAGGAACAACACCTAAACCCAAGAGGGTACCTGTTGCAGCATCCAGTTCATCTTAA	RPL37P1				ASHG19A3A018261	0.70693	0.215	-1.30767	-5.1899	-1.16063	RPL37P1
ASHG19A3A048230	0.70601	0.212	-1.31857	-5.1773	-1.16061	ASHG19A3A048230	ASHG19A3A048230	ACATATATCATTGATCACAACCGCACCGTCGTCCGCTTCCAAGTGGATGAAAATATCCGT	ITFG2				ASHG19A3A048230	0.70601	0.212	-1.31857	-5.1773	-1.16061	ITFG2
ASHG19A3A019507	0.47392	0.0147	-2.84463	-2.9073	-1.16008	ASHG19A3A019507	ASHG19A3A019507	TAACATCGAGAAGGTGTCCAAGATCACGTCGCCCGTGCTCATCATCCACGGCATGGAGGA	FAM108A5				ASHG19A3A019507	0.47392	0.0147	-2.84463	-2.9073	-1.16008	FAM108A5
ASHG19A3A022528	0.62363	0.0699	-1.98877	-4.2759	-1.15986	ASHG19A3A022528	ASHG19A3A022528	TTACTATGCGAGTTGTGCAATTCACAGCAAAGTAGTCAGGAATCGATCTCATGAAGCCCG	RP11-91A18.1				ASHG19A3A022528	0.62363	0.0699	-1.98877	-4.2759	-1.15986	RP11-91A18.1
ASHG19A3A011559	0.74414	0.303	-1.07623	-5.4391	-1.15979	ASHG19A3A011559	ASHG19A3A011559	ATGAAACTACCTTCAACTCCATCACGAAGTGTGACGTGGACATCTGCAAAGACCTGTACT	ACTBP11				ASHG19A3A011559	0.74414	0.303	-1.07623	-5.4391	-1.15979	ACTBP11
ASHG19A3A043414	0.63539	0.0976	-1.79611	-4.5568	-1.15936	ASHG19A3A043414	ASHG19A3A043414	AGGATTTCCATCCATCCTTAGACAGTAGTTCTTTGTGTAGGCTGTTCAACAGGGTTGTGC	RP11-359B3.1				ASHG19A3A043414	0.63539	0.0976	-1.79611	-4.5568	-1.15936	RP11-359B3.1
ASHG19A3A030583	0.52615	0.0217	-2.63632	-3.252	-1.15936	ASHG19A3A030583	ASHG19A3A030583	AGATAAGAAAAATGCCTCCAGCCGCCCTGCCTCTGCAATTTCAGGACAAAATAACAACCA	MAP7				ASHG19A3A030583	0.52615	0.0217	-2.63632	-3.252	-1.15936	MAP7
ASHG19A3A006728	0.63539	0.0971	-1.79902	-4.5527	-1.15921	ASHG19A3A006728	ASHG19A3A006728	TCCGTGCGCACCGCCCGGCGTCCAGATTTGGCAATTCTTCGCTGAAGTCATCATGAGCTT	C15orf48				ASHG19A3A006728	0.63539	0.0971	-1.79902	-4.5527	-1.15921	C15orf48
ASHG19A3A043051	0.73595	0.281	-1.12859	-5.386	-1.15851	ASHG19A3A043051	ASHG19A3A043051	TCGACAGATGTGGCACTGATCTTTAGCCAGAGAACTCTCTGGAACGATTAAAGAGATCCT	RP11-122F14.2				ASHG19A3A043051	0.73595	0.281	-1.12859	-5.386	-1.15851	RP11-122F14.2
ASHG19A3A036072	0.69413	0.19	-1.38832	-5.0946	-1.15817	ASHG19A3A036072	ASHG19A3A036072	TTCTACTGGTACCTTACCAATGAGGGTATCCAGTATCTCTGTGATTACCTTCATCTGCCC	RP11-30P9.1				ASHG19A3A036072	0.69413	0.19	-1.38832	-5.0946	-1.15817	RP11-30P9.1
ASHG19A3A025712	0.63015	0.0852	-1.87564	-4.4426	-1.15738	ASHG19A3A025712	ASHG19A3A025712	AAATGTCCCTTGCTCAGAAGAAAGATTGGGTAGCTCAAAAGAAGGCAAGCTTCCTCAGAG	RP5-924G13.2				ASHG19A3A025712	0.63015	0.0852	-1.87564	-4.4426	-1.15738	RP5-924G13.2
ASHG19A3A025512	0.61587	0.0563	-2.11199	-4.0893	-1.15698	ASHG19A3A025512	ASHG19A3A025512	AAGTCGTTGTCGAAGCAGGAGTTTAAGTCCCATTTGCCCCCGTAGCCAAATTGGTTTAAA	SPATA18				ASHG19A3A025512	0.61587	0.0563	-2.11199	-4.0893	-1.15698	SPATA18
ASHG19A3A036944	0.49449	0.0164	-2.78703	-3.003	-1.15662	ASHG19A3A036944	ASHG19A3A036944	AAATTGTCAGCCAAATTTGGAGGTCAAGTGTAATGCCCTTCTGATAAATAAAGCCCTTGC	AF186191.1				ASHG19A3A036944	0.49449	0.0164	-2.78703	-3.003	-1.15662	AF186191.1
ASHG19A3A004013	0.66407	0.139	-1.586	-4.8448	-1.15538	ASHG19A3A004013	ASHG19A3A004013	AGTGCCCCAGGATCAGGGAGGACTGGTAACGGAGACGGCCGACCCCGGGGCACAGGCCCA	LTB				ASHG19A3A004013	0.66407	0.139	-1.586	-4.8448	-1.15538	LTB
ASHG19A3A041478	0.59356	0.0447	-2.24084	-3.8892	-1.15534	ASHG19A3A041478	ASHG19A3A041478	ACAATCAGTGCTAGTGCTGGGGAAGGGACAGTCAAGAGCAGTCAGTTGCTTACTTATTTT	GLUD2				ASHG19A3A041478	0.59356	0.0447	-2.24084	-3.8892	-1.15534	GLUD2
ASHG19A3A028355	0.66521	0.14	-1.58072	-4.8517	-1.15513	ASHG19A3A028355	ASHG19A3A028355	TGTTGATGTGGAATTTTTCAAGAGAGTGCGGTCTTCCTACTACGTGGTGAGTGGGAATGA	MAP1B				ASHG19A3A028355	0.66521	0.14	-1.58072	-4.8517	-1.15513	MAP1B
ASHG19A3A029643	0.61836	0.0601	-2.0745	-4.1466	-1.15406	ASHG19A3A029643	ASHG19A3A029643	GATGGTTAACATAGAGCTGCTTCTGTGTAAATGCTGCTTATTTTAAACACTAAAAAGCGT	DVL1				ASHG19A3A029643	0.61836	0.0601	-2.0745	-4.1466	-1.15406	DVL1
ASHG19A3A001108	0.38341	0.00849	-3.14089	-2.4123	-1.15394	ASHG19A3A001108	ASHG19A3A001108	GCTGTGCGGGCCCCCCTTCCCCGCGACCCTGTGATGACCACCTGTGGCCACAACTTCTGC	TRIM17				ASHG19A3A001108	0.38341	0.00849	-3.14089	-2.4123	-1.15394	TRIM17
ASHG19A3A027502	0.62363	0.0733	-1.96225	-4.3154	-1.15333	ASHG19A3A027502	ASHG19A3A027502	GATGCTAGTTTGCATATGTTTTCCTATGCAATAATTGTTTTCCCAGTTATTCAAAGCAGC	TAF7				ASHG19A3A027502	0.62363	0.0733	-1.96225	-4.3154	-1.15333	TAF7
ASHG19A3A012328	0.65137	0.12	-1.67552	-4.7247	-1.15151	ASHG19A3A012328	ASHG19A3A012328	AAACATAGACTTGCAAGACATGGCCTGCCTCCATGAGAAGAAAAAGACCTCAAGAAAGCA	RP11-543E8.2				ASHG19A3A012328	0.65137	0.12	-1.67552	-4.7247	-1.15151	RP11-543E8.2
ASHG19A3A047971	0.63616	0.103	-1.76308	-4.6034	-1.15114	ASHG19A3A047971	ASHG19A3A047971	TCAAGGTGAAAACATAACCATGAGGCCCCTTTCCTTGGGGTTTACGGAGATGATGTTTGT	BC034326				ASHG19A3A047971	0.63616	0.103	-1.76308	-4.6034	-1.15114	BC034326
ASHG19A3A041730	0.75495	0.33	-1.01551	-5.498	-1.15093	ASHG19A3A041730	ASHG19A3A041730	TTAAAGAAGCTGAAGAAGTCTTCAGGGGAGATTGTCTACTGTGGGCAGGTGTTTGAGAAG	U52111.3				ASHG19A3A041730	0.75495	0.33	-1.01551	-5.498	-1.15093	U52111.3
ASHG19A3A051330	0.55535	0.0315	-2.43392	-3.5818	-1.15083	ASHG19A3A051330	ASHG19A3A051330	AAGAAGAAGATGCATAGTTTGCACAGAAGGTTTTGTGATACTGCCTCTCAACAGCCCCAG	LOC728989				ASHG19A3A051330	0.55535	0.0315	-2.43392	-3.5818	-1.15083	LOC728989
ASHG19A3A049935	0.7516	0.324	-1.0291	-5.485	-1.15066	ASHG19A3A049935	ASHG19A3A049935	CTAAAGAACTTGCCAGTAAACTGGGTTAAATGTACACTGTCGAGTTTTCTGTACATAAAA	RP11-363G2.1				ASHG19A3A049935	0.7516	0.324	-1.0291	-5.485	-1.15066	RP11-363G2.1
ASHG19A3A005672	0.6288	0.0781	-1.92531	-4.37	-1.14976	ASHG19A3A005672	ASHG19A3A005672	GGCCTCGAACGGGATGGCAGAGGAGGTGAGCACCCTGATGAAGGCCACGGTCCTGATGCG	NT5C3L				ASHG19A3A005672	0.6288	0.0781	-1.92531	-4.37	-1.14976	NT5C3L
ASHG19A3A015874	0.68677	0.175	-1.44144	-5.0297	-1.14969	ASHG19A3A015874	ASHG19A3A015874	GGCAGTGAAGGAACTAAAATGAACCAGACACACTGATTTGTGCTGTATTAAAATACTAAA	RPL38				ASHG19A3A015874	0.68677	0.175	-1.44144	-5.0297	-1.14969	RPL38
ASHG19A3A047187	0.57787	0.0395	-2.30881	-3.782	-1.1487	ASHG19A3A047187	ASHG19A3A047187	AGTTTTATTTTGGTGGTGACTAAACTAACCCCACCTCCGGGAGATGAACTGACAGTACCT	AC004672.1				ASHG19A3A047187	0.57787	0.0395	-2.30881	-3.782	-1.1487	AC004672.1
ASHG19A3A030885	0.60245	0.0489	-2.19027	-3.9683	-1.14808	ASHG19A3A030885	ASHG19A3A030885	TTCTCTTTTCTCTCTTTCCAAAATCTGGACACACCATGGCCCAGTGATGGAGAAGAAGTC	RP11-145H9.3				ASHG19A3A030885	0.60245	0.0489	-2.19027	-3.9683	-1.14808	RP11-145H9.3
ASHG19A3A016817	0.61638	0.0578	-2.0965	-4.113	-1.14756	ASHG19A3A016817	ASHG19A3A016817	TATAGATCCTAAATTCACGCACCCCGTGGGAGCTCAATAAAGATTTACTGAATTGAGTTT	STRADB				ASHG19A3A016817	0.61638	0.0578	-2.0965	-4.113	-1.14756	STRADB
ASHG19A3A011363	0.62363	0.069	-1.9967	-4.2641	-1.14741	ASHG19A3A011363	ASHG19A3A011363	AATGACCACGGCGATTTCGTAACGCCCCCGTTCCGAAAGTGTTCTTCTGGGCAGTGCAAC	TMEM149				ASHG19A3A011363	0.62363	0.069	-1.9967	-4.2641	-1.14741	TMEM149
ASHG19A3A020856	0.62116	0.0674	-2.01011	-4.244	-1.14713	ASHG19A3A020856	ASHG19A3A020856	TTCTGAAGGTACAAACTACTTTGTTCAGCATACCTCCTGTCCTGACTAAATAAAACAAAT	RP11-1005I1.1				ASHG19A3A020856	0.62116	0.0674	-2.01011	-4.244	-1.14713	RP11-1005I1.1
ASHG19A3A042804	0.6488	0.114	-1.70412	-4.6855	-1.14704	ASHG19A3A042804	ASHG19A3A042804	AAGGGCCGTTCTGTCATCAACGAGGTGGTGACCCGAGAATACACCAACAACATTCACAAG	RP11-346D6.4				ASHG19A3A042804	0.6488	0.114	-1.70412	-4.6855	-1.14704	RP11-346D6.4
ASHG19A3A054393	0.66385	0.138	-1.58929	-4.8404	-1.14692	ASHG19A3A054393	ASHG19A3A054393	TAAATGAATTCCGGGAAAAGCACAACATTCGTCTCATGGGAGAAGATGAGAAGCCAGCAG	PFDN2				ASHG19A3A054393	0.66385	0.138	-1.58929	-4.8404	-1.14692	PFDN2
ASHG19A3A043368	0.5348	0.026	-2.53739	-3.414	-1.14668	ASHG19A3A043368	ASHG19A3A043368	GATGTCTACAAGCGCCCTGCTTTGGATACCTACATAGTTTTGGGGGGAACCAAAAATGAA	RP11-198M6.2				ASHG19A3A043368	0.5348	0.026	-2.53739	-3.414	-1.14668	RP11-198M6.2
ASHG19A3A019094	0.63015	0.0822	-1.8959	-4.4131	-1.14527	ASHG19A3A019094	ASHG19A3A019094	AATAGCTAATACAAATAAGTGGTGCAGACCCCGGACACAGAGCTGATACACAGGATGTCA	AF241725.4				ASHG19A3A019094	0.63015	0.0822	-1.8959	-4.4131	-1.14527	AF241725.4
ASHG19A3A038968	0.60891	0.0527	-2.14895	-4.0324	-1.14501	ASHG19A3A038968	ASHG19A3A038968	ATCTCTACCCAGCCTCAGGAGTTTACTGGGATGCTGTCCACAGTGAAACAGATTATTCAT	RP11-533K9.3				ASHG19A3A038968	0.60891	0.0527	-2.14895	-4.0324	-1.14501	RP11-533K9.3
ASHG19A3A033571	0.63527	0.0957	-1.8075	-4.5406	-1.14372	ASHG19A3A033571	ASHG19A3A033571	ACTAGAGCAACCCAAAGGTTATGAATCTCATCAGTAAATTGTCAGCCAAATTTGGAGGTC	AC083873.4				ASHG19A3A033571	0.63527	0.0957	-1.8075	-4.5406	-1.14372	AC083873.4
ASHG19A3A054841	0.61772	0.0591	-2.08437	-4.1316	-1.14294	ASHG19A3A054841	ASHG19A3A054841	AGCTTCTTTTCAATCCATCCTCCACAAGAAGGTGTTTCCCTGTTGTTAAGTGAAGGAGGC	NECAB2				ASHG19A3A054841	0.61772	0.0591	-2.08437	-4.1316	-1.14294	NECAB2
ASHG19A3A030467	0.6717	0.146	-1.55455	-4.886	-1.14265	ASHG19A3A030467	ASHG19A3A030467	TATGTTCAACTGGCTCCTGATATCAATGCTTTGGAAGTTGCCAACAAAATTGGGATAATT	RP11-129H15.3				ASHG19A3A030467	0.6717	0.146	-1.55455	-4.886	-1.14265	RP11-129H15.3
ASHG19A3A004934	0.63015	0.0848	-1.87826	-4.4388	-1.14254	ASHG19A3A004934	ASHG19A3A004934	CAACTAATCTTAGAAGGTAAAGTCCATGAAGGGTCTCCATTTTGGGACATTCTAATCCCT	DUOX1				ASHG19A3A004934	0.63015	0.0848	-1.87826	-4.4388	-1.14254	DUOX1
ASHG19A3A027401	0.63021	0.0865	-1.86693	-4.4553	-1.14247	ASHG19A3A027401	ASHG19A3A027401	TCCTAATAGGGAAGGGAAGCACAATGGAAATACCCCTGAACCGTTTTATTGCAGTAATTT	C5orf15				ASHG19A3A027401	0.63021	0.0865	-1.86693	-4.4553	-1.14247	C5orf15
ASHG19A3A048861	0.68743	0.18	-1.424	-5.0512	-1.14028	ASHG19A3A048861	ASHG19A3A048861	TTATTTTTGCATAAGTAGTCCATCCTATACAGATAGCTGATTAACTGTATTCCCCTTTCC	ATXN7L3B				ASHG19A3A048861	0.68743	0.18	-1.424	-5.0512	-1.14028	ATXN7L3B
ASHG19A3A016335	0.73748	0.284	-1.12186	-5.393	-1.13991	ASHG19A3A016335	ASHG19A3A016335	GCTACATGTTACCTCCTTCAATTGATAATAAACCTTTCTGAGATGCAGAGGGTCCAGGTC	FAM128B				ASHG19A3A016335	0.73748	0.284	-1.12186	-5.393	-1.13991	FAM128B
ASHG19A3A011218	0.63587	0.0988	-1.78876	-4.5672	-1.13899	ASHG19A3A011218	ASHG19A3A011218	TTTCTTGGAGCCTCTCCGAGCAGCAACCAGACGGGAGATTTTTATTTTAAGCTGTTCATG	LSM4				ASHG19A3A011218	0.63587	0.0988	-1.78876	-4.5672	-1.13899	LSM4
ASHG19A3A009608	0.64478	0.108	-1.73609	-4.6412	-1.13887	ASHG19A3A009608	ASHG19A3A009608	ATTACTGTGTGAGTTGTGCAATTCACAGCAAAGTAGTCAGGAATCGATCTCGTGAAGCCC	RPS26P8				ASHG19A3A009608	0.64478	0.108	-1.73609	-4.6412	-1.13887	RPS26P8
ASHG19A3A030067	0.71037	0.223	-1.28517	-5.2157	-1.13857	ASHG19A3A030067	ASHG19A3A030067	TTTATGTACCTTAGTTCTGAGTTAGACCTGCAGATGCGTACAGATAGTTCATATTTATGT	RP3-445N2.1				ASHG19A3A030067	0.71037	0.223	-1.28517	-5.2157	-1.13857	RP3-445N2.1
ASHG19A3A017221	0.62363	0.069	-1.99632	-4.2647	-1.13812	ASHG19A3A017221	ASHG19A3A017221	TACAGGAGGGGCACACCGTCCTTTTGTCTCTGCCTTTGAGGTTGGCGGGAACTGAAACTG	NEU4				ASHG19A3A017221	0.62363	0.069	-1.99632	-4.2647	-1.13812	NEU4
ASHG19A3A031407	0.71271	0.225	-1.27888	-5.2229	-1.13803	ASHG19A3A031407	ASHG19A3A031407	CCCCCAGGTGGCCACCAAGTTGTGGAAGCACATTTCTAAATAAAAACTGCTCTTAGAATG	DEF6				ASHG19A3A031407	0.71271	0.225	-1.27888	-5.2229	-1.13803	DEF6
ASHG19A3A044081	0.5552	0.0309	-2.44302	-3.5671	-1.13797	ASHG19A3A044081	ASHG19A3A044081	AAACAAACATTGCGGCACCCCACTCCTGGTAGGTTCTGAGGATAAATAAGGCTGAAAAAA	CDH23				ASHG19A3A044081	0.5552	0.0309	-2.44302	-3.5671	-1.13797	CDH23
ASHG19A3A017825	0.67463	0.149	-1.53981	-4.9051	-1.13738	ASHG19A3A017825	ASHG19A3A017825	AATAAAATCAGGTACAACTCCAAAAGGAGACATTGAAGAAGAACCAAGCTAGCCCTATAA	RPL39P				ASHG19A3A017825	0.67463	0.149	-1.53981	-4.9051	-1.13738	RPL39P
ASHG19A3A005550	0.57182	0.0379	-2.33102	-3.7467	-1.13736	ASHG19A3A005550	ASHG19A3A005550	ACAGTTCTCCAGTCCTTCTCTTTCGTCAGTATAAAAGATTAAACTCTACAGAAGAATGCA	ATG4C				ASHG19A3A005550	0.57182	0.0379	-2.33102	-3.7467	-1.13736	ATG4C
ASHG19A3A039324	0.50492	0.0181	-2.73354	-3.0916	-1.13729	ASHG19A3A039324	ASHG19A3A039324	AATGTAGTGTCTTTAGACCGTGCAATGTTGTGCTCCTGTTAGTCTGATATCAGGGGCTTG	RP11-492E3.1				ASHG19A3A039324	0.50492	0.0181	-2.73354	-3.0916	-1.13729	RP11-492E3.1
ASHG19A3A000887	0.52929	0.0238	-2.58606	-3.3345	-1.13718	ASHG19A3A000887	ASHG19A3A000887	TGCCCCCCAGGCCAACAGCGACTCCATGGTAATGTATGTACAGAAGAAAAAGCGGTGAGT	C6orf1				ASHG19A3A000887	0.52929	0.0238	-2.58606	-3.3345	-1.13718	C6orf1
ASHG19A3A033784	0.66431	0.139	-1.5848	-4.8463	-1.13697	ASHG19A3A033784	ASHG19A3A033784	AAGGTTCTAAGACATGGAATCGTTTCCAGATGAGAATCCACAAGCAACTCACTGACTCGC	AC104843.4				ASHG19A3A033784	0.66431	0.139	-1.5848	-4.8463	-1.13697	AC104843.4
ASHG19A3A050268	0.64256	0.107	-1.74073	-4.6347	-1.1369	ASHG19A3A050268	ASHG19A3A050268	GTCGAATCTCATGATCTGTTCCATCCTTTTTCTTGTGTGGGTAAGAAAGGGCAACCACAT	RP11-248N6.1				ASHG19A3A050268	0.64256	0.107	-1.74073	-4.6347	-1.1369	RP11-248N6.1
ASHG19A3A008881	0.67783	0.156	-1.51271	-4.94	-1.13618	ASHG19A3A008881	ASHG19A3A008881	TATCGATGCTTCCCACAGTGTGGTAGAAAGTCTTGAATAAACACTTTTGCCTTCACCCAG	SLC38A10				ASHG19A3A008881	0.67783	0.156	-1.51271	-4.94	-1.13618	SLC38A10
ASHG19A3A038967	0.61638	0.0573	-2.10172	-4.105	-1.13469	ASHG19A3A038967	ASHG19A3A038967	CACCCTGCCCGTTGTAGATGAGGAGTCCGTTGAAGATGAGGAGTCCATTGAAGATGAGGA	RP11-533K9.2				ASHG19A3A038967	0.61638	0.0573	-2.10172	-4.105	-1.13469	RP11-533K9.2
ASHG19A3A030958	0.65054	0.117	-1.68895	-4.7063	-1.13465	ASHG19A3A030958	ASHG19A3A030958	GCTGAAGTTGTGTGTACAAGACTCTTGACAGTTGTGCTTCTCTAGGAGGTTGGGTTTTTT	BMP6				ASHG19A3A030958	0.65054	0.117	-1.68895	-4.7063	-1.13465	BMP6
ASHG19A3A013641	0.72782	0.248	-1.21277	-5.2966	-1.13385	ASHG19A3A013641	ASHG19A3A013641	TGAGCCAGGTGTGAGTCCAGAGAGACATGGGGTTAGTATGTAGAGAAACCAGGATAAAAA	AC093110.3				ASHG19A3A013641	0.72782	0.248	-1.21277	-5.2966	-1.13385	AC093110.3
ASHG19A3A043170	0.52527	0.0207	-2.66149	-3.2106	-1.13371	ASHG19A3A043170	ASHG19A3A043170	GAGTGTCTGAAATTGTGGTGGTCCTGATTTATAGGATTTCATAATTAAAATGTCTGCTGA	FRAT2				ASHG19A3A043170	0.52527	0.0207	-2.66149	-3.2106	-1.13371	FRAT2
ASHG19A3A004456	0.53077	0.024	-2.58215	-3.3409	-1.13355	ASHG19A3A004456	ASHG19A3A004456	CCCAGCGCCGGCACGCGCGAGGCCCCCCTTCTGCAGAGGCCGGGCTGGAGGAGAAGATGG	TP53I11				ASHG19A3A004456	0.53077	0.024	-2.58215	-3.3409	-1.13355	TP53I11
ASHG19A3A000078	0.59374	0.045	-2.23653	-3.896	-1.13299	ASHG19A3A000078	ASHG19A3A000078	ACATGGCCCTGCGACCCCCCGGAGGGTGAGCTTCAGTGGAGTCCCGGCCCAACTGGTGCT	PLK5P				ASHG19A3A000078	0.59374	0.045	-2.23653	-3.896	-1.13299	PLK5P
ASHG19A3A001808	0.61044	0.0535	-2.14056	-4.0454	-1.1329	ASHG19A3A001808	ASHG19A3A001808	TTATGATATTGGCAACGACCCCCAGGGAGAAGCAGAATTTGCCCGCATCATGAGCATTGT	ACTN1				ASHG19A3A001808	0.61044	0.0535	-2.14056	-4.0454	-1.1329	ACTN1
ASHG19A3A008714	0.61974	0.0634	-2.04482	-4.1917	-1.13281	ASHG19A3A008714	ASHG19A3A008714	GTGTGCAGTTAAACCAGTTGTGATGCTACCAATATGGCGAGAATCTTTAGGACATACCAG	LOC146880				ASHG19A3A008714	0.61974	0.0634	-2.04482	-4.1917	-1.13281	LOC146880
ASHG19A3A052486	0.61354	0.0551	-2.12338	-4.0718	-1.13218	ASHG19A3A052486	ASHG19A3A052486	TTTCTAGCATGAATGAAGGATGCCAAGAATGAGAAAAAGCAAGGGGTTTGTCCAGGTGGC	CRTC2				ASHG19A3A052486	0.61354	0.0551	-2.12338	-4.0718	-1.13218	CRTC2
ASHG19A3A038262	0.66919	0.145	-1.55962	-4.8794	-1.13187	ASHG19A3A038262	ASHG19A3A038262	CCAGTCAGGTGCCACATGAGAACCTTTGCTGAGATGCAAATAAAGTAAGAGAATGTTTTC	TMEM203				ASHG19A3A038262	0.66919	0.145	-1.55962	-4.8794	-1.13187	TMEM203
ASHG19A3A036182	0.56949	0.0359	-2.36087	-3.6991	-1.13143	ASHG19A3A036182	ASHG19A3A036182	TTCCAGTTACAAATTCAGTGCCTTCTGCAGTTTCCCCAGAGCTCCTCAAGAATAACGGAA	PTK2				ASHG19A3A036182	0.56949	0.0359	-2.36087	-3.6991	-1.13143	PTK2
ASHG19A3A017693	0.68479	0.169	-1.46298	-5.0029	-1.13132	ASHG19A3A017693	ASHG19A3A017693	CCTAAATACCTTCTCTAGGTAAGACACTTGGTAGATGAGAGACGGAAGGCATTGTCAAGA	SERINC3				ASHG19A3A017693	0.68479	0.169	-1.46298	-5.0029	-1.13132	SERINC3
ASHG19A3A011208	0.56341	0.0338	-2.39513	-3.6442	-1.131	ASHG19A3A011208	ASHG19A3A011208	ATCATCCTTGGTTCAGCCCCAATCCCAATACCAGCTGAGTCAGATGACATTTCACAAGAT	JAK3				ASHG19A3A011208	0.56341	0.0338	-2.39513	-3.6442	-1.131	JAK3
ASHG19A3A053382	0.6397	0.105	-1.75174	-4.6193	-1.131	ASHG19A3A053382	ASHG19A3A053382	CCCATCTTAAGTAATTACTTTCTGGAGTAATCAGGTGGAAATCCATAGACAAATGAAACA	SEPX1				ASHG19A3A053382	0.6397	0.105	-1.75174	-4.6193	-1.131	SEPX1
ASHG19A3A001104	0.52882	0.0236	-2.5898	-3.3284	-1.13084	ASHG19A3A001104	ASHG19A3A001104	AGGCGTGAGCCCCCAAGATTTCACGGTGAACTGGCACAAAGGTTAATCTCAAGATGCCGC	WASF1				ASHG19A3A001104	0.52882	0.0236	-2.5898	-3.3284	-1.13084	WASF1
ASHG19A3A043185	0.62363	0.0717	-1.97459	-4.2971	-1.13067	ASHG19A3A043185	ASHG19A3A043185	GCCCATGCCTCCATACATGGACTGGTTCTGTTTTATTAAAACTAATATTTCATACAGATT	PYROXD2				ASHG19A3A043185	0.62363	0.0717	-1.97459	-4.2971	-1.13067	PYROXD2
ASHG19A3A008976	0.66385	0.138	-1.58881	-4.841	-1.13016	ASHG19A3A008976	ASHG19A3A008976	ATCAGAAAAAGAAAGAAGCCAAAGAGAAAGGTACCTGGGTTCAACTAAAGCACCAGCCTG	RP11-48B14.1				ASHG19A3A008976	0.66385	0.138	-1.58881	-4.841	-1.13016	RP11-48B14.1
ASHG19A3A046587	0.61366	0.0554	-2.12118	-4.0752	-1.12947	ASHG19A3A046587	ASHG19A3A046587	AGGTCTTCACACCCTGATTCCTCAAGTTTTCTGCTTAGTGGCACTGACATTAAGTAGTGG	DPF2				ASHG19A3A046587	0.61366	0.0554	-2.12118	-4.0752	-1.12947	DPF2
ASHG19A3A011270	0.57034	0.0362	-2.35668	-3.7058	-1.12935	ASHG19A3A011270	ASHG19A3A011270	CTCCAGAAATAACACTCTTGAGTACAACAATAAAAGCCCTCTTCAAACACACTCAAAAAA	ZNF626				ASHG19A3A011270	0.57034	0.0362	-2.35668	-3.7058	-1.12935	ZNF626
ASHG19A3A020899	0.56341	0.0343	-2.38618	-3.6586	-1.12899	ASHG19A3A020899	ASHG19A3A020899	CAGGGAGAACATGAAACCAGAGGTTTCTTTCTTTCTCTGTAATCTGCTATGAAAGAAAAT	GORASP1				ASHG19A3A020899	0.56341	0.0343	-2.38618	-3.6586	-1.12899	GORASP1
ASHG19A3A005165	0.45848	0.0134	-2.89437	-2.8244	-1.12899	ASHG19A3A005165	ASHG19A3A005165	ATTCCCCAAAGACCCACGCCTGAAGGAGTTCCTGCCCCAGCCCCCACCCCTGTTCCTGCC	SCYL1				ASHG19A3A005165	0.45848	0.0134	-2.89437	-2.8244	-1.12899	SCYL1
ASHG19A3A014929	0.70629	0.214	-1.31207	-5.1848	-1.12844	ASHG19A3A014929	ASHG19A3A014929	ATCAGAAAAATTTTGGATGGTACCTATGTCTCTGAAAAAGGAACAGTTCAGCAGGCTGAA	AC093698.1				ASHG19A3A014929	0.70629	0.214	-1.31207	-5.1848	-1.12844	AC093698.1
ASHG19A3A037145	0.7487	0.317	-1.04438	-5.4703	-1.12833	ASHG19A3A037145	ASHG19A3A037145	CTCTATAGTTTGGTTACCTATGTACCTGTTACCACTTGTAAAAATCTACAGTCAGTGTAG	RP11-132E11.4				ASHG19A3A037145	0.7487	0.317	-1.04438	-5.4703	-1.12833	RP11-132E11.4
ASHG19A3A014139	0.54936	0.0291	-2.47696	-3.5122	-1.12807	ASHG19A3A014139	ASHG19A3A014139	TTTGTCCCGATTGGGTCCCAGATACACAAAATGTACAAATGTAAACTTGCTCATTTTATT	LOC644617				ASHG19A3A014139	0.54936	0.0291	-2.47696	-3.5122	-1.12807	LOC644617
ASHG19A3A050706	0.74647	0.309	-1.06223	-5.4529	-1.12799	ASHG19A3A050706	ASHG19A3A050706	TACCTGTCAAGGTTTGTGTTACCCTCCTGTAAATGGTGTACATAATGTATTGTTGGTAAT	NFKBIA				ASHG19A3A050706	0.74647	0.309	-1.06223	-5.4529	-1.12799	NFKBIA
ASHG19A3A018849	0.74506	0.306	-1.06966	-5.4456	-1.12765	ASHG19A3A018849	ASHG19A3A018849	AAGAAAGCATTCATGGGACCACTCGAGAAAGACCGAATTGCAAAGGAAGAAGGAGCTTAA	RPL3P1				ASHG19A3A018849	0.74506	0.306	-1.06966	-5.4456	-1.12765	RPL3P1
ASHG19A3L0001655	0.63432	0.0942	-1.81705	-4.527	-1.12719	ASHG19A3L0001655	ASHG19A3L0001655	TGAAGCACCATGATAACCTGTGGCCCTCCGTTAAGTACAAAAGGTAGAATTTATTATTAA	lincRNA-HCN1-1				ASHG19A3L0001655	0.63432	0.0942	-1.81705	-4.527	-1.12719	lincRNA-HCN1-1
ASHG19A3A035317	0.63432	0.0945	-1.81519	-4.5297	-1.12707	ASHG19A3A035317	ASHG19A3A035317	CTGAAACAACGGGAAGAGGTTTTGAGGAAAATCTACACTGACCAATTAAATGAAGAAATT	GIMAP7				ASHG19A3A035317	0.63432	0.0945	-1.81519	-4.5297	-1.12707	GIMAP7
ASHG19A3A032053	0.62236	0.0683	-2.00255	-4.2553	-1.12682	ASHG19A3A032053	ASHG19A3A032053	ATGCAGTTACTGACAGACAACTTGACATTGTGGACATCGGATACCCAAGGAGACAAAGCT	RP3-351K20.3				ASHG19A3A032053	0.62236	0.0683	-2.00255	-4.2553	-1.12682	RP3-351K20.3
ASHG19A3A038306	0.62236	0.0683	-2.00272	-4.2551	-1.12656	ASHG19A3A038306	ASHG19A3A038306	CCACAGCTCACCCCAAGACAAGAGAATTAGTATTTTATAGGACATGTGGCTGGTAGATTC	KCNV2				ASHG19A3A038306	0.62236	0.0683	-2.00272	-4.2551	-1.12656	KCNV2
ASHG19A3A048514	0.63432	0.0942	-1.81712	-4.5269	-1.12643	ASHG19A3A048514	ASHG19A3A048514	AAGCTGCACCGAAACCAAAGTTTTCATGGAGTAAAGGGACAGAGTGGCTTGTCAATAGCA	CNTN1				ASHG19A3A048514	0.63432	0.0942	-1.81712	-4.5269	-1.12643	CNTN1
ASHG19A3A052879	0.58658	0.0426	-2.26768	-3.847	-1.12551	ASHG19A3A052879	ASHG19A3A052879	CTCCTCTTCCCCCGGTGGTCTCCTCGCTCGCCTTCTGGCTCTGCCATGCCCTGCTCTGAA	DUT				ASHG19A3A052879	0.58658	0.0426	-2.26768	-3.847	-1.12551	DUT
ASHG19A3A025296	0.50952	0.0185	-2.72311	-3.1089	-1.12547	ASHG19A3A025296	ASHG19A3A025296	AATCACAGAGAAGTTGTCAGAAAGATTTTAGCCTCCGCTATAGGAAGTCCTGCCCACCTT	BC042433				ASHG19A3A025296	0.50952	0.0185	-2.72311	-3.1089	-1.12547	BC042433
ASHG19A3A054389	0.69524	0.192	-1.38215	-5.1021	-1.12495	ASHG19A3A054389	ASHG19A3A054389	ATTAGAGGGCAGGGGGAGGATATTGCCTAGCCAAAGTGGGTGTTCAATAAAGAACCATTT	DCTN5				ASHG19A3A054389	0.69524	0.192	-1.38215	-5.1021	-1.12495	DCTN5
ASHG19A3A039997	0.62363	0.0711	-1.97924	-4.2902	-1.12467	ASHG19A3A039997	ASHG19A3A039997	ATGCCTTACCATCCACTTCCCTTTACACTTGCTTTACCCTAACTAATTGGAAAGAAAAAA	RP11-361K17.2				ASHG19A3A039997	0.62363	0.0711	-1.97924	-4.2902	-1.12467	RP11-361K17.2
ASHG19A3A025783	0.6488	0.114	-1.70648	-4.6822	-1.1243	ASHG19A3A025783	ASHG19A3A025783	GAAACCCCCAGTCCTGTTATTTTCAGTGATTTTCCATTTATCTTTAATTCGCTATCCAAA	HERC6				ASHG19A3A025783	0.6488	0.114	-1.70648	-4.6822	-1.1243	HERC6
ASHG19A3A050254	0.63587	0.102	-1.7727	-4.5899	-1.12388	ASHG19A3A050254	ASHG19A3A050254	TGATCACCCCATGCTGAACCCCTTCATCTACAGCCTGAGAAACAGGCATATTAAAAGTGT	RP11-473M10.1				ASHG19A3A050254	0.63587	0.102	-1.7727	-4.5899	-1.12388	RP11-473M10.1
ASHG19A3A043408	0.63539	0.0971	-1.79936	-4.5522	-1.12362	ASHG19A3A043408	ASHG19A3A043408	AGATGGCTTACGAGACTTACGAAGCTGACCTGTCCACCTTCCAGGGTCCTGGTGGCAAGA	CTBP2				ASHG19A3A043408	0.63539	0.0971	-1.79936	-4.5522	-1.12362	CTBP2
ASHG19A3A038109	0.46822	0.0141	-2.86739	-2.8694	-1.12333	ASHG19A3A038109	ASHG19A3A038109	ACACATGGGCCAGGCAATGAGGAGCGTCCTTCCTTGCCCCACAAATAAAGGCACATCCCA	C9orf50				ASHG19A3A038109	0.46822	0.0141	-2.86739	-2.8694	-1.12333	C9orf50
ASHG19A3A050955	0.5582	0.0322	-2.42159	-3.6017	-1.12316	ASHG19A3A050955	ASHG19A3A050955	GCCATAATGGCACTGGTGACAAGTCCATCTATGGGGAGAAATTTGATGATGAGAACCTCA	PPIAL4A				ASHG19A3A050955	0.5582	0.0322	-2.42159	-3.6017	-1.12316	PPIAL4A
ASHG19A3A007145	0.62363	0.0693	-1.99371	-4.2686	-1.12316	ASHG19A3A007145	ASHG19A3A007145	ACTCCGTGGAAGCACGCTCACAAAGGGCTAATCTCGGGCCTTGTCGAAGGAAGAGGCTGC	MEG3				ASHG19A3A007145	0.62363	0.0693	-1.99371	-4.2686	-1.12316	MEG3
ASHG19A3A038879	0.67456	0.149	-1.54162	-4.9028	-1.12307	ASHG19A3A038879	ASHG19A3A038879	AATACAAGTTCTACTCAGTGAATGTGGATTACAGCAAACTGAAGAAAGAAGGTCCATATT	RP11-497K15.1				ASHG19A3A038879	0.67456	0.149	-1.54162	-4.9028	-1.12307	RP11-497K15.1
ASHG19A3A008276	0.64398	0.108	-1.73706	-4.6398	-1.12302	ASHG19A3A008276	ASHG19A3A008276	GTTGGACTGGCTCCTGATTACGATGCTTTGGATGTTGCCAACAAAATTGGGATCGTCTAA	RP11-58O9.1				ASHG19A3A008276	0.64398	0.108	-1.73706	-4.6398	-1.12302	RP11-58O9.1
ASHG19A3A015677	0.63587	0.101	-1.77756	-4.5831	-1.12242	ASHG19A3A015677	ASHG19A3A015677	TACCTGGCCAACCTCACACAGTCACAGATTGCCCTCAATGAAAAACTTGTAAACCTGTGA	EIF3FP3				ASHG19A3A015677	0.63587	0.101	-1.77756	-4.5831	-1.12242	EIF3FP3
ASHG19A3A009244	0.60891	0.0514	-2.16238	-4.0116	-1.12227	ASHG19A3A009244	ASHG19A3A009244	GATGATGTTTCCCTCTTTTTACTTTTCCTCAGAAGATTGAGCTGTCTTTTATTTGGAGAA	CYTSB				ASHG19A3A009244	0.60891	0.0514	-2.16238	-4.0116	-1.12227	CYTSB
ASHG19A3A047539	0.57173	0.0376	-2.33631	-3.7383	-1.12181	ASHG19A3A047539	ASHG19A3A047539	GCTATCAGTTTGATATCTTGCTGTCAAGTATGTTTCTCAATCTGTATTTATCCATCCCAT	LOC144438				ASHG19A3A047539	0.57173	0.0376	-2.33631	-3.7383	-1.12181	LOC144438
ASHG19A3A023632	0.74187	0.296	-1.09153	-5.4238	-1.12143	ASHG19A3A023632	ASHG19A3A023632	AAATCCATGAAGTTTGTGGATGGCCTGACGATCCACAGTGGAGACCCTATTAACTACTAC	RP11-778D9.4				ASHG19A3A023632	0.74187	0.296	-1.09153	-5.4238	-1.12143	RP11-778D9.4
ASHG19A3A043883	0.61761	0.0586	-2.08913	-4.1243	-1.1211	ASHG19A3A043883	ASHG19A3A043883	GAACTGGAAAAGATCACAAGGAGGTTCACCATGGAGCTAGCAAAGAAGGGCTTTATTGGT	GLUDP7				ASHG19A3A043883	0.61761	0.0586	-2.08913	-4.1243	-1.1211	GLUDP7
ASHG19A3A004916	0.71673	0.23	-1.26386	-5.2399	-1.12078	ASHG19A3A004916	ASHG19A3A004916	CGCAGGCTGCAAGGAGCAACAGCGATGGCAGTGAGAAGGCAACCAAAGTGCAGGACATCA	GNAS				ASHG19A3A004916	0.71673	0.23	-1.26386	-5.2399	-1.12078	GNAS
ASHG19A3A024370	0.68739	0.18	-1.42453	-5.0505	-1.12061	ASHG19A3A024370	ASHG19A3A024370	CAAAAGGTGGGTGAATTTTCTGGGGCCAATAAGGAAAAGCTTGAAGCCACCATAATGAAT	RP11-123J14.2				ASHG19A3A024370	0.68739	0.18	-1.42453	-5.0505	-1.12061	RP11-123J14.2
ASHG19A3A016617	0.56341	0.0343	-2.38568	-3.6594	-1.11996	ASHG19A3A016617	ASHG19A3A016617	ATTTTAAATTCCACAGCAGCAACAGCAGCTCTCATGTATGGAGAATCTGCTGGATCCAGG	AC010894.5				ASHG19A3A016617	0.56341	0.0343	-2.38568	-3.6594	-1.11996	AC010894.5
ASHG19A3A026339	0.66385	0.138	-1.58746	-4.8428	-1.11983	ASHG19A3A026339	ASHG19A3A026339	GCCCTCGTTGCCCTATTGCACTTTTGATAATATTTGCCTGTGACAAGTAGTTATTTTTCA	AK094945				ASHG19A3A026339	0.66385	0.138	-1.58746	-4.8428	-1.11983	AK094945
ASHG19A3A034307	0.63601	0.102	-1.77059	-4.5929	-1.11958	ASHG19A3A034307	ASHG19A3A034307	TTTTCCAAACTCATTAGCAATGGTTATAAGGATGAGTGGTTGCAGCAGCAGCAGCGAGCT	C7orf57				ASHG19A3A034307	0.63601	0.102	-1.77059	-4.5929	-1.11958	C7orf57
ASHG19A3A039436	0.60891	0.0525	-2.15096	-4.0293	-1.11939	ASHG19A3A039436	ASHG19A3A039436	TCAACGAGAACACCTTCAAGGAGCGGCTCAAGCTGTTCTTCATCAAAAACCAAAGATCGA	KCNT1				ASHG19A3A039436	0.60891	0.0525	-2.15096	-4.0293	-1.11939	KCNT1
ASHG19A3A011217	0.68981	0.182	-1.41522	-5.062	-1.11919	ASHG19A3A011217	ASHG19A3A011217	GAAATAAAATCAGGTACAACTCCAAAAGGACACTGGAGAAGAACCAAGCTGGGTCTATAA	CTC-251H24.1				ASHG19A3A011217	0.68981	0.182	-1.41522	-5.062	-1.11919	CTC-251H24.1
CUST_4_PI418767722	0.79551	0.424	-0.827294	-5.6621	-1.11887	CUST_4_PI418767722	CUST_4_PI418767722	TGTGGCAGGTGACCATTGGCACACGCTAGAAGTTTATGGCAGAGCTTTACAAATAAAAAA	GNB2L1				CUST_4_PI418767722	0.79551	0.424	-0.827294	-5.6621	-1.11887	GNB2L1
ASHG19A3A033612	0.72872	0.259	-1.18516	-5.3265	-1.11871	ASHG19A3A033612	ASHG19A3A033612	TCAGCCAGTACGCCAAGTACATTTGCTCTTTTCTGTGGCAAAACCAAGATGAAGAGACGA	RP11-365F18.1				ASHG19A3A033612	0.72872	0.259	-1.18516	-5.3265	-1.11871	RP11-365F18.1
ASHG19A3A008426	0.57167	0.0367	-2.34944	-3.7173	-1.11855	ASHG19A3A008426	ASHG19A3A008426	TACCTGTGATCTGTGTCTGCCCTAACGAATGGAATTTATCCTCACAAATTGGTGTTCTGA	RP11-1072C15.1				ASHG19A3A008426	0.57167	0.0367	-2.34944	-3.7173	-1.11855	RP11-1072C15.1
ASHG19A3A005631	0.6488	0.114	-1.70257	-4.6876	-1.11785	ASHG19A3A005631	ASHG19A3A005631	CAGCCGCCCTACCGCCGTGGGAACGGCAGGAAGTGGCACTTGGAAAAGAACACCAGCTGC	CASP7				ASHG19A3A005631	0.6488	0.114	-1.70257	-4.6876	-1.11785	CASP7
ASHG19A3A034311	0.63015	0.0851	-1.87607	-4.442	-1.11715	ASHG19A3A034311	ASHG19A3A034311	TGTTAAGAAGCAGAAGAAGCTTCTGGTAGAAAAAAGGGGCAGCAGCTACCAAGAAACCAG	RP11-54B9.2				ASHG19A3A034311	0.63015	0.0851	-1.87607	-4.442	-1.11715	RP11-54B9.2
ASHG19A3A008680	0.57173	0.0373	-2.3399	-3.7325	-1.11646	ASHG19A3A008680	ASHG19A3A008680	CCGCCCGCCCAGCCCCTCGACCCCTGTAGCCCCGGCAGGGGAGGAAGGGCAGACCCACAG	43169				ASHG19A3A008680	0.57173	0.0373	-2.3399	-3.7325	-1.11646	43169
ASHG19A3A051539	0.52736	0.0224	-2.61922	-3.2801	-1.11595	ASHG19A3A051539	ASHG19A3A051539	TTCATTGCACCCCCTTCACAAGAAAGACTTCGGGCATTATTGGCCAAAGAAGGCAAGAAT	MPP5				ASHG19A3A051539	0.52736	0.0224	-2.61922	-3.2801	-1.11595	MPP5
ASHG19A3A009780	0.73161	0.27	-1.15552	-5.358	-1.1158	ASHG19A3A009780	ASHG19A3A009780	GGATGCTATAAAATCACCACGGTCTTTAGCCATGCACAAACGGTAGTTTTGTGTGTTGGC	RP11-175B9.3				ASHG19A3A009780	0.73161	0.27	-1.15552	-5.358	-1.1158	RP11-175B9.3
ASHG19A3A007680	0.48309	0.0156	-2.81292	-2.96	-1.11549	ASHG19A3A007680	ASHG19A3A007680	GGTCCCCACCCCCGAGGGCCCTGAGTCATGTGTTTCTTTTTGGAGACAGGCCCTTTTGGT	G6PC3				ASHG19A3A007680	0.48309	0.0156	-2.81292	-2.96	-1.11549	G6PC3
ASHG19A3A007080	0.63015	0.0843	-1.88158	-4.434	-1.11538	ASHG19A3A007080	ASHG19A3A007080	GATCACCTAAACTGAGTCCAGCTGGCTAACTCTAAATATATGTGTATCTTTTCAGCATAA	RPL23AP7				ASHG19A3A007080	0.63015	0.0843	-1.88158	-4.434	-1.11538	RPL23AP7
ASHG19A3A042336	0.64051	0.106	-1.74628	-4.627	-1.11505	ASHG19A3A042336	ASHG19A3A042336	AGGCATATGTTCGACTTGCTCCTGATTATGATGCTTTCGATGTTGTAACAAAATTGGGAT	AL672183.2				ASHG19A3A042336	0.64051	0.106	-1.74628	-4.627	-1.11505	AL672183.2
ASHG19A3A043114	0.63448	0.095	-1.81211	-4.534	-1.11484	ASHG19A3A043114	ASHG19A3A043114	TTTGGGTATCAAATGTGACCCATGCATTGGTATCTACAGCCTGGACTTCTGTATGGTGCT	RP11-366I13.3				ASHG19A3A043114	0.63448	0.095	-1.81211	-4.534	-1.11484	RP11-366I13.3
ASHG19A3A041214	0.72301	0.24	-1.23697	-5.27	-1.1147	ASHG19A3A041214	ASHG19A3A041214	CTTTCTGTCTGCTATTGTATGAAGAATACTGATGTTTACCTGTATTTGCTTTGCTGTACT	MAGEE1				ASHG19A3A041214	0.72301	0.24	-1.23697	-5.27	-1.1147	MAGEE1
ASHG19A3A047568	0.69286	0.188	-1.39445	-5.0872	-1.11398	ASHG19A3A047568	ASHG19A3A047568	ATGTTGCTAGAACCCACGCGGAGGAAGGAAGAGACGCAGGCAGGCTGCGGTTACCCAAGC	FAIM2				ASHG19A3A047568	0.69286	0.188	-1.39445	-5.0872	-1.11398	FAIM2
ASHG19A3A052666	0.75416	0.329	-1.01771	-5.4959	-1.11374	ASHG19A3A052666	ASHG19A3A052666	AATTACCATGCTCAATGATTACGCTGAGGCCCAACCTAGGTGAGAAATTTGGAGGAGGAT	PAR4				ASHG19A3A052666	0.75416	0.329	-1.01771	-5.4959	-1.11374	PAR4
ASHG19A3L0003495	0.61077	0.0536	-2.13969	-4.0467	-1.11351	ASHG19A3L0003495	ASHG19A3L0003495	ATTTTTGCACTTCTTTTAAAGCTCAGGCTCAGAGAGAGAGTCCCCAGCTCACAAGAGTCA	lincRNA-TNKS1BP1				ASHG19A3L0003495	0.61077	0.0536	-2.13969	-4.0467	-1.11351	lincRNA-TNKS1BP1
ASHG19A3A049459	0.70375	0.207	-1.33324	-5.1601	-1.11337	ASHG19A3A049459	ASHG19A3A049459	CACAGTGGCAATTTTGGGACTGATTTAGAACAGAAACTCCATTGGAACCCCGAGGACAAA	DRAM2				ASHG19A3A049459	0.70375	0.207	-1.33324	-5.1601	-1.11337	DRAM2
ASHG19A3A011465	0.62363	0.0715	-1.97663	-4.2941	-1.11288	ASHG19A3A011465	ASHG19A3A011465	CTGATACGGGAAGAGACCCCAATCAGATTTTTCAAATTAAAGCCAGTCCTGGGAAATCTC	SERTAD1				ASHG19A3A011465	0.62363	0.0715	-1.97663	-4.2941	-1.11288	SERTAD1
ASHG19A3A039538	0.62363	0.0733	-1.96175	-4.3162	-1.11284	ASHG19A3A039538	ASHG19A3A039538	CTAAAGCAATAAAGTTCGGACAATGCAGAGAGGTCACCTTCCTTCTATGGCCTTGAAGAA	ARSD				ASHG19A3A039538	0.62363	0.0733	-1.96175	-4.3162	-1.11284	ARSD
ASHG19A3A020192	0.73133	0.264	-1.17187	-5.3407	-1.11281	ASHG19A3A020192	ASHG19A3A020192	AAGTCCCACAGAAGCTACAGTTGCCAGGTCACGCATGAAGGGAGCACCGTGGAGAAGACA	LM25				ASHG19A3A020192	0.73133	0.264	-1.17187	-5.3407	-1.11281	LM25
ASHG19A3A043838	0.66606	0.141	-1.57771	-4.8557	-1.11261	ASHG19A3A043838	ASHG19A3A043838	GATTTCTTCATCCGTCGGATCCAAAAATTGGAGGAGCTTAATCGAACCCTGAAGAAGATG	EIF3LP2				ASHG19A3A043838	0.66606	0.141	-1.57771	-4.8557	-1.11261	EIF3LP2
ASHG19A3A011652	0.63015	0.0863	-1.86779	-4.454	-1.11243	ASHG19A3A011652	ASHG19A3A011652	CCTCTGGTTCAAACCTTCGCGTGGCATTTTCACATTATTTAAAAAAGACAAAAACAACTT	LMTK3				ASHG19A3A011652	0.63015	0.0863	-1.86779	-4.454	-1.11243	LMTK3
ASHG19A3A013613	0.63402	0.0931	-1.8238	-4.5174	-1.11236	ASHG19A3A013613	ASHG19A3A013613	GAATCCAGATGGCATAGTTGCTCTACCATGAGGATGGTGTGACCCTGTATATGATTTTCT	AC073082.3				ASHG19A3A013613	0.63402	0.0931	-1.8238	-4.5174	-1.11236	AC073082.3
ASHG19A3A026128	0.33467	0.0059	-3.33706	-2.084	-1.11223	ASHG19A3A026128	ASHG19A3A026128	ACTAAGAACATCCAGCTATTTGTAGACAGATAAAAGAGAGCAGCCCCCAGAGGTGCTGAT	RP11-292D4.2				ASHG19A3A026128	0.33467	0.0059	-3.33706	-2.084	-1.11223	RP11-292D4.2
ASHG19A3A018952	0.62363	0.0694	-1.99355	-4.2688	-1.11214	ASHG19A3A018952	ASHG19A3A018952	AGAGAAAGAAAACAAGAAGTTCCCTGTGTTTAAGGCCGTGTCATTCAAGAGCCAGGTGGT	CSTB				ASHG19A3A018952	0.62363	0.0694	-1.99355	-4.2688	-1.11214	CSTB
ASHG19A3L0001641	0.70912	0.217	-1.30207	-5.1964	-1.11182	ASHG19A3L0001641	ASHG19A3L0001641	ACATCATGTCTTCCAGGGCTACCTACAAGAGGGTGACATTTTACCATAGAAACTCCATGG	lincRNA-IRX1-1				ASHG19A3L0001641	0.70912	0.217	-1.30207	-5.1964	-1.11182	lincRNA-IRX1-1
ASHG19A3A032541	0.65704	0.131	-1.6207	-4.7987	-1.11157	ASHG19A3A032541	ASHG19A3A032541	TTACTGTGTGAGTTGTGTAATTCACAGCAAAGTAGTCAGGAATCGATCTCGTGAAGCCCG	AC073072.7				ASHG19A3A032541	0.65704	0.131	-1.6207	-4.7987	-1.11157	AC073072.7
ASHG19A3A040468	0.61878	0.0625	-2.05308	-4.1792	-1.11143	ASHG19A3A040468	ASHG19A3A040468	ACAAAAACAAGTTAAATGTCTTTTCCCGGGTCAAACTCTTCGGCTCCAAGAAGAGGCGCA	FGF13				ASHG19A3A040468	0.61878	0.0625	-2.05308	-4.1792	-1.11143	FGF13
ASHG19A3A032401	0.71673	0.23	-1.26339	-5.2404	-1.11108	ASHG19A3A032401	ASHG19A3A032401	CCTACACAACCTCATCAACAAGATTGCCAACTGGGATGCAGAGAAGAAAGACAGGAAAAA	RP11-101O6.2				ASHG19A3A032401	0.71673	0.23	-1.26339	-5.2404	-1.11108	RP11-101O6.2
ASHG19A3A053211	0.65083	0.118	-1.6822	-4.7155	-1.11068	ASHG19A3A053211	ASHG19A3A053211	CTTTTTGGGACAGCAACTACCTTGCTTTTGGAAAATACATTTTTAATAGTAAAGTGGCTC	ISG20				ASHG19A3A053211	0.65083	0.118	-1.6822	-4.7155	-1.11068	ISG20
ASHG19A3A020966	0.68131	0.161	-1.49351	-4.9644	-1.10951	ASHG19A3A020966	ASHG19A3A020966	GGGCGTTTCTTCTTGTACTTATGTGGTTTTTTGGCTTTTAATACAGACATTTTCCTCCAG	TMEM158				ASHG19A3A020966	0.68131	0.161	-1.49351	-4.9644	-1.10951	TMEM158
ASHG19A3A043978	0.5348	0.0259	-2.54052	-3.4089	-1.1094	ASHG19A3A043978	ASHG19A3A043978	GCAAGCCTGGTATGCTGTGTCTTATTGCCAGAATCTTAGTAAATGTAATGTTTTAAAAGT	LOC728640				ASHG19A3A043978	0.5348	0.0259	-2.54052	-3.4089	-1.1094	LOC728640
ASHG19A3A037568	0.63216	0.0889	-1.85076	-4.4786	-1.10934	ASHG19A3A037568	ASHG19A3A037568	TTTACAAACCAAGGAACAGTGATCCACTTTAACCACCCTAAGGTTCAGGCATCTCTGGCA	RP11-61E5.1				ASHG19A3A037568	0.63216	0.0889	-1.85076	-4.4786	-1.10934	RP11-61E5.1
ASHG19A3A026046	0.63402	0.0931	-1.82404	-4.517	-1.10899	ASHG19A3A026046	ASHG19A3A026046	ACTCAAGAGTTTGAGAGATCCAAGGGGAAGAATCCAGCTGCCCATGAAAATGACAAATGA	RP11-192C21.3				ASHG19A3A026046	0.63402	0.0931	-1.82404	-4.517	-1.10899	RP11-192C21.3
ASHG19A3A037594	0.65287	0.127	-1.6389	-4.7743	-1.10889	ASHG19A3A037594	ASHG19A3A037594	TAGCCATTGCTTTTGAGAATCAGATAGTGTGTTGTTTAGGGGTTAATTGTGTCTATATCT	RFK				ASHG19A3A037594	0.65287	0.127	-1.6389	-4.7743	-1.10889	RFK
ASHG19A3A005054	0.59537	0.0454	-2.23173	-3.9035	-1.10869	ASHG19A3A005054	ASHG19A3A005054	TACGAGGGTTCTTGGGAATAGCAGGATTCTGCCTGATCAATGCAGGAGTCCTGTACCTCT	C20orf24				ASHG19A3A005054	0.59537	0.0454	-2.23173	-3.9035	-1.10869	C20orf24
CUST_82_PI426075208	0.5582	0.0322	-2.42121	-3.6023	-1.1086	CUST_82_PI426075208	CUST_82_PI426075208	TCCCTCTCTCGTCGCTCTCCGCCCCTTTCTCTTTCCCACTCAGTTTTGCACCGGGAGCCC	nc-HOXA1-54				CUST_82_PI426075208	0.5582	0.0322	-2.42121	-3.6023	-1.1086	nc-HOXA1-54
ASHG19A3A017090	0.70941	0.219	-1.29598	-5.2034	-1.10828	ASHG19A3A017090	ASHG19A3A017090	TATGTTCAACTGGCTGCTGATTATGATGCTTTGGATGTTGCCAACAAAAATGAGATCATG	AC104634.2				ASHG19A3A017090	0.70941	0.219	-1.29598	-5.2034	-1.10828	AC104634.2
ASHG19A3A050998	0.67563	0.153	-1.52469	-4.9246	-1.10807	ASHG19A3A050998	ASHG19A3A050998	GTCCTTTATACATTTCTGTAGTTAACAGAACACTGTAATGTGCCTTGGAGCTTAGTAACT	C14orf4				ASHG19A3A050998	0.67563	0.153	-1.52469	-4.9246	-1.10807	C14orf4
ASHG19A3A006399	0.63587	0.101	-1.77864	-4.5815	-1.10794	ASHG19A3A006399	ASHG19A3A006399	GAAGAAGGTGATCAAAGTTGGCAAGGTTCGAACCTCTGACATGGGTGGCTATGCTACTTG	IDH3B				ASHG19A3A006399	0.63587	0.101	-1.77864	-4.5815	-1.10794	IDH3B
ASHG19A3A016570	0.65287	0.126	-1.64279	-4.769	-1.10781	ASHG19A3A016570	ASHG19A3A016570	GGAAGGGGTCAGGTGGTTTGGGTTTTGTTTTTTAAAATAAAATAGACATGTTATATTGCC	PLEKHM2				ASHG19A3A016570	0.65287	0.126	-1.64279	-4.769	-1.10781	PLEKHM2
ASHG19A3A002843	0.34139	0.00616	-3.31378	-2.1229	-1.10728	ASHG19A3A002843	ASHG19A3A002843	TCCAGCATCCGCACCTGCCCACCGGTCCTCCACCTTCCCCAAATGGGTGACCAAGACGGA	GALP				ASHG19A3A002843	0.34139	0.00616	-3.31378	-2.1229	-1.10728	GALP
ASHG19A3A036456	0.61187	0.0548	-2.12707	-4.0661	-1.10683	ASHG19A3A036456	ASHG19A3A036456	AGACCAGAATATGCACCAGGCCGAAGAGTGGTTCAAATGCCGCTACGCCAAGCTCACCGA	NEFM				ASHG19A3A036456	0.61187	0.0548	-2.12707	-4.0661	-1.10683	NEFM
ASHG19A3A010697	0.72872	0.251	-1.20484	-5.3052	-1.10679	ASHG19A3A010697	ASHG19A3A010697	ACAGGTGCTAAAGTTGAATGAGCTGATGGATATGAACCACCAGTCCAAGAATCTGTTTAA	RP11-795H16.1				ASHG19A3A010697	0.72872	0.251	-1.20484	-5.3052	-1.10679	RP11-795H16.1
ASHG19A3A044466	0.64652	0.11	-1.72716	-4.6536	-1.10613	ASHG19A3A044466	ASHG19A3A044466	TGTTCAACTGGCTCCTGATTACAATGCTTTGGATGTTGTCACCAAATTGGAGTCATCTAA	RP11-446H13.2				ASHG19A3A044466	0.64652	0.11	-1.72716	-4.6536	-1.10613	RP11-446H13.2
ASHG19A3A049518	0.71918	0.235	-1.25138	-5.2539	-1.10548	ASHG19A3A049518	ASHG19A3A049518	GTCATCTTGAGCTCTTCATTTATTTTGACTGTGATTTATTTGGAGTGGAGGCATTGTTTT	TPT1				ASHG19A3A049518	0.71918	0.235	-1.25138	-5.2539	-1.10548	TPT1
ASHG19A3A037344	0.6288	0.0772	-1.93243	-4.3596	-1.10497	ASHG19A3A037344	ASHG19A3A037344	ATGATTAGAAAAAGACAGAAGCAAAAGAGAAAGGTACCTGGGTTCAACTGAAGCGCCAGC	RP11-405L18.4				ASHG19A3A037344	0.6288	0.0772	-1.93243	-4.3596	-1.10497	RP11-405L18.4
ASHG19A3A005179	0.65152	0.121	-1.66747	-4.7356	-1.10467	ASHG19A3A005179	ASHG19A3A005179	CGGGGCGGCCCCGGCGCAGCCCTCGATCCGATACCGCAAGGACCGTGTGGTGGCGCGACG	KIAA1543				ASHG19A3A005179	0.65152	0.121	-1.66747	-4.7356	-1.10467	KIAA1543
ASHG19A3A019868	0.42313	0.0109	-3.00552	-2.6388	-1.10444	ASHG19A3A019868	ASHG19A3A019868	CTCAGAGGCATGGGTGGTGCTTTTGTGCTTGTCTTGTATGATGAAACCAAGAAGTACATG	SLC25A5P1				ASHG19A3A019868	0.42313	0.0109	-3.00552	-2.6388	-1.10444	SLC25A5P1
ASHG19A3A051745	0.58531	0.0413	-2.28433	-3.8207	-1.10337	ASHG19A3A051745	ASHG19A3A051745	GGGCTGCGGCTCTGCTGCGTGCCCCGCGCGCCCCTCAACCGCCTCCGGATGCGCTTCTCG	BC016484				ASHG19A3A051745	0.58531	0.0413	-2.28433	-3.8207	-1.10337	BC016484
ASHG19A3A042340	0.63015	0.0849	-1.87748	-4.44	-1.10273	ASHG19A3A042340	ASHG19A3A042340	TTGAGGCTACAAGTCCAAGTATCTTCAGCTCAAGAAGAAGTTAGAAGATGAGTTCCCCCG	SEPW1P				ASHG19A3A042340	0.63015	0.0849	-1.87748	-4.44	-1.10273	SEPW1P
ASHG19A3A000252	0.56217	0.0331	-2.40557	-3.6274	-1.10248	ASHG19A3A000252	ASHG19A3A000252	ACACGCAGAGCACAGACCGTTTTTGATGGTGCTGCAGGGAACAAGGCCCCACCAGTGTGT	RP11-528A4.2				ASHG19A3A000252	0.56217	0.0331	-2.40557	-3.6274	-1.10248	RP11-528A4.2
ASHG19A3A010856	0.68479	0.17	-1.46087	-5.0055	-1.10209	ASHG19A3A010856	ASHG19A3A010856	TGTAGCCTTCGCTCTAGACATAGTCTTCCTGCAATAAAAAAGTGGATCCTGCATTCCCCA	DIRAS1				ASHG19A3A010856	0.68479	0.17	-1.46087	-5.0055	-1.10209	DIRAS1
ASHG19A3A027447	0.62093	0.0672	-2.0114	-4.242	-1.10175	ASHG19A3A027447	ASHG19A3A027447	AGTCTCACAAATCAAAAAAGTCCGACTCCTCATTGATGAAGCCATCCTGAAGTGTGACGC	SARS				ASHG19A3A027447	0.62093	0.0672	-2.0114	-4.242	-1.10175	SARS
ASHG19A3A021761	0.63223	0.0918	-1.83208	-4.5055	-1.10175	ASHG19A3A021761	ASHG19A3A021761	AAGAGAAGGCGTCTGTAGGACCCTGGTTATTGGCTCTCTTCATTTTTGTTGTCTGTGGTT	SERP1				ASHG19A3A021761	0.63223	0.0918	-1.83208	-4.5055	-1.10175	SERP1
ASHG19A3A004887	0.65287	0.127	-1.63931	-4.7737	-1.10171	ASHG19A3A004887	ASHG19A3A004887	AGGCTGAAGAGGAACGATATTTCCGAGCACAGAGTAGAGAACAACTGGCAGCTTTGAAAA	ATPIF1				ASHG19A3A004887	0.65287	0.127	-1.63931	-4.7737	-1.10171	ATPIF1
ASHG19A3A035133	0.70344	0.206	-1.33745	-5.1552	-1.10141	ASHG19A3A035133	ASHG19A3A035133	CAAATTTTACCAAAAATCAAAGCTATTCCTCAGCTCCAGGGCTACCTGTGATCTGTGGTT	AC009245.3				ASHG19A3A035133	0.70344	0.206	-1.33745	-5.1552	-1.10141	AC009245.3
ASHG19A3A045115	0.46758	0.0139	-2.87486	-2.8569	-1.10082	ASHG19A3A045115	ASHG19A3A045115	TTAACCATTTGTCCCTTCTGGCGTACCCTCTTTCATTGAAATCCATGCAGAATATACCAG	MKNK1				ASHG19A3A045115	0.46758	0.0139	-2.87486	-2.8569	-1.10082	MKNK1
ASHG19A3A016406	0.6667	0.142	-1.57193	-4.8633	-1.10044	ASHG19A3A016406	ASHG19A3A016406	GCTGTACAATGTGTGCTGATGCAAGCCTTTTTCAGTTCAAGAGAATAAATGTTTACAAAT	R3HDM1				ASHG19A3A016406	0.6667	0.142	-1.57193	-4.8633	-1.10044	R3HDM1
ASHG19A3A052153	0.70771	0.216	-1.30591	-5.1919	-1.10024	ASHG19A3A052153	ASHG19A3A052153	TGTTAAAACATGTCTATAGAGTTGGCAGTTAATGCTGAATTTGTCAAATACCCCTTCCAA	ARPP19				ASHG19A3A052153	0.70771	0.216	-1.30591	-5.1919	-1.10024	ARPP19
ASHG19A3A035128	0.56341	0.0346	-2.38227	-3.6648	-1.10021	ASHG19A3A035128	ASHG19A3A035128	AAGTCTAAAGAAAATGTTCTTTATAAGAAACAGGAAGGCACCCCTGAGAGGCTCTATCTC	AC108510.2				ASHG19A3A035128	0.56341	0.0346	-2.38227	-3.6648	-1.10021	AC108510.2
ASHG19A3A017949	0.63223	0.0916	-1.83316	-4.5039	-1.09982	ASHG19A3A017949	ASHG19A3A017949	CCAGTAGAAAAGACAGTACACTGCTTTTCTTTTAGTGTTTGCTTTTCCTTTGCTATATGT	ZCCHC3				ASHG19A3A017949	0.63223	0.0916	-1.83316	-4.5039	-1.09982	ZCCHC3
ASHG19A3A020242	0.63223	0.0907	-1.83931	-4.4951	-1.09955	ASHG19A3A020242	ASHG19A3A020242	TAGGCAAGGACTGGCATCGGCCCTGCCTGAAGTGTGAGAAATGTGGGAAGACGCTGACTT	AP000358.3				ASHG19A3A020242	0.63223	0.0907	-1.83931	-4.4951	-1.09955	AP000358.3
ASHG19A3A038526	0.48853	0.0161	-2.79628	-2.9876	-1.09923	ASHG19A3A038526	ASHG19A3A038526	ATGCCATTGTATTAGCAGAAATCAGATCTTAGGAAATCGGCCCAGTTCCCCTGTGTGATC	RUSC2				ASHG19A3A038526	0.48853	0.0161	-2.79628	-2.9876	-1.09923	RUSC2
ASHG19A3A035539	0.73126	0.263	-1.17477	-5.3376	-1.09786	ASHG19A3A035539	ASHG19A3A035539	ACACATGCTAAAGTTGAATGAGCTGATGGATAGGAACCACCAGTCCAAGAATCTGTTTAA	RP11-303G3.1				ASHG19A3A035539	0.73126	0.263	-1.17477	-5.3376	-1.09786	RP11-303G3.1
ASHG19A3A034059	0.61836	0.0613	-2.06389	-4.1627	-1.09779	ASHG19A3A034059	ASHG19A3A034059	TCTGAGATCATTGACTTTTTCCTGGGGGCCTCTCTCAAGGACGAGGTTTTGAAGATTATG	RPS2P32				ASHG19A3A034059	0.61836	0.0613	-2.06389	-4.1627	-1.09779	RPS2P32
ASHG19A3A013231	0.63216	0.0887	-1.85232	-4.4764	-1.09778	ASHG19A3A013231	ASHG19A3A013231	TTCTGGATAACTGACCAGGAGGCTATTCAAGATCTCTGGCAGTGGAGGAAGTCTCTTTAA	AC019102.1				ASHG19A3A013231	0.63216	0.0887	-1.85232	-4.4764	-1.09778	AC019102.1
ASHG19A3A030469	0.66385	0.138	-1.59076	-4.8385	-1.09703	ASHG19A3A030469	ASHG19A3A030469	GGGGGAAATTTTTAATTACTGAAACTATTTAGGAGCTGTGGGATTACATGTCTATCTTCA	BC022047				ASHG19A3A030469	0.66385	0.138	-1.59076	-4.8385	-1.09703	BC022047
ASHG19A3A018717	0.6544	0.128	-1.63232	-4.7831	-1.09602	ASHG19A3A018717	ASHG19A3A018717	ACCAAATTCAATGCGAATGAATCTGAAGACATGGTGGCTGAGAAGCAGCTCATCCCAGAT	RPL10P1				ASHG19A3A018717	0.6544	0.128	-1.63232	-4.7831	-1.09602	RPL10P1
ASHG19A3A030122	0.48756	0.0159	-2.802	-2.9781	-1.09593	ASHG19A3A030122	ASHG19A3A030122	GTCCCTTCATACTTGGAATCGTGGGTATTTTACACTGTTTGGAAGAAAGCTAAACCCTGA	RP11-134K13.2				ASHG19A3A030122	0.48756	0.0159	-2.802	-2.9781	-1.09593	RP11-134K13.2
ASHG19A3A004704	0.6288	0.0771	-1.933	-4.3587	-1.09538	ASHG19A3A004704	ASHG19A3A004704	CAAAAAACTTCAAAACAGCTACAACGGGAAAAAGAGAGTTTTGTCCCACAGTCAGCAGGC	OGN				ASHG19A3A004704	0.6288	0.0771	-1.933	-4.3587	-1.09538	OGN
ASHG19A3A039475	0.78103	0.389	-0.893694	-5.6075	-1.09496	ASHG19A3A039475	ASHG19A3A039475	CAAGTAATTTACACCAGAAATACCAAGGGTGGAGATGCTCCAGCTACTGGTGAAGATGCA	RP11-543B16.1				ASHG19A3A039475	0.78103	0.389	-0.893694	-5.6075	-1.09496	RP11-543B16.1
ASHG19A3A051045	0.44053	0.0124	-2.93619	-2.7546	-1.09495	ASHG19A3A051045	ASHG19A3A051045	TTGTCGGCTCCTGCTGAAGGGCAGCGGCGCCCCCGCACCCCCGTGCCCCGCTCCGGCCAG	FOXN3				ASHG19A3A051045	0.44053	0.0124	-2.93619	-2.7546	-1.09495	FOXN3
ASHG19A3A031666	0.58256	0.0406	-2.29349	-3.8062	-1.09457	ASHG19A3A031666	ASHG19A3A031666	GCTTTTCGGGTAGATCCTACTGCCACCCTAGCTATGGGCACATGTCAGAGTCCCATGTAA	XXbac-BPG55C20.3				ASHG19A3A031666	0.58256	0.0406	-2.29349	-3.8062	-1.09457	XXbac-BPG55C20.3
ASHG19A3A042945	0.62363	0.0693	-1.99399	-4.2681	-1.09448	ASHG19A3A042945	ASHG19A3A042945	ATGGGGCTGCTGGACCTTTGCGAGGAAGTGTTCGGCACCGCCGACCTTTACCGGGTGCTG	DNAJC9				ASHG19A3A042945	0.62363	0.0693	-1.99399	-4.2681	-1.09448	DNAJC9
ASHG19A3A018328	0.68174	0.162	-1.48903	-4.9701	-1.09447	ASHG19A3A018328	ASHG19A3A018328	ATTCTAGAAGAGCCTTCCTTTCCTTGCCTGCTAATCAGGAGTCCTCAGAAAGCATGAATC	RP1-232N11.2				ASHG19A3A018328	0.68174	0.162	-1.48903	-4.9701	-1.09447	RP1-232N11.2
ASHG19A3A003369	0.65214	0.122	-1.66342	-4.7411	-1.09408	ASHG19A3A003369	ASHG19A3A003369	CCCGCCGCTCCCGGGGGCCGTGACGAAAGCAAAACTATCTCTCAATATACCTCAGAAACA	SSX2IP				ASHG19A3A003369	0.65214	0.122	-1.66342	-4.7411	-1.09408	SSX2IP
ASHG19A3A041559	0.69019	0.184	-1.40905	-5.0695	-1.09402	ASHG19A3A041559	ASHG19A3A041559	CAGAACAATGTGGCACACAAGGTTGAAACTTTTCTGGTGTCTTTAAGAAGCTCATAGGTA	RP11-308B5.4				ASHG19A3A041559	0.69019	0.184	-1.40905	-5.0695	-1.09402	RP11-308B5.4
ASHG19A3A030446	0.6817	0.162	-1.48918	-4.9699	-1.09328	ASHG19A3A030446	ASHG19A3A030446	ATGTGCTGCCAGTGTTTCCGTCAGTATACAAAAGATATAGATTTCATTAAGTTGGACTAA	RP11-536L15.1				ASHG19A3A030446	0.6817	0.162	-1.48918	-4.9699	-1.09328	RP11-536L15.1
ASHG19A3A031077	0.67553	0.15	-1.53758	-4.908	-1.09322	ASHG19A3A031077	ASHG19A3A031077	TGTGAGAACCAACGGGAAAGAGCTTGAGCTGCTGGAATCTATTCCCTATGAATTCATGCA	RP3-522P13.1				ASHG19A3A031077	0.67553	0.15	-1.53758	-4.908	-1.09322	RP3-522P13.1
ASHG19A3A043679	0.70375	0.207	-1.33458	-5.1586	-1.09317	ASHG19A3A043679	ASHG19A3A043679	AGCTTCACATTCCAGGCAACCCTGCTCATGGATGGACGAATCATCTTTGGATACAAAGAA	PLXDC2				ASHG19A3A043679	0.70375	0.207	-1.33458	-5.1586	-1.09317	PLXDC2
ASHG19A3A046287	0.71573	0.229	-1.26695	-5.2364	-1.09253	ASHG19A3A046287	ASHG19A3A046287	TAAGGGATGATGTGCGGGTTCAGGAGGTGCCCAAACTGAAGGTTTGTGCGCTGCGCATGA	RP11-313M3.1				ASHG19A3A046287	0.71573	0.229	-1.26695	-5.2364	-1.09253	RP11-313M3.1
ASHG19A3A017829	0.64963	0.115	-1.69902	-4.6925	-1.09229	ASHG19A3A017829	ASHG19A3A017829	ATAAATAGACAAAATGAAAAGGGTTTGACCTTGCAATAAAAGGAGACGTTTGGTTCTGGC	BMP7				ASHG19A3A017829	0.64963	0.115	-1.69902	-4.6925	-1.09229	BMP7
ASHG19A3A040481	0.69821	0.196	-1.36748	-5.1196	-1.09209	ASHG19A3A040481	ASHG19A3A040481	CAGCTCCTCAATACTACCTGGAAAAAGCATTGGCATTATTTTCAATAAATATCAAGCACT	LDOC1				ASHG19A3A040481	0.69821	0.196	-1.36748	-5.1196	-1.09209	LDOC1
ASHG19A3A039387	0.69413	0.19	-1.38828	-5.0947	-1.09165	ASHG19A3A039387	ASHG19A3A039387	AGCTGGCCCACAAGTACAGACCAGAGACAAAGCAAGAGAAGAAGCAGAGACTGTTGGCCC	RPL7A				ASHG19A3A039387	0.69413	0.19	-1.38828	-5.0947	-1.09165	RPL7A
ASHG19A3A028146	0.68198	0.163	-1.48562	-4.9744	-1.09161	ASHG19A3A028146	ASHG19A3A028146	CTTGGGAGGAGTCAACCAAATGAACAATCTACCAAAAATTTCAAATAAAGTCAAACCCCC	C1orf162				ASHG19A3A028146	0.68198	0.163	-1.48562	-4.9744	-1.09161	C1orf162
ASHG19A3L0001522	0.61761	0.0583	-2.09247	-4.1192	-1.09156	ASHG19A3L0001522	ASHG19A3L0001522	CTTGCCCTCCAAAGTTCAGGTAAGTGACTAGATTCACAAACTTATTTCAGAATGCCAGGA	lincRNA-SLC4A4				ASHG19A3L0001522	0.61761	0.0583	-2.09247	-4.1192	-1.09156	lincRNA-SLC4A4
ASHG19A3A035236	0.63015	0.0816	-1.90066	-4.4062	-1.09153	ASHG19A3A035236	ASHG19A3A035236	CTCCACCTGCCAACGTCAGTGCCACACTCGTGTCTGAAAGGAATAACAGGAACAGGACAG	AC073264.6				ASHG19A3A035236	0.63015	0.0816	-1.90066	-4.4062	-1.09153	AC073264.6
ASHG19A3A013392	0.72872	0.252	-1.20238	-5.3079	-1.09147	ASHG19A3A013392	ASHG19A3A013392	TAAAAATTGTAGACCGCAGATTCAGGCACAGATTCCGTGAAGGAACACCACCTAAACCCA	RP11-173A6.2				ASHG19A3A013392	0.72872	0.252	-1.20238	-5.3079	-1.09147	RP11-173A6.2
ASHG19A3A031316	0.74862	0.314	-1.04989	-5.465	-1.0908	ASHG19A3A031316	ASHG19A3A031316	CCGGTTTCTACATGCAGAGATGAATTTATACTGCCATCTTACGACTATTTCTTCTTTTTA	HSPA1A				ASHG19A3A031316	0.74862	0.314	-1.04989	-5.465	-1.0908	HSPA1A
ASHG19A3A019532	0.64051	0.106	-1.746	-4.6274	-1.09078	ASHG19A3A019532	ASHG19A3A019532	TCACCACTGGGGCAGTGGGGAGAGATGGCTATATTAATAAAATAACGTGTGTCTTTCAAA	YDJC				ASHG19A3A019532	0.64051	0.106	-1.746	-4.6274	-1.09078	YDJC
ASHG19A3A014232	0.5936	0.045	-2.23722	-3.8949	-1.09045	ASHG19A3A014232	ASHG19A3A014232	ATTGAGAGACACACATAGTGGTCAAACACGATTTCAGCCATGAATCAGGCATAAATATTC	RPL23AP7				ASHG19A3A014232	0.5936	0.045	-2.23722	-3.8949	-1.09045	RPL23AP7
ASHG19A3A032742	0.41513	0.0106	-3.02286	-2.6098	-1.08968	ASHG19A3A032742	ASHG19A3A032742	CCGGCCCTGGTCCCCCCCCAGGAAATTGCCCCAGATGCCTCCTTCATCGATGACGAAGCA	PRCC				ASHG19A3A032742	0.41513	0.0106	-3.02286	-2.6098	-1.08968	PRCC
ASHG19A3A019313	0.65287	0.125	-1.64813	-4.7618	-1.08924	ASHG19A3A019313	ASHG19A3A019313	TCCTTTGCTTCCCTTTTTTCCTTTCCACCTTCTCACATGGAATGAGGGTTTGAGAGAGCA	CRYAA				ASHG19A3A019313	0.65287	0.125	-1.64813	-4.7618	-1.08924	CRYAA
ASHG19A3A040673	0.63015	0.0852	-1.87521	-4.4433	-1.08921	ASHG19A3A040673	ASHG19A3A040673	TCACCTATCAACAGATCATCCTGCTTGACTGTAACAAAATAAATAGTGTCTCTTCAAGTG	SHROOM2				ASHG19A3A040673	0.63015	0.0852	-1.87521	-4.4433	-1.08921	SHROOM2
ASHG19A3A053596	0.63216	0.089	-1.84974	-4.4801	-1.08911	ASHG19A3A053596	ASHG19A3A053596	CCCTGGCCTCAATCAAACACGTTTTCTCTGATGCAAAACTCGACCTTCATTTACAGAAAG	AC012317.1				ASHG19A3A053596	0.63216	0.089	-1.84974	-4.4801	-1.08911	AC012317.1
ASHG19A3A040861	0.70039	0.201	-1.35199	-5.1381	-1.08905	ASHG19A3A040861	ASHG19A3A040861	AAATCTTACTGTGCTAAGATCGCTCACAATGTTTCCTCCAAGAACTGCAAGGCCATCGTG	RP11-77G22.2				ASHG19A3A040861	0.70039	0.201	-1.35199	-5.1381	-1.08905	RP11-77G22.2
ASHG19A3A019667	0.68677	0.173	-1.44972	-5.0194	-1.08879	ASHG19A3A019667	ASHG19A3A019667	AAATCAGGCAAATTCCCCATTTGAGCATGAACCTCTGAAAACTGCCGGCATCTGAGGTTT	LIF				ASHG19A3A019667	0.68677	0.173	-1.44972	-5.0194	-1.08879	LIF
ASHG19A3A050988	0.73133	0.268	-1.1618	-5.3513	-1.08868	ASHG19A3A050988	ASHG19A3A050988	ACTTGCAAGACATGGCCTGTATGAGAAGAAAAAGACCTCAAGAAAGCAATGAGAGGAACG	RP11-507E23.1				ASHG19A3A050988	0.73133	0.268	-1.1618	-5.3513	-1.08868	RP11-507E23.1
ASHG19A3A030167	0.70039	0.202	-1.34912	-5.1415	-1.08846	ASHG19A3A030167	ASHG19A3A030167	GTGAAGATTTTACAGGTAACACTTCCTTTCCTTCCTTTGTTTTGATAACAGATGGAGATA	RP3-390M24.1				ASHG19A3A030167	0.70039	0.202	-1.34912	-5.1415	-1.08846	RP3-390M24.1
ASHG19A3A030540	0.65082	0.117	-1.68736	-4.7085	-1.08845	ASHG19A3A030540	ASHG19A3A030540	GCAGAGCACTGAAGTACATTTTGCTAGGTAAAATTTTCAGCTCATGTTTCCATAATACTA	TAAR2				ASHG19A3A030540	0.65082	0.117	-1.68736	-4.7085	-1.08845	TAAR2
ASHG19A3A031777	0.62236	0.0681	-2.00437	-4.2526	-1.08841	ASHG19A3A031777	ASHG19A3A031777	CCTGCTGTTGCTTTTGATTTCTGGAAGGCATGTAGTTTCAACTTGTAACAAAAATATTTG	UBAP2L				ASHG19A3A031777	0.62236	0.0681	-2.00437	-4.2526	-1.08841	UBAP2L
CUST_554_PI426073487	0.68556	0.172	-1.4539	-5.0142	-1.08837	CUST_554_PI426073487	CUST_554_PI426073487	GACGTTGATCATTTGGGCAAATTTTACGTAAAGAGAAGAGCATTTATTGTGTTTTGGAAC	uc.75				CUST_554_PI426073487	0.68556	0.172	-1.4539	-5.0142	-1.08837	uc.75
ASHG19A3A026218	0.64051	0.106	-1.74556	-4.628	-1.08834	ASHG19A3A026218	ASHG19A3A026218	TCCTTTCTCCTGTTTTATGGGGACTGATTTTTGGTGTCTCTTCTAACAGCATACAGATAG	GRIA2				ASHG19A3A026218	0.64051	0.106	-1.74556	-4.628	-1.08834	GRIA2
ASHG19A3A012585	0.61836	0.0619	-2.05787	-4.1719	-1.08814	ASHG19A3A012585	ASHG19A3A012585	AGCTTGGACCTTTGACTTCTGACCCTCTCATCCTGGATGGTGTGTGGTGGCACAGGAACC	HCST				ASHG19A3A012585	0.61836	0.0619	-2.05787	-4.1719	-1.08814	HCST
ASHG19A3A047077	0.63216	0.0888	-1.85126	-4.4779	-1.08811	ASHG19A3A047077	ASHG19A3A047077	GAGGTGAAATTATCACTAAGGAAGGTCTTATATCAGCTGGGCTTCCTTCCTGAGCAGTTG	OR10D1P				ASHG19A3A047077	0.63216	0.0888	-1.85126	-4.4779	-1.08811	OR10D1P
ASHG19A3A001194	0.55692	0.0319	-2.42542	-3.5955	-1.08803	ASHG19A3A001194	ASHG19A3A001194	TGACAGTCCTATCTTTGAAGATGATGAAAGCCCTCCTTACAGCCTAGAAAAAATGACAGA	FAIM				ASHG19A3A001194	0.55692	0.0319	-2.42542	-3.5955	-1.08803	FAIM
ASHG19A3A025514	0.67783	0.157	-1.51102	-4.9421	-1.08781	ASHG19A3A025514	ASHG19A3A025514	CCTCTCTGGTTTGTGCGCCCGTCGCAGGTCGCAGGCCTCTTTGTCAGCTGGAGTTGCGCG	KIAA0114				ASHG19A3A025514	0.67783	0.157	-1.51102	-4.9421	-1.08781	KIAA0114
ASHG19A3A029333	0.77397	0.377	-0.917021	-5.5875	-1.08771	ASHG19A3A029333	ASHG19A3A029333	CTGTTGATGTAATGATGTGGAACTCCTCTAAAAATTACAGTATTGTCTGTGAAGGTATCT	TUBB2A				ASHG19A3A029333	0.77397	0.377	-0.917021	-5.5875	-1.08771	TUBB2A
ASHG19A3A039607	0.72474	0.241	-1.23217	-5.2753	-1.0873	ASHG19A3A039607	ASHG19A3A039607	CTATCAGTGCCAAGGGCTTCCTGTAGTTCTATTCAAGTGTTACAATAAATATTTGTAGAT	GPM6B				ASHG19A3A039607	0.72474	0.241	-1.23217	-5.2753	-1.0873	GPM6B
ASHG19A3A050700	0.5348	0.0262	-2.5325	-3.422	-1.08726	ASHG19A3A050700	ASHG19A3A050700	AAGCCCCCCGCACGGCCCCGGGAGTGAGGCCGCCATTTTAACCTGATTTTGGCCTCCAAG	CFL2				ASHG19A3A050700	0.5348	0.0262	-2.5325	-3.422	-1.08726	CFL2
ASHG19A3A054836	0.68409	0.165	-1.47684	-4.9855	-1.08695	ASHG19A3A054836	ASHG19A3A054836	TTCAAAGGCAGGCTGCCCTGACCAAAAATATCTGCCATGAATAAAGGTGCCTGAAATCCT	HSBP1				ASHG19A3A054836	0.68409	0.165	-1.47684	-4.9855	-1.08695	HSBP1
ASHG19A3A030763	0.71573	0.229	-1.26649	-5.2369	-1.08655	ASHG19A3A030763	ASHG19A3A030763	ACTTTGTGAGAACCAATGGGAAGGAGCCTGAGCTGCTGGAACCTATTCCCTATTAATTCA	RP3-393E18.1				ASHG19A3A030763	0.71573	0.229	-1.26649	-5.2369	-1.08655	RP3-393E18.1
ASHG19A3A008778	0.62363	0.0693	-1.99397	-4.2682	-1.08548	ASHG19A3A008778	ASHG19A3A008778	AAAGGATTTGAGAGCCCGTCTGACAATAGCAGTGCTATGTTACTGCAATGGCATGAAAAG	ARPC5				ASHG19A3A008778	0.62363	0.0693	-1.99397	-4.2682	-1.08548	ARPC5
ASHG19A3A051782	0.65137	0.119	-1.67604	-4.7239	-1.08509	ASHG19A3A051782	ASHG19A3A051782	GTGACAAACGCAATGCAAAAACAATCCTCTTTCTCTCTCTTAATGCATGATACAGAATAA	DLK1				ASHG19A3A051782	0.65137	0.119	-1.67604	-4.7239	-1.08509	DLK1
ASHG19A3A052215	0.63015	0.0835	-1.88674	-4.4265	-1.08468	ASHG19A3A052215	ASHG19A3A052215	CGCCCTGCCCGCCCGCGATGGGCCGCCAGCTAGCGGGGTGTGGAGACGCTGGGAAGAAGG	ANXA2				ASHG19A3A052215	0.63015	0.0835	-1.88674	-4.4265	-1.08468	ANXA2
ASHG19A3A017292	0.70375	0.206	-1.33527	-5.1578	-1.08451	ASHG19A3A017292	ASHG19A3A017292	TTGGTTTTTAAGCGACTGGTTGGGATAGAACCCTAAAGAAATAAACTTCCAGTGGATACC	C20orf27				ASHG19A3A017292	0.70375	0.206	-1.33527	-5.1578	-1.08451	C20orf27
ASHG19A3A044990	0.65287	0.124	-1.65163	-4.7571	-1.08421	ASHG19A3A044990	ASHG19A3A044990	AAACAGAATGTGTATTATCCTTGGTTGTGTTTCCTTGGCCCTGCAGCAGGATGAAGCTCT	SAA3P				ASHG19A3A044990	0.65287	0.124	-1.65163	-4.7571	-1.08421	SAA3P
ASHG19A3A024110	0.66702	0.142	-1.5704	-4.8653	-1.08414	ASHG19A3A024110	ASHG19A3A024110	TTGGGCTGCCTGACCTCCTTGGGTGCTTGCTATTAATTAACAGACTTTGTGGGGAAAAAA	APBB2				ASHG19A3A024110	0.66702	0.142	-1.5704	-4.8653	-1.08414	APBB2
ASHG19A3A046129	0.64822	0.112	-1.71289	-4.6734	-1.08386	ASHG19A3A046129	ASHG19A3A046129	GTTCGACTGGCTCCTGATTACGATGCTTTGGATGTTGTCAACAAAATTGGGATCATCTAA	RP11-16F15.1				ASHG19A3A046129	0.64822	0.112	-1.71289	-4.6734	-1.08386	RP11-16F15.1
ASHG19A3A007095	0.80696	0.449	-0.782985	-5.6964	-1.08335	ASHG19A3A007095	ASHG19A3A007095	AGGGGAGATTGTCTACTGTGGGCAGGTGTTTGAGAAGTCCCCCCTGCGGGTGAAGAACTT	RPL18AP3				ASHG19A3A007095	0.80696	0.449	-0.782985	-5.6964	-1.08335	RPL18AP3
ASHG19A3A021713	0.7564	0.335	-1.00379	-5.509	-1.08323	ASHG19A3A021713	ASHG19A3A021713	CCGCAAAGGCAAATAAATCCTTGTTTTGTCTTCACCCATGTAATAAAGGTGTTTATTGTT	RPS8				ASHG19A3A021713	0.7564	0.335	-1.00379	-5.509	-1.08323	RPS8
ASHG19A3A020684	0.65287	0.127	-1.64078	-4.7717	-1.08255	ASHG19A3A020684	ASHG19A3A020684	TACCAGGGTGGGGGATGCCCTGATGAGCACATTTGTCAAATAAATGAATGACAGGAAACC	PPIE				ASHG19A3A020684	0.65287	0.127	-1.64078	-4.7717	-1.08255	PPIE
ASHG19A3A013645	0.71352	0.226	-1.27714	-5.2249	-1.08224	ASHG19A3A013645	ASHG19A3A013645	TGATGTGGGTATTTACCTATGTTGGTGCCTTGTTTAATGGTCTGACACTACTGATTTTGG	RTN4				ASHG19A3A013645	0.71352	0.226	-1.27714	-5.2249	-1.08224	RTN4
ASHG19A3A027088	0.68479	0.169	-1.46489	-5.0005	-1.08209	ASHG19A3A027088	ASHG19A3A027088	GAAAGCACTCAATGAAGTCAAATTACTGAAGCTTTTGCCTACATCTTGGTCTTTTATGTA	LOC645323				ASHG19A3A027088	0.68479	0.169	-1.46489	-5.0005	-1.08209	LOC645323
ASHG19A3A036862	0.68739	0.179	-1.4261	-5.0486	-1.08178	ASHG19A3A036862	ASHG19A3A036862	TTTCCAGCAAAGGAACCAACTCCACATTCAACCGGGTTGTGCTGAAGAGGTTGTTTATGA	RP11-709P2.1				ASHG19A3A036862	0.68739	0.179	-1.4261	-5.0486	-1.08178	RP11-709P2.1
ASHG19A3A044728	0.6288	0.0767	-1.93582	-4.3546	-1.08059	ASHG19A3A044728	ASHG19A3A044728	ACCACCTGAGTCTAACCAGCGTATAATGCAATAACAGGTAGAGTAGAACTGCTTTTGGCG	CEND1				ASHG19A3A044728	0.6288	0.0767	-1.93582	-4.3546	-1.08059	CEND1
ASHG19A3A026898	0.60891	0.0513	-2.16331	-4.0102	-1.08041	ASHG19A3A026898	ASHG19A3A026898	CAGGTGGATAGTATATAGGTTTATGCCTGTGTTTCTTTTTCTCCATGAGAAAGCTAAACA	TAF9				ASHG19A3A026898	0.60891	0.0513	-2.16331	-4.0102	-1.08041	TAF9
ASHG19A3A037824	0.66883	0.144	-1.56127	-4.8772	-1.08025	ASHG19A3A037824	ASHG19A3A037824	AAGTTCTACTCAGTGAATGTGGATTACAGCCAACTGAAGAAAGAAGGTCCAGATTTCTAA	RP11-490D19.8				ASHG19A3A037824	0.66883	0.144	-1.56127	-4.8772	-1.08025	RP11-490D19.8
ASHG19A3A013473	0.70915	0.219	-1.29649	-5.2028	-1.08001	ASHG19A3A013473	ASHG19A3A013473	ATATACGTACTGTGGGTCTTGTGCTGCCCATGCTTATAAACAAGTGGATCCGTCTATTAC	MEMO1				ASHG19A3A013473	0.70915	0.219	-1.29649	-5.2028	-1.08001	MEMO1
ASHG19A3A054807	0.63015	0.0825	-1.89394	-4.416	-1.0794	ASHG19A3A054807	ASHG19A3A054807	AATAAAGGCGATGATTTCCGACCATGCTCGCGTTCTCCGCGGAGTCTGTGCTACACCGTG	SYCE1L				ASHG19A3A054807	0.63015	0.0825	-1.89394	-4.416	-1.0794	SYCE1L
ASHG19A3A030813	0.63587	0.102	-1.77203	-4.5908	-1.07926	ASHG19A3A030813	ASHG19A3A030813	ACAGTAACAACAACATTTTGAAGACTTTTCCCTGGTGGCATCCTAGAGGGACCGACTTTC	PRR18				ASHG19A3A030813	0.63587	0.102	-1.77203	-4.5908	-1.07926	PRR18
ASHG19A3A043697	0.66304	0.137	-1.59515	-4.8327	-1.07924	ASHG19A3A043697	ASHG19A3A043697	TATCATCAGCAGCAACTTGGAGAAAACTGTCCACCCAAAGGGTGAAGAGAAGCCATCTAT	RP11-108B14.4				ASHG19A3A043697	0.66304	0.137	-1.59515	-4.8327	-1.07924	RP11-108B14.4
ASHG19A3A038346	0.63539	0.097	-1.80002	-4.5513	-1.07906	ASHG19A3A038346	ASHG19A3A038346	GTATATGTTCGACTGGCTCCTGATTATGATGCTTTGGATGTTGCCAACAAAATTGGGATC	RP11-106A1.2				ASHG19A3A038346	0.63539	0.097	-1.80002	-4.5513	-1.07906	RP11-106A1.2
ASHG19A3A044959	0.67587	0.154	-1.5225	-4.9274	-1.07904	ASHG19A3A044959	ASHG19A3A044959	CATTGGAGCCCGTTCCCAATCAGCTCGTACTTACTTGGAGAGACATATGTCTGAATTTAT	PSMA1				ASHG19A3A044959	0.67587	0.154	-1.5225	-4.9274	-1.07904	PSMA1
ASHG19A3A003391	0.545	0.028	-2.49698	-3.4798	-1.07894	ASHG19A3A003391	ASHG19A3A003391	GCGTGGGAGGCGGAAGAGACTGCAGCCCCCGCCCCCGTCCCCAAGCCTCCGCCCCTTAGC	FAM122B				ASHG19A3A003391	0.545	0.028	-2.49698	-3.4798	-1.07894	FAM122B
ASHG19A3A038898	0.59662	0.0464	-2.22019	-3.9216	-1.07892	ASHG19A3A038898	ASHG19A3A038898	AGAGATTGAAAAAGAAGAGCAGGCTGCTGCTGAAAAGGCTGTGACCAAGGAGGAATTTCA	RP11-350G13.1				ASHG19A3A038898	0.59662	0.0464	-2.22019	-3.9216	-1.07892	RP11-350G13.1
ASHG19A3A047639	0.67743	0.155	-1.51574	-4.9361	-1.07847	ASHG19A3A047639	ASHG19A3A047639	TTTGGTTACCAATGTACCCGTTACCGCTTTCAAAAATCTACAGGCAATGTGGATGAGAAC	RP11-972K6.1				ASHG19A3A047639	0.67743	0.155	-1.51574	-4.9361	-1.07847	RP11-972K6.1
ASHG19A3A025745	0.72872	0.251	-1.20466	-5.3054	-1.07766	ASHG19A3A025745	ASHG19A3A025745	CTGGTAATAAAATCAGGTACAACTCCAAAAGGAGACATTGGAGAAGAACTAAGCTGGGTC	RP11-91I11.1				ASHG19A3A025745	0.72872	0.251	-1.20466	-5.3054	-1.07766	RP11-91I11.1
ASHG19A3A021272	0.69944	0.199	-1.35987	-5.1287	-1.07751	ASHG19A3A021272	ASHG19A3A021272	ACACATGCTAAAGTTGAATGAGCTGATGGATATGAACCACCAGTCCAAGAATCTGTTTAA	CTD-2026G6.1				ASHG19A3A021272	0.69944	0.199	-1.35987	-5.1287	-1.07751	CTD-2026G6.1
ASHG19A3A052470	0.6063	0.0503	-2.17532	-3.9916	-1.07644	ASHG19A3A052470	ASHG19A3A052470	CAGACCAGTACCTGGAGCCCCAGTCCCACAAGGAGCTTGGATGTGCGGACAAGCAGGGTG	AK097432				ASHG19A3A052470	0.6063	0.0503	-2.17532	-3.9916	-1.07644	AK097432
ASHG19A3A046949	0.62601	0.075	-1.94868	-4.3356	-1.07639	ASHG19A3A046949	ASHG19A3A046949	TTTCTAAATCCTAGGAAGAAACGCTTGGAGTGCTTCTGAATATACAGAAGTTCCATTTAA	SDHD				ASHG19A3A046949	0.62601	0.075	-1.94868	-4.3356	-1.07639	SDHD
ASHG19A3A001418	0.63513	0.0953	-1.81008	-4.5369	-1.07543	ASHG19A3A001418	ASHG19A3A001418	CACCGGCCCGCGCCCCGCCATGGAGGACCTGGATGCCCTGCTCTCTGACCTGGAGACTAC	TGFB1I1				ASHG19A3A001418	0.63513	0.0953	-1.81008	-4.5369	-1.07543	TGFB1I1
ASHG19A3A022579	0.69219	0.186	-1.40223	-5.0778	-1.07536	ASHG19A3A022579	ASHG19A3A022579	ACCCGACATTTTTCAGCTCTTTGCTATTGAAATAATAAACCACCCTGTTCTGTGGCCCGT	PTPN23				ASHG19A3A022579	0.69219	0.186	-1.40223	-5.0778	-1.07536	PTPN23
ASHG19A3A051630	0.70039	0.202	-1.35047	-5.1399	-1.07513	ASHG19A3A051630	ASHG19A3A051630	TCCTTCTGAATTCGGTCTTGCCTTGAACACATCCCCATTAAATAAATCCTTGGAAAAGAA	RP11-277L2.3				ASHG19A3A051630	0.70039	0.202	-1.35047	-5.1399	-1.07513	RP11-277L2.3
ASHG19A3A037200	0.65287	0.125	-1.64839	-4.7615	-1.07484	ASHG19A3A037200	ASHG19A3A037200	TTCTACGTGTTTGTGTCTTAGATCTGTTAAACTCAGCTGACCCACCACACCCAAGCAGAA	RP11-408N14.1				ASHG19A3A037200	0.65287	0.125	-1.64839	-4.7615	-1.07484	RP11-408N14.1
ASHG19A3A047294	0.75406	0.329	-1.01837	-5.4953	-1.07455	ASHG19A3A047294	ASHG19A3A047294	TATGCTGAGTTAAACTTACCCACAGACTCAGGCCCAGAAAGTTCTTCACCTTCATCTCTT	KLRB1				ASHG19A3A047294	0.75406	0.329	-1.01837	-5.4953	-1.07455	KLRB1
ASHG19A3L0003257	0.6063	0.0503	-2.17511	-3.9919	-1.07455	ASHG19A3L0003257	ASHG19A3L0003257	CTTCCTACCCTCCTTCCACATGTACATAAACTGTCACTCTAGGAAGAAGACAAATGACAG	lincRNA-NR4A1				ASHG19A3L0003257	0.6063	0.0503	-2.17511	-3.9919	-1.07455	lincRNA-NR4A1
ASHG19A3A031015	0.65083	0.118	-1.6845	-4.7124	-1.07433	ASHG19A3A031015	ASHG19A3A031015	AAACCCAGCAAGTGGTGGGCTTGCTTTGTGAAGAGACAGTTCATGAACAAGAGTCTTTCA	RP11-401E14.1				ASHG19A3A031015	0.65083	0.118	-1.6845	-4.7124	-1.07433	RP11-401E14.1
ASHG19A3A034980	0.65552	0.129	-1.62934	-4.7871	-1.07421	ASHG19A3A034980	ASHG19A3A034980	ATTACTGTGTGAGTTGTGCAATTCACAGCAAAGTAGTCAGGAATCGATCTCGTGAAGCCC	RPS26P31				ASHG19A3A034980	0.65552	0.129	-1.62934	-4.7871	-1.07421	RPS26P31
ASHG19A3A046037	0.65083	0.119	-1.68019	-4.7183	-1.07373	ASHG19A3A046037	ASHG19A3A046037	GTTGCAGTCTTCTACATTCCCTGGGTTGTTCTTTCAGTTGTCCACAGATTTTTCCACAAG	OR51N1P				ASHG19A3A046037	0.65083	0.119	-1.68019	-4.7183	-1.07373	OR51N1P
ASHG19A3A042567	0.65344	0.128	-1.63626	-4.7778	-1.07369	ASHG19A3A042567	ASHG19A3A042567	TCTAAGAGCCGAGACAGCTTCCTGAAACGCATGAAGGAAAATGATCAGAAAAAGAAAGAA	RP11-492M23.2				ASHG19A3A042567	0.65344	0.128	-1.63626	-4.7778	-1.07369	RP11-492M23.2
ASHG19A3A004886	0.60891	0.0521	-2.15498	-4.0231	-1.07347	ASHG19A3A004886	ASHG19A3A004886	GACCCAGTGCGCCCGCATCGTCGAGAAATATGGCTACACACACCTTTCTGCAGGAGAGCT	CMPK1				ASHG19A3A004886	0.60891	0.0521	-2.15498	-4.0231	-1.07347	CMPK1
ASHG19A3A026844	0.55683	0.0318	-2.42793	-3.5915	-1.07328	ASHG19A3A026844	ASHG19A3A026844	TACTTTGTCAGGGACAGCAAACTGATCAAGAACAATGCCTCCACTGACTATGACCTGTCT	RP11-631M6.1				ASHG19A3A026844	0.55683	0.0318	-2.42793	-3.5915	-1.07328	RP11-631M6.1
ASHG19A3A040134	0.37415	0.00797	-3.17512	-2.3549	-1.07312	ASHG19A3A040134	ASHG19A3A040134	TTCTCAGACTATCCTCCTCTGGGTCACTTTGGTGTTTGTGATATGAGACAGACAGTTGCT	RP1-321O10.2				ASHG19A3A040134	0.37415	0.00797	-3.17512	-2.3549	-1.07312	RP1-321O10.2
ASHG19A3A021088	0.5552	0.0313	-2.43723	-3.5765	-1.07298	ASHG19A3A021088	ASHG19A3A021088	CCTCCTACCCTGCCCCTGGGATCTGGAACTAAATGCTACAAATAAAAGCTAAAGGCAATT	AK125500				ASHG19A3A021088	0.5552	0.0313	-2.43723	-3.5765	-1.07298	AK125500
ASHG19A3A043219	0.63223	0.0912	-1.83608	-4.4998	-1.07275	ASHG19A3A043219	ASHG19A3A043219	GCTGTGATGGGCTAGGCACTTTATATCTGTGTGAATACAGATTTATAAAACAGGTTAATA	MRPL43				ASHG19A3A043219	0.63223	0.0912	-1.83608	-4.4998	-1.07275	MRPL43
ASHG19A3A018410	0.62218	0.0676	-2.00836	-4.2466	-1.07238	ASHG19A3A018410	ASHG19A3A018410	CCAGCTGCAGTTCCCTGACAGTCCAGTGAATTCAGCCAAAGGAAATGGCCCCACATGGAG	BX648826				ASHG19A3A018410	0.62218	0.0676	-2.00836	-4.2466	-1.07238	BX648826
ASHG19A3A036293	0.7345	0.276	-1.14136	-5.3728	-1.0723	ASHG19A3A036293	ASHG19A3A036293	GTATGTTTGTCAGTTCATGCCGAGATGAAATAAATCACGCAGAAAGTGCCAGTCCTCCTG	KBTBD11				ASHG19A3A036293	0.7345	0.276	-1.14136	-5.3728	-1.0723	KBTBD11
ASHG19A3A006283	0.59356	0.0448	-2.23887	-3.8923	-1.07203	ASHG19A3A006283	ASHG19A3A006283	CGTCAGGTCCAGCTTTGCCAACCAGGTCAGAAGTTACGTCAAGAGAGCTCTTGCTGAAGG	ALDH8A1				ASHG19A3A006283	0.59356	0.0448	-2.23887	-3.8923	-1.07203	ALDH8A1
ASHG19A3A047408	0.63616	0.103	-1.76673	-4.5983	-1.07198	ASHG19A3A047408	ASHG19A3A047408	TTCAACTCCATCATGAAGTGTGATGTGCACATATGCAAAGACCTCTACGCCAACACAGTG	RP4-706L14.2				ASHG19A3A047408	0.63616	0.103	-1.76673	-4.5983	-1.07198	RP4-706L14.2
ASHG19A3A048387	0.62093	0.0656	-2.02547	-4.2209	-1.0719	ASHG19A3A048387	ASHG19A3A048387	CAAAAGAGCCAACAGAACAGAAGAAAATGTTTCAGACGGTTCCCCAAATGCCGGTTCTGT	CDKN1B				ASHG19A3A048387	0.62093	0.0656	-2.02547	-4.2209	-1.0719	CDKN1B
ASHG19A3A019170	0.65152	0.121	-1.66823	-4.7346	-1.07182	ASHG19A3A019170	ASHG19A3A019170	TAATACAGAAAGGAAACATGGCGTCGGGGAGAGGGATAAAACCTGAATGCCATATTTTAA	IFNAR2				ASHG19A3A019170	0.65152	0.121	-1.66823	-4.7346	-1.07182	IFNAR2
ASHG19A3A045408	0.75972	0.342	-0.989236	-5.5226	-1.07182	ASHG19A3A045408	ASHG19A3A045408	AGGACTGGCTGAGCTCCCAGGGCAAGGGGTTCACTAATGCTTATCAATAAAGAATATTGA	POLD4				ASHG19A3A045408	0.75972	0.342	-0.989236	-5.5226	-1.07182	POLD4
ASHG19A3A003942	0.60891	0.0516	-2.16064	-4.0143	-1.0718	ASHG19A3A003942	ASHG19A3A003942	GATGCTGGCTTACTGGATGCTGGAGGTATGTGAGGAGCAGCGCTGTGAGGAGGAAGTCTT	CCND3				ASHG19A3A003942	0.60891	0.0516	-2.16064	-4.0143	-1.0718	CCND3
ASHG19A3A017902	0.41513	0.0105	-3.02628	-2.6041	-1.07142	ASHG19A3A017902	ASHG19A3A017902	GCCCTCGTCTCTTGAATGTTTAGACTCTTAAGATCATATCCTGCCCCAAATTTCAAATTA	DIDO1				ASHG19A3A017902	0.41513	0.0105	-3.02628	-2.6041	-1.07142	DIDO1
ASHG19A3A014551	0.6667	0.142	-1.5727	-4.8622	-1.07117	ASHG19A3A014551	ASHG19A3A014551	TGGCTTGGATCTCTGTATTCAGCCTTTGTTCAGTCCAATAAACTTTGAGTAGATGATCTC	BC073897				ASHG19A3A014551	0.6667	0.142	-1.5727	-4.8622	-1.07117	BC073897
ASHG19A3A024186	0.6544	0.128	-1.63233	-4.7831	-1.07055	ASHG19A3A024186	ASHG19A3A024186	TAGGAAAGTTAAGGAAGCAGTCCTTCCTTTCGGCCAAAACTGCCACCTTCCAGTAATTTG	RPL21P44				ASHG19A3A024186	0.6544	0.128	-1.63233	-4.7831	-1.07055	RPL21P44
ASHG19A3A034795	0.60891	0.052	-2.15604	-4.0214	-1.07047	ASHG19A3A034795	ASHG19A3A034795	AAATGGGAGAAGGTTCGTGGGAGGGGCCTCCAAAATAAAAATGGAAACTGCATTGAAAAT	MBLAC1				ASHG19A3A034795	0.60891	0.052	-2.15604	-4.0214	-1.07047	MBLAC1
ASHG19A3A007600	0.63539	0.0967	-1.80139	-4.5493	-1.07013	ASHG19A3A007600	ASHG19A3A007600	TGGACAGTATTTCAATAAAATACAGGTATTGTCTTCCAGGCTTCAAAGCTGCACAGAGTC	COX11				ASHG19A3A007600	0.63539	0.0967	-1.80139	-4.5493	-1.07013	COX11
ASHG19A3A043684	0.41513	0.0105	-3.02499	-2.6062	-1.07002	ASHG19A3A043684	ASHG19A3A043684	TGATTATAGGTATAATGATAGACGTCCCCCGTCCCCCTCAAAGACCCAAACTGAATCTAA	RP11-213K14.2				ASHG19A3A043684	0.41513	0.0105	-3.02499	-2.6062	-1.07002	RP11-213K14.2
ASHG19A3A030984	0.73439	0.275	-1.14314	-5.3709	-1.0699	ASHG19A3A030984	ASHG19A3A030984	GGTCAGTACTATGAAGCTTCTGTGGTTTGTATGATGTTTTAACTTTCACTTTAAACTGCA	LOC221710				ASHG19A3A030984	0.73439	0.275	-1.14314	-5.3709	-1.0699	LOC221710
ASHG19A3A011085	0.61836	0.0609	-2.06737	-4.1575	-1.0698	ASHG19A3A011085	ASHG19A3A011085	AGGGCTTCCAATGTGCTGCCCCCCTCTTAATACTCACCAATAAATTCTACTTCCTGTCCA	CTD-2192J16.15				ASHG19A3A011085	0.61836	0.0609	-2.06737	-4.1575	-1.0698	CTD-2192J16.15
ASHG19A3A052923	0.65263	0.124	-1.65345	-4.7546	-1.0696	ASHG19A3A052923	ASHG19A3A052923	TGATTCCTATGGCACCAGCCAGGAAAAATGGCAGCTCTTAAAGGAGAAAATGTTTGAGCC	GBAP1				ASHG19A3A052923	0.65263	0.124	-1.65345	-4.7546	-1.0696	GBAP1
ASHG19A3A035320	0.68677	0.175	-1.44246	-5.0284	-1.06909	ASHG19A3A035320	ASHG19A3A035320	GCATCACCTTTGCAACTTTGCCAAAGCTCAGAGTTCACTTTTTAAGTTTTTAACTCATTT	GIMAP1				ASHG19A3A035320	0.68677	0.175	-1.44246	-5.0284	-1.06909	GIMAP1
ASHG19A3A040030	0.65083	0.118	-1.6834	-4.7139	-1.06861	ASHG19A3A040030	ASHG19A3A040030	ATTAAATAGTGATGCTACCCAAATCCAGGCTTGTCCTGTGCTTGATGGCTGCTGCTATTG	NCRNA00210				ASHG19A3A040030	0.65083	0.118	-1.6834	-4.7139	-1.06861	NCRNA00210
ASHG19A3L0001466	0.6583	0.133	-1.60991	-4.8131	-1.06816	ASHG19A3L0001466	ASHG19A3L0001466	GCCCCCTTTCACATTTCTTCTTTGGCCATGATGGCGTCATATTCCTAATCAATATTGCAA	lincRNA-HS3ST1-8				ASHG19A3L0001466	0.6583	0.133	-1.60991	-4.8131	-1.06816	lincRNA-HS3ST1-8
ASHG19A3A052765	0.62582	0.0748	-1.9506	-4.3327	-1.06787	ASHG19A3A052765	ASHG19A3A052765	TCGCGGCCGCACTGGCAGTCTCCGGGTGTCCGGCCGTGTCCCGAGGAAGTGCAAGACCCG	ADAR				ASHG19A3A052765	0.62582	0.0748	-1.9506	-4.3327	-1.06787	ADAR
ASHG19A3A006731	0.68677	0.175	-1.44161	-5.0295	-1.06777	ASHG19A3A006731	ASHG19A3A006731	CCCGCGCCCCCGCGGCTGGAGGGTGGTCAACAACGGTTCCAGCCTCAGGGATGAGTGCAT	BID				ASHG19A3A006731	0.68677	0.175	-1.44161	-5.0295	-1.06777	BID
ASHG19A3A052365	0.64042	0.106	-1.74988	-4.6219	-1.06762	ASHG19A3A052365	ASHG19A3A052365	TGTGTTCAAGCTCAGGCAGAGATCAGCTCTGCACACCCACAGGCACTTCAAGACCTGGAG	C15orf59				ASHG19A3A052365	0.64042	0.106	-1.74988	-4.6219	-1.06762	C15orf59
ASHG19A3A039182	0.52146	0.0203	-2.67254	-3.1924	-1.06663	ASHG19A3A039182	ASHG19A3A039182	AGAAGAGCAGAGTCCCCATAAAGAGGAGGTGCAGGAATTCTTCCCAGAGGCTTTGGAGAG	GSN				ASHG19A3A039182	0.52146	0.0203	-2.67254	-3.1924	-1.06663	GSN
ASHG19A3A032917	0.6667	0.141	-1.57474	-4.8596	-1.06649	ASHG19A3A032917	ASHG19A3A032917	TACCTGCGATCTGTGTTTGCCCTGACGAATGGAATTTATCCTCACAAATTGGTGTTCTAA	RP11-165H4.2				ASHG19A3A032917	0.6667	0.141	-1.57474	-4.8596	-1.06649	RP11-165H4.2
ASHG19A3A037263	0.52882	0.0237	-2.58815	-3.3311	-1.0663	ASHG19A3A037263	ASHG19A3A037263	TTTTCTAACTGTGCAGCCTCTTCCTCGGCTTCTCCTGAAAGGGAAGGTGGAAGCCGTGGG	PTENP1				ASHG19A3A037263	0.52882	0.0237	-2.58815	-3.3311	-1.0663	PTENP1
ASHG19A3A022375	0.70375	0.208	-1.33191	-5.1617	-1.06603	ASHG19A3A022375	ASHG19A3A022375	ACTGTGCTGAGATTGCTCACAATGTTTCCTCCAAGAACTGCAAAGCCATCATGGAAAGAG	AC092798.2				ASHG19A3A022375	0.70375	0.208	-1.33191	-5.1617	-1.06603	AC092798.2
ASHG19A3A036406	0.63434	0.0946	-1.81455	-4.5306	-1.06598	ASHG19A3A036406	ASHG19A3A036406	ATTGTCCATTTGACCTTACCGGATGGCACAAAGAGAAGTGGGCAAGTTCTGGAAGTTAGT	ATP6V1B2				ASHG19A3A036406	0.63434	0.0946	-1.81455	-4.5306	-1.06598	ATP6V1B2
ASHG19A3A050389	0.65552	0.129	-1.62938	-4.7871	-1.0656	ASHG19A3A050389	ASHG19A3A050389	ATTTAGAACATGATCTGTCTGGAGGTTTTATTCACATGGTGGCCTGCCCTTCAGGGAGAA	RP11-477B16.5				ASHG19A3A050389	0.65552	0.129	-1.62938	-4.7871	-1.0656	RP11-477B16.5
ASHG19A3L0003475	0.72815	0.25	-1.20904	-5.3007	-1.06505	ASHG19A3L0003475	ASHG19A3L0003475	TGTAATTGAGGAGTCCTTACCGGAAGGTCACTTTACTATATCAGTGTTTTTCACTCTCGG	lincRNA-B3GALT1-5				ASHG19A3L0003475	0.72815	0.25	-1.20904	-5.3007	-1.06505	lincRNA-B3GALT1-5
ASHG19A3A009263	0.66919	0.145	-1.55992	-4.879	-1.06493	ASHG19A3A009263	ASHG19A3A009263	AGATATCGTCCTTATGACAAGAACATTAGCCTCCGGGAGAATATCCTGGTTTCACTTGGA	SCDP1				ASHG19A3A009263	0.66919	0.145	-1.55992	-4.879	-1.06493	SCDP1
ASHG19A3A025754	0.60891	0.0529	-2.14647	-4.0362	-1.06487	ASHG19A3A025754	ASHG19A3A025754	GAACTTTTCCAGCTTCAGACTTACTCACTTCCACCCTTTCTAAAGGCAGTCTTGAGACAG	CDS1				ASHG19A3A025754	0.60891	0.0529	-2.14647	-4.0362	-1.06487	CDS1
ASHG19A3A035563	0.58531	0.0414	-2.28228	-3.824	-1.06468	ASHG19A3A035563	ASHG19A3A035563	AGGATTGCTTCGAAACCTTCGACTTCCTTCAGGGTTTAGGAGAAGCACTGTTGTTTTCCA	MTUS1				ASHG19A3A035563	0.58531	0.0414	-2.28228	-3.824	-1.06468	MTUS1
ASHG19A3A038125	0.75229	0.325	-1.02521	-5.4888	-1.06461	ASHG19A3A038125	ASHG19A3A038125	TTCCATAAAGGAACAACACCTAAACCCAAAAGGGCAGCTGTTGCAGCATCCAGTTCATCT	RP11-57C19.6				ASHG19A3A038125	0.75229	0.325	-1.02521	-5.4888	-1.06461	RP11-57C19.6
ASHG19A3A006042	0.69413	0.19	-1.38823	-5.0947	-1.06456	ASHG19A3A006042	ASHG19A3A006042	ATTTTTACCAGATGCTCTTGGCTGTGCAGATTACTGATTTTGGGCACTCCAAGATTTTGG	CHEK2				ASHG19A3A006042	0.69413	0.19	-1.38823	-5.0947	-1.06456	CHEK2
ASHG19A3A031251	0.61926	0.0629	-2.04949	-4.1846	-1.06424	ASHG19A3A031251	ASHG19A3A031251	TGTCCTCAGTTCCCATTTCTCCTTATAAGGATGAGCCCTGGAAATATCTGGAATCAGAAG	MRPS18B				ASHG19A3A031251	0.61926	0.0629	-2.04949	-4.1846	-1.06424	MRPS18B
ASHG19A3A047490	0.6667	0.141	-1.57374	-4.8609	-1.06411	ASHG19A3A047490	ASHG19A3A047490	CCAGTAAATTTATATAGCAGTGAAGAATTACATGCCTTCTGGTGGACATTTTATAAGTGC	TWF1				ASHG19A3A047490	0.6667	0.141	-1.57374	-4.8609	-1.06411	TWF1
ASHG19A3A050587	0.70601	0.212	-1.31772	-5.1783	-1.06405	ASHG19A3A050587	ASHG19A3A050587	TCTGCCTTTCATTAAATGTAACCTTTTGCCTTCCAAATTAAAGAACTCCATGCCACTCCT	DAD1				ASHG19A3A050587	0.70601	0.212	-1.31772	-5.1783	-1.06405	DAD1
ASHG19A3A051229	0.58358	0.0407	-2.29179	-3.8089	-1.06388	ASHG19A3A051229	ASHG19A3A051229	AATTTCCTTTGGTGGATGCATTGCACAGCTCTTCTTCTTACACTTTGTTGGGGCTTCGGA	OR4M1				ASHG19A3A051229	0.58358	0.0407	-2.29179	-3.8089	-1.06388	OR4M1
ASHG19A3A047731	0.68198	0.162	-1.48822	-4.9711	-1.0633	ASHG19A3A047731	ASHG19A3A047731	AAGTTCAAAGGGGTCAGCCACCCCGCTCATGTGTCCCTATGGTTCCTAAAGAAATATAAA	AC025165.2				ASHG19A3A047731	0.68198	0.162	-1.48822	-4.9711	-1.0633	AC025165.2
ASHG19A3A004730	0.61044	0.0534	-2.14124	-4.0443	-1.06293	ASHG19A3A004730	ASHG19A3A004730	GGCAGCCGAGCCCGCCCGCGCGCCGTTCGTGCCCTCGTGAGGCTGGCATGCAGGATGGCA	NEK6				ASHG19A3A004730	0.61044	0.0534	-2.14124	-4.0443	-1.06293	NEK6
ASHG19A3A039277	0.62236	0.0681	-2.00377	-4.2535	-1.06242	ASHG19A3A039277	ASHG19A3A039277	CAGTGATACTTGTGTAGGGGTACATGTACTTTATTTGTCAATAAACGTATCTGTACACTG	C9orf119				ASHG19A3A039277	0.62236	0.0681	-2.00377	-4.2535	-1.06242	C9orf119
ASHG19A3A051918	0.65581	0.129	-1.62779	-4.7892	-1.0623	ASHG19A3A051918	ASHG19A3A051918	AAATGTCCCTTGCTCAGAAGAAGGATTGGGTAGCTCAAAAGAATGCAAGCTTCCTCAGAG	AC090602.1				ASHG19A3A051918	0.65581	0.129	-1.62779	-4.7892	-1.0623	AC090602.1
ASHG19A3A008694	0.63223	0.0902	-1.84238	-4.4907	-1.06203	ASHG19A3A008694	ASHG19A3A008694	GTTTCCTAGATATGAATGATGTTTGCAATCCCCATTTTCCTGTTTCAGCATGTTATATTC	RGS16				ASHG19A3A008694	0.63223	0.0902	-1.84238	-4.4907	-1.06203	RGS16
ASHG19A3A047371	0.58658	0.0428	-2.26516	-3.851	-1.06199	ASHG19A3A047371	ASHG19A3A047371	CCAACATACACTGTTTTCTCTTTCTCTTCTTGCATTGTTTTTCAAAACGAGTTGCAAAAC	C12orf69				ASHG19A3A047371	0.58658	0.0428	-2.26516	-3.851	-1.06199	C12orf69
ASHG19A3A016448	0.54797	0.0286	-2.48542	-3.4985	-1.06196	ASHG19A3A016448	ASHG19A3A016448	ATTAACTCATACATAAAGAAGCCCTCCTTGCTGCATTGAAATCATCCTTACTGAATAGAA	AC009476.1				ASHG19A3A016448	0.54797	0.0286	-2.48542	-3.4985	-1.06196	AC009476.1
ASHG19A3A038817	0.6922	0.187	-1.39936	-5.0813	-1.06181	ASHG19A3A038817	ASHG19A3A038817	CACAGATGATGTCCATGTTTTGTGTGAATGAAACTCAAACACTCTTCAGTTTTTAGAGTC	MRPL20				ASHG19A3A038817	0.6922	0.187	-1.39936	-5.0813	-1.06181	MRPL20
ASHG19A3A037571	0.73133	0.267	-1.16367	-5.3494	-1.06126	ASHG19A3A037571	ASHG19A3A037571	TACTAAGACTTTGAGAATCACTACAAGAAAAAACTCCATGTGGTGAAGGTTCTAAGCCAT	RP11-28P17.2				ASHG19A3A037571	0.73133	0.267	-1.16367	-5.3494	-1.06126	RP11-28P17.2
ASHG19A3A026015	0.6841	0.167	-1.47136	-4.9924	-1.06115	ASHG19A3A026015	ASHG19A3A026015	GTAAGATAGGTCAGTCAAGTTGGTAATGCCTGTCCATTAACCATTTATGCATACTAATAA	LARP1B				ASHG19A3A026015	0.6841	0.167	-1.47136	-4.9924	-1.06115	LARP1B
ASHG19A3A049285	0.72695	0.246	-1.22034	-5.2883	-1.06105	ASHG19A3A049285	ASHG19A3A049285	ACCCCGTAAAGTGGTTGGTTGCAGTTGTGTAGTAGTTAAGGACTATGGCAAGGAATCTCA	RP11-22J15.2				ASHG19A3A049285	0.72695	0.246	-1.22034	-5.2883	-1.06105	RP11-22J15.2
ASHG19A3A002024	0.66407	0.139	-1.58603	-4.8447	-1.0609	ASHG19A3A002024	ASHG19A3A002024	GCCCCCTGCGGCCCAGCGCCCCCAGATTCTGAAGACTACTTTGAGGTCAACATTCCAACA	BANK1				ASHG19A3A002024	0.66407	0.139	-1.58603	-4.8447	-1.0609	BANK1
ASHG19A3A050000	0.68198	0.163	-1.48458	-4.9757	-1.06036	ASHG19A3A050000	ASHG19A3A050000	TCACGTTGCTTATATGCAACCGAAAGCAAACGCACCTTCCTTCTTCATGGCTGATGAACT	PAN3				ASHG19A3A050000	0.68198	0.163	-1.48458	-4.9757	-1.06036	PAN3
ASHG19A3A049309	0.61836	0.0615	-2.06175	-4.166	-1.05969	ASHG19A3A049309	ASHG19A3A049309	AACCAGGATGTCCTGGCAGCCCGGGGAAGGATGGGACGAGTGGAGAGAAGGGAGAACGAG	C1QTNF9B				ASHG19A3A049309	0.61836	0.0615	-2.06175	-4.166	-1.05969	C1QTNF9B
ASHG19A3A029848	0.62363	0.0698	-1.99017	-4.2738	-1.05937	ASHG19A3A029848	ASHG19A3A029848	GTGGGTTTGTGCTATGATTTCCCCACTGTGTCTTCTGTTTTATTCCAGATAAGAAAAAGA	TMEM217				ASHG19A3A029848	0.62363	0.0698	-1.99017	-4.2738	-1.05937	TMEM217
ASHG19A3A002874	0.61836	0.06	-2.07556	-4.145	-1.05922	ASHG19A3A002874	ASHG19A3A002874	ACACAGCACCATGTCCCAGTGCAAGAAGCGGAACAGGGCCATCACGGCCCGCAGGCAGCA	TNNI2				ASHG19A3A002874	0.61836	0.06	-2.07556	-4.145	-1.05922	TNNI2
ASHG19A3A030228	0.7487	0.317	-1.04425	-5.4704	-1.05889	ASHG19A3A030228	ASHG19A3A030228	GGTGGAGATGCTGGCAAAAGGGAGGTCCAGATCAACAGGCTTATTAGAAGAATGAACTAA	RP1-263J7.1				ASHG19A3A030228	0.7487	0.317	-1.04425	-5.4704	-1.05889	RP1-263J7.1
CUST_586_PI426073487	0.64556	0.109	-1.73231	-4.6464	-1.05879	CUST_586_PI426073487	CUST_586_PI426073487	TGTACTGGGAAATGGACAAGGACTTTGCGCCCTGCTATCCAAGTAGTAATTAGCACATCT	uc.107				CUST_586_PI426073487	0.64556	0.109	-1.73231	-4.6464	-1.05879	uc.107
ASHG19A3A006892	0.69229	0.188	-1.39743	-5.0836	-1.05858	ASHG19A3A006892	ASHG19A3A006892	CTGAGAGGGAAGCAGGACTTCAGAACACACACACACACACACACACACACACACACACAC	C10orf71				ASHG19A3A006892	0.69229	0.188	-1.39743	-5.0836	-1.05858	C10orf71
ASHG19A3A019845	0.68513	0.171	-1.45652	-5.011	-1.05832	ASHG19A3A019845	ASHG19A3A019845	TGAGGGGTCGCGTCTTAGTGGGCGGGATTCTTTTCCCTTTGAATAAAAATGGATTCAAAC	CHADL				ASHG19A3A019845	0.68513	0.171	-1.45652	-5.011	-1.05832	CHADL
ASHG19A3A050601	0.72648	0.245	-1.22303	-5.2853	-1.05825	ASHG19A3A050601	ASHG19A3A050601	AGAGCAGTGCAAGATTGATCAGAAAGCTGCGGACTCACAAATTTTGCAAAAATCAAAGCT	RP11-418J17.2				ASHG19A3A050601	0.72648	0.245	-1.22303	-5.2853	-1.05825	RP11-418J17.2
ASHG19A3A005675	0.6288	0.0779	-1.92746	-4.3669	-1.05821	ASHG19A3A005675	ASHG19A3A005675	ATCACTGCTTCCCTCAGCCATAACAGGATAAGGGAGATCTTGAAGGCATCTCGAAAGTTG	TSEN15				ASHG19A3A005675	0.6288	0.0779	-1.92746	-4.3669	-1.05821	TSEN15
ASHG19A3A010801	0.66367	0.137	-1.59313	-4.8353	-1.05807	ASHG19A3A010801	ASHG19A3A010801	TGGGGCACACCCATTCCACATGCAAAGGGCAGAAGCAAACCCAGTAAAATGTTAACTGAC	PRSSL1				ASHG19A3A010801	0.66367	0.137	-1.59313	-4.8353	-1.05807	PRSSL1
ASHG19A3A011201	0.63909	0.105	-1.75341	-4.617	-1.05787	ASHG19A3A011201	ASHG19A3A011201	GTTCCTCAAGGACATGCCAAAGAAATGGCTTTTCCTGCCCTTTGAGGATGATCTGAGGAG	NXNL1				ASHG19A3A011201	0.63909	0.105	-1.75341	-4.617	-1.05787	NXNL1
ASHG19A3A021708	0.70601	0.211	-1.32103	-5.1744	-1.05636	ASHG19A3A021708	ASHG19A3A021708	ACTTTGTGAGAACCAATGGGAAGGAGCCTGAGCTGCTGGAACTTATTCCCTATGAATTCA	RP11-88H10.1				ASHG19A3A021708	0.70601	0.211	-1.32103	-5.1744	-1.05636	RP11-88H10.1
ASHG19A3A030079	0.52938	0.0239	-2.58443	-3.3372	-1.05634	ASHG19A3A030079	ASHG19A3A030079	CCCAGCTCCGCCCCGCGAGGCCCCGCCTCTTCATGCAACCTAAAAGTAACCAACTCCCCC	RP11-203B9.4				ASHG19A3A030079	0.52938	0.0239	-2.58443	-3.3372	-1.05634	RP11-203B9.4
ASHG19A3A020097	0.6288	0.0769	-1.93433	-4.3568	-1.05616	ASHG19A3A020097	ASHG19A3A020097	TGCCACTGCAGAGATGTCTCTGCTGGTAGCAAAGTGGGTCTCATTGCTGCCCACTGGACT	AC000078.5				ASHG19A3A020097	0.6288	0.0769	-1.93433	-4.3568	-1.05616	AC000078.5
ASHG19A3A014039	0.70375	0.207	-1.33383	-5.1595	-1.05538	ASHG19A3A014039	ASHG19A3A014039	TCCTCAGTGTAGTTGTGAATGGAGTCAGTGTAGTTGTGTGGAGTCAGTGTAGTTGTGAAT	AC009237.16				ASHG19A3A014039	0.70375	0.207	-1.33383	-5.1595	-1.05538	AC009237.16
ASHG19A3A036146	0.67034	0.145	-1.55771	-4.8819	-1.05532	ASHG19A3A036146	ASHG19A3A036146	GGAACACAACTATTCCACAAGTGGCCTTTAGTGCTCTTTATAATATGATTTCCTGTAATT	AK094705				ASHG19A3A036146	0.67034	0.145	-1.55771	-4.8819	-1.05532	AK094705
ASHG19A3A053167	0.65951	0.134	-1.60597	-4.8183	-1.05458	ASHG19A3A053167	ASHG19A3A053167	TAACAGGAAAAAGAAAATCAATGGCAGTAGCCCTGACACAGCCACTTCTGGTGGTTACCA	RP13-608F4.1				ASHG19A3A053167	0.65951	0.134	-1.60597	-4.8183	-1.05458	RP13-608F4.1
ASHG19A3A008529	0.65152	0.121	-1.67031	-4.7318	-1.05453	ASHG19A3A008529	ASHG19A3A008529	AACAACCAAATTCCAGTAAGAGGCAGATTTGGTTGTGGATGTGGTCAGCCACCTCAGTAA	RP11-708H21.1				ASHG19A3A008529	0.65152	0.121	-1.67031	-4.7318	-1.05453	RP11-708H21.1
ASHG19A3A006863	0.54172	0.0274	-2.50931	-3.4597	-1.05292	ASHG19A3A006863	ASHG19A3A006863	GCTCCACACCGCGTCCGCCTTCCCGCTGCCAACCCAGAGAATTCCAGAGGAAAAGGTCGG	GDNF				ASHG19A3A006863	0.54172	0.0274	-2.50931	-3.4597	-1.05292	GDNF
ASHG19A3A020960	0.61974	0.0643	-2.03628	-4.2046	-1.05291	ASHG19A3A020960	ASHG19A3A020960	AGCCAGGGTTTTTTCCCCTAATTTGTATCATTGCTATATGTGTTATTGTACCAAACTACA	KIAA1143				ASHG19A3A020960	0.61974	0.0643	-2.03628	-4.2046	-1.05291	KIAA1143
ASHG19A3A053259	0.60891	0.0515	-2.16141	-4.0131	-1.05269	ASHG19A3A053259	ASHG19A3A053259	AAATAACACCACCAGTGATCTTACGGTTGAAGTGTGGTTCAGGGCCAGTGCATATTAGTG	AC116903.1				ASHG19A3A053259	0.60891	0.0515	-2.16141	-4.0131	-1.05269	AC116903.1
ASHG19A3A015633	0.65139	0.12	-1.67147	-4.7302	-1.05235	ASHG19A3A015633	ASHG19A3A015633	AAACTGCCAGCATACTCATGCATGCAACAGCACATTCTCTGGTGCTTGTGGATGAATTAG	MSH6				ASHG19A3A015633	0.65139	0.12	-1.67147	-4.7302	-1.05235	MSH6
ASHG19A3A026655	0.62363	0.0734	-1.96165	-4.3163	-1.05234	ASHG19A3A026655	ASHG19A3A026655	TTTAAGTTCTGTATGTGCTCAAAGTCCCCTTGCCTCAAGCACATGCCATGCATCTATCTG	CTD-2233C11.2				ASHG19A3A026655	0.62363	0.0734	-1.96165	-4.3163	-1.05234	CTD-2233C11.2
CUST_524_PI426073487	0.68174	0.162	-1.48885	-4.9703	-1.05231	CUST_524_PI426073487	CUST_524_PI426073487	GCCTGCTGATTTCTTTTTCTTTCTAAAGAAAGTGGGTGGAGAAATTAATTTAGACGTTTG	uc.45				CUST_524_PI426073487	0.68174	0.162	-1.48885	-4.9703	-1.05231	uc.45
ASHG19A3A026748	0.50217	0.0174	-2.75588	-3.0546	-1.0518	ASHG19A3A026748	ASHG19A3A026748	ATATTTCAATAAAAATCTGCACTTTGTGAGTTGAGCCCCCTCAAAGAGACCTACAGACCC	AK056817				ASHG19A3A026748	0.50217	0.0174	-2.75588	-3.0546	-1.0518	AK056817
ASHG19A3A008893	0.65581	0.13	-1.62696	-4.7903	-1.05175	ASHG19A3A008893	ASHG19A3A008893	AGACTCCTTGTGTCCAACGGGAATAGGAAGAATTAGTTACTGACTTCACCTGAGAAAAAA	C17orf90				ASHG19A3A008893	0.65581	0.13	-1.62696	-4.7903	-1.05175	C17orf90
ASHG19A3A045428	0.63199	0.0871	-1.8628	-4.4612	-1.05168	ASHG19A3A045428	ASHG19A3A045428	GGTCCGCCGAGAGCCACGATTTTTTACAGAAAATGAGCAATAAAGAGATTTTGTACTGTC	UNC93B1				ASHG19A3A045428	0.63199	0.0871	-1.8628	-4.4612	-1.05168	UNC93B1
ASHG19A3A032471	0.68803	0.181	-1.42076	-5.0552	-1.05146	ASHG19A3A032471	ASHG19A3A032471	GTTCGACTGGCTCCTGATTACAATGCTTTGAATCTTGCCAACAAAATTGGGATCATCTAA	AC005007.3				ASHG19A3A032471	0.68803	0.181	-1.42076	-5.0552	-1.05146	AC005007.3
ASHG19A3A019490	0.65287	0.127	-1.64079	-4.7717	-1.05127	ASHG19A3A019490	ASHG19A3A019490	GTTTGCACTGGACATATTCCCTACCTGTTTTATTTCATAGGTACATGAAGTATTGTGTAT	PI4KAP1				ASHG19A3A019490	0.65287	0.127	-1.64079	-4.7717	-1.05127	PI4KAP1
ASHG19A3A054947	0.65287	0.126	-1.64231	-4.7697	-1.05121	ASHG19A3A054947	ASHG19A3A054947	CTGAGGGATGCCCAGTTGTAACAATGCTGCTGTCACTGTCTCATTAAATATACATCCTTT	DEF8				ASHG19A3A054947	0.65287	0.126	-1.64231	-4.7697	-1.05121	DEF8
ASHG19A3A052017	0.71673	0.23	-1.26401	-5.2397	-1.0505	ASHG19A3A052017	ASHG19A3A052017	CTTGAAGGAAATGACATTGAGCTTGTTTCAAATTCAGCAAGCCACAACAGTTAAAAACAA	RP11-64K12.1				ASHG19A3A052017	0.71673	0.23	-1.26401	-5.2397	-1.0505	RP11-64K12.1
ASHG19A3A023899	0.63216	0.089	-1.84997	-4.4798	-1.05035	ASHG19A3A023899	ASHG19A3A023899	ACACGGACACGCGGAAAATTAACCACAGCTTCCTGCGGGACCACAGCTATGTGACTGAAG	PPP2R2C				ASHG19A3A023899	0.63216	0.089	-1.84997	-4.4798	-1.05035	PPP2R2C
ASHG19A3A008504	0.58531	0.0415	-2.28124	-3.8256	-1.0501	ASHG19A3A008504	ASHG19A3A008504	AAACAGATATTCCCCTGGATGAAAGAGTCGAGGCAAACGTCCAAGCTGAAAAACAACTCC	HOXB3				ASHG19A3A008504	0.58531	0.0415	-2.28124	-3.8256	-1.0501	HOXB3
ASHG19A3A043229	0.54869	0.0287	-2.48426	-3.5004	-1.04994	ASHG19A3A043229	ASHG19A3A043229	CAGGGCGTTCCCACTCACCCCCGAAAGTCCTCCTCCTTCCTCTGCGAGTCTGTGTTGGAG	POLL				ASHG19A3A043229	0.54869	0.0287	-2.48426	-3.5004	-1.04994	POLL
ASHG19A3A000642	0.73952	0.292	-1.10089	-5.4143	-1.0499	ASHG19A3A000642	ASHG19A3A000642	TATGTACCTGTTACCACTTTCAAAAATCTACAGACAGTCAATGTGGATGAGAACTAATCG	RPL31				ASHG19A3A000642	0.73952	0.292	-1.10089	-5.4143	-1.0499	RPL31
ASHG19A3A054747	0.47469	0.015	-2.83399	-2.925	-1.04987	ASHG19A3A054747	ASHG19A3A054747	GTCCTTCCCCGTGCCTCCCAAAGTTACTTTAAGATCCTTAGAATATTTCTTTAAATATTT	NIP7				ASHG19A3A054747	0.47469	0.015	-2.83399	-2.925	-1.04987	NIP7
ASHG19A3A052728	0.73133	0.266	-1.16692	-5.3459	-1.04952	ASHG19A3A052728	ASHG19A3A052728	AAGAGGAGGAGCTGACACATTTCACTTGGCTGCGTCTTAATAAACATGAATGCAAGCATT	SCG5				ASHG19A3A052728	0.73133	0.266	-1.16692	-5.3459	-1.04952	SCG5
ASHG19A3A017344	0.6947	0.192	-1.38376	-5.1001	-1.04939	ASHG19A3A017344	ASHG19A3A017344	ATGATTTTTAGGAAGCTATTGCCTAAATCAGCGTCAACATGCAGTAAAGGTTGTCTTCAA	PINK1				ASHG19A3A017344	0.6947	0.192	-1.38376	-5.1001	-1.04939	PINK1
ASHG19A3A025649	0.65155	0.121	-1.66622	-4.7373	-1.04932	ASHG19A3A025649	ASHG19A3A025649	GGCAAAATGAAGATTCTCCTGGTCTTTCTAGGGCTTCTTGGTAATTCTGTTGCTATGCCA	ENAM				ASHG19A3A025649	0.65155	0.121	-1.66622	-4.7373	-1.04932	ENAM
ASHG19A3A008038	0.69606	0.193	-1.37747	-5.1077	-1.04919	ASHG19A3A008038	ASHG19A3A008038	TCCTGACCCAGCCTGTGTATTCAAAACGAAAACAGTAAAACCAACATCAGGATGTCCGTC	GRAP				ASHG19A3A008038	0.69606	0.193	-1.37747	-5.1077	-1.04919	GRAP
ASHG19A3A019181	0.52736	0.0223	-2.621	-3.2772	-1.04903	ASHG19A3A019181	ASHG19A3A019181	AACACTAGTTGGAAGCTCTCAATAAAAATGCCTGCTGCTCACAGCACAGAAAATGGGGCA	ITSN1				ASHG19A3A019181	0.52736	0.0223	-2.621	-3.2772	-1.04903	ITSN1
ASHG19A3A047478	0.58851	0.0433	-2.25821	-3.8619	-1.04899	ASHG19A3A047478	ASHG19A3A047478	CTCTGCGGAGCTGGAGGACCTTTTGTGGGATGCCTCACGGCTGCTGAGGGGCTGCAGCGG	PRICKLE1				ASHG19A3A047478	0.58851	0.0433	-2.25821	-3.8619	-1.04899	PRICKLE1
ASHG19A3A045698	0.69781	0.196	-1.36955	-5.1172	-1.04889	ASHG19A3A045698	ASHG19A3A045698	GTAGTCCAGGTCAACACCCTGATTAGGCCTGATGGAGAAAAGAGGGCATATGTTCCACTG	RP11-107P10.1				ASHG19A3A045698	0.69781	0.196	-1.36955	-5.1172	-1.04889	RP11-107P10.1
ASHG19A3A038103	0.67587	0.154	-1.52252	-4.9274	-1.04873	ASHG19A3A038103	ASHG19A3A038103	TATCTGGTGTTTTTACTTCTGCCTGCGTTTGCTCTCTAGCCAATAAACCGTCCTTGTGTG	SH3GLB2				ASHG19A3A038103	0.67587	0.154	-1.52252	-4.9274	-1.04873	SH3GLB2
ASHG19A3A014999	0.65152	0.121	-1.66898	-4.7336	-1.04859	ASHG19A3A014999	ASHG19A3A014999	TGGGGGCAGAAATCAAATCAGCCCAAGGATATAGTTAGGATTAATTACTTAATAGAGAAA	TMBIM1				ASHG19A3A014999	0.65152	0.121	-1.66898	-4.7336	-1.04859	TMBIM1
ASHG19A3A024058	0.72872	0.253	-1.19953	-5.311	-1.04854	ASHG19A3A024058	ASHG19A3A024058	TCGAAGGAACTTCCGTATGACCTTGAGGATGCCATGGTGTTCTGGATCAACAAGATAACA	RP11-638O6.1				ASHG19A3A024058	0.72872	0.253	-1.19953	-5.311	-1.04854	RP11-638O6.1
ASHG19A3A054639	0.60891	0.0516	-2.16057	-4.0144	-1.04832	ASHG19A3A054639	ASHG19A3A054639	GTTTCCCGTTCCTCTGACATCTTGTAAATGCTTTTTGAATTAAAGATGATAACAGGCTTT	RXRG				ASHG19A3A054639	0.60891	0.0516	-2.16057	-4.0144	-1.04832	RXRG
ASHG19A3A035367	0.62093	0.0663	-2.01904	-4.2306	-1.04824	ASHG19A3A035367	ASHG19A3A035367	GGAAAAGGAGACAATTGCCAAGTGCATTGAAGACCTAAAGCTTCTGGCAAAGAAGGCTCA	AC092180.2				ASHG19A3A035367	0.62093	0.0663	-2.01904	-4.2306	-1.04824	AC092180.2
ASHG19A3A010655	0.61156	0.0547	-2.12814	-4.0645	-1.0479	ASHG19A3A010655	ASHG19A3A010655	TATGTTCCACTGGCTCCTGATTACAATGCTTTGGATGTTGCCAACAAAACTGGGATCATC	RP11-426M1.2				ASHG19A3A010655	0.61156	0.0547	-2.12814	-4.0645	-1.0479	RP11-426M1.2
ASHG19A3A002044	0.43247	0.0115	-2.97679	-2.6868	-1.0479	ASHG19A3A002044	ASHG19A3A002044	TGCTGCTGCTCACTCAGTTCCACAGCAGCCTCCCCCGTTGCCCCTCTGGATCCACTGCTT	SERPINA1				ASHG19A3A002044	0.43247	0.0115	-2.97679	-2.6868	-1.0479	SERPINA1
ASHG19A3A023763	0.57355	0.0386	-2.32144	-3.7619	-1.04774	ASHG19A3A023763	ASHG19A3A023763	GAATCATCCATGGAAAATGATGACGAAGCCACAGAAGTCACCGATGAACCAATGGAACAA	AC024937.4				ASHG19A3A023763	0.57355	0.0386	-2.32144	-3.7619	-1.04774	AC024937.4
ASHG19A3A000714	0.62363	0.0725	-1.96801	-4.3069	-1.04772	ASHG19A3A000714	ASHG19A3A000714	GCCAGCACGGCCCCTGGGGCGGAGGAGAGAAGCAAGCAGAAGGCCCGGAGGAGAACAAGA	ARL6IP4				ASHG19A3A000714	0.62363	0.0725	-1.96801	-4.3069	-1.04772	ARL6IP4
ASHG19A3A028591	0.71037	0.222	-1.28672	-5.214	-1.0474	ASHG19A3A028591	ASHG19A3A028591	ATTCACCGAATTCGAATCACCCTAAGAGCCGCAGTGTAAAATCCCTAGAAAAGGTGTGTG	RP11-120B7.1				ASHG19A3A028591	0.71037	0.222	-1.28672	-5.214	-1.0474	RP11-120B7.1
CUST_23_PI426075208	0.53499	0.0265	-2.52677	-3.4313	-1.04734	CUST_23_PI426075208	CUST_23_PI426075208	TCGAGCCGCTCCTCCCCAGCCCAGCGCGCGCCCCGCCCCGTGCCCCACGTGCAGCGCCCC	nc-HOXA4-61				CUST_23_PI426075208	0.53499	0.0265	-2.52677	-3.4313	-1.04734	nc-HOXA4-61
ASHG19A3A046758	0.76498	0.357	-0.958804	-5.5504	-1.04721	ASHG19A3A046758	ASHG19A3A046758	ACCTATGTACCTGTTACCACTTTCAAAAATCTATAGACAGTCATTGTGGATGAGAACTAA	RP11-147I3.1				ASHG19A3A046758	0.76498	0.357	-0.958804	-5.5504	-1.04721	RP11-147I3.1
ASHG19A3A017971	0.64654	0.11	-1.72679	-4.6541	-1.04665	ASHG19A3A017971	ASHG19A3A017971	TTATTCTCTCCACGAGGTGGAATGAAGTAACAGACCACCCATTTCACAGAAGGTGGAGAT	RPL7P2				ASHG19A3A017971	0.64654	0.11	-1.72679	-4.6541	-1.04665	RPL7P2
ASHG19A3A042626	0.5348	0.026	-2.53738	-3.414	-1.04665	ASHG19A3A042626	ASHG19A3A042626	TTCCTGGAACTTTACTTCGGCCTCTTTCCCTGTAATGTGAGACAGTCTGATACATCTGCA	RP11-810B23.1				ASHG19A3A042626	0.5348	0.026	-2.53738	-3.414	-1.04665	RP11-810B23.1
ASHG19A3A021089	0.64129	0.107	-1.74263	-4.6321	-1.04647	ASHG19A3A021089	ASHG19A3A021089	TTTAGCCGAACTTGAGCCTGGGAAAGCACAGAGACTGTCAGCTGGGAGGTAGGGTATGGG	RP11-493K19.3				ASHG19A3A021089	0.64129	0.107	-1.74263	-4.6321	-1.04647	RP11-493K19.3
ASHG19A3A004421	0.72124	0.237	-1.24394	-5.2622	-1.04643	ASHG19A3A004421	ASHG19A3A004421	TTTCCGGTGTGGAGTCTGGAGACGACGTGCAGAAATGGCACCTCGAAAGGGGAAGGAAAA	RPS14				ASHG19A3A004421	0.72124	0.237	-1.24394	-5.2622	-1.04643	RPS14
ASHG19A3A052931	0.62623	0.0754	-1.94591	-4.3397	-1.04637	ASHG19A3A052931	ASHG19A3A052931	AAGAAACTCCAAGAGGAAGAGGACAGACGGGCTTCTCAATACTATCAGGAACAGGAACAA	FAM63B				ASHG19A3A052931	0.62623	0.0754	-1.94591	-4.3397	-1.04637	FAM63B
ASHG19A3A003508	0.63015	0.0846	-1.87972	-4.4367	-1.04623	ASHG19A3A003508	ASHG19A3A003508	AATGGCCACACTGCTGGCAAGAAAGAGAAGGTGGTACAAGACAGAAAACGAGTACTACCT	HHAT				ASHG19A3A003508	0.63015	0.0846	-1.87972	-4.4367	-1.04623	HHAT
ASHG19A3L0003161	0.68711	0.178	-1.43023	-5.0435	-1.04579	ASHG19A3L0003161	ASHG19A3L0003161	GAGCATTAAGGTTTTGACTTCAAATCTTCTATCTTACACCAATACCTTCCTTCTTTCACA	lincRNA-SIAH3				ASHG19A3L0003161	0.68711	0.178	-1.43023	-5.0435	-1.04579	lincRNA-SIAH3
ASHG19A3A015041	0.62363	0.0726	-1.96772	-4.3073	-1.04544	ASHG19A3A015041	ASHG19A3A015041	AATTTGGGCAGATTGTCAACATGTTGGACAAACTCATCCGCAACCCCAACAGCTTGAAGA	EPHA4				ASHG19A3A015041	0.62363	0.0726	-1.96772	-4.3073	-1.04544	EPHA4
ASHG19A3A005182	0.64398	0.108	-1.73705	-4.6398	-1.04515	ASHG19A3A005182	ASHG19A3A005182	TGTTCCAAAGCCTCCTGGACCGTCCAAGAAAGCAAAAAGAAGAAAAGGAAGAAGAAAAAG	RNF213				ASHG19A3A005182	0.64398	0.108	-1.73705	-4.6398	-1.04515	RNF213
ASHG19A3A008902	0.62363	0.0704	-1.98498	-4.2816	-1.04477	ASHG19A3A008902	ASHG19A3A008902	TTCTGTTTGTACATGGCTGACGGAAATCTCTTTGGTACAACCGAATAAAGCCTGGTGGCA	PCYT2				ASHG19A3A008902	0.62363	0.0704	-1.98498	-4.2816	-1.04477	PCYT2
ASHG19A3A001076	0.52882	0.0236	-2.59017	-3.3278	-1.04444	ASHG19A3A001076	ASHG19A3A001076	TGGTGGTTGCCACTCATCTGAGGCTTCCTCCTCCGCCTCCTCCTCTCTGCATGCGCGTCA	GOLGA8B				ASHG19A3A001076	0.52882	0.0236	-2.59017	-3.3278	-1.04444	GOLGA8B
ASHG19A3A021318	0.65152	0.121	-1.66955	-4.7328	-1.04429	ASHG19A3A021318	ASHG19A3A021318	TATTCATCCATCCATGGGCACTGGTGTTATGCTTGCCTTGGTTTCTGGTAACAACACAGT	PROSP				ASHG19A3A021318	0.65152	0.121	-1.66955	-4.7328	-1.04429	PROSP
ASHG19A3A025889	0.62363	0.0738	-1.95805	-4.3217	-1.04321	ASHG19A3A025889	ASHG19A3A025889	TTGGCTTATACTGACTCAGCCCAGCGCCCCCTTTTTATCCCACATAAAAATGGAGAAATG	AC004051.2				ASHG19A3A025889	0.62363	0.0738	-1.95805	-4.3217	-1.04321	AC004051.2
[truncated: 19,672 more rows]

## Sheet: 差异基因表达矩阵
ID_REF	GeneSymbol	GSM1239670	GSM1239671	GSM1239672	GSM1239673	GSM1239674	GSM1239675	GSM1239676	GSM1239677	GSM1239678	GSM1492906
[truncated: 3,476 more rows]
