# Supplementary material for: Analyzing the lncRNA, miRNA, and mRNA-associated ceRNA networks to reveal potential prognostic biomarkers for glioblastoma multiforme
Source: Cancer Cell Int. 2020 Aug 15;20:393. doi: 10.1186/s12935-020-01488-1 (PMC7429694; doi:10.1186/s12935-020-01488-1)
Supplement: Supplementary file 3 — Additional file 3: Table S2. Differentially expressed miRNAs between GBM samples and normal brain samples in GSE65626. [file 12935_2020_1488_MOESM3_ESM.xlsx]

## Sheet: 差异基因筛选
ID	adj.P.Val	P.Value	t	B	logFC	miRNA_ID	SPOT_ID				ID	adj.P.Val	P.Value	t	B	logFC	miRNA_ID			Down	Up
MIMAT0025479_st	0.000943	2.82e-07	-23.9233	6.31176	-2.4307	hsa-miR-6511a-3p					MIMAT0004675_st	0.212537	0.00616	-4.09147	-2.13373	-8.67002	hsa-miR-219a-2-3p		探针数(Probe)	153	153
MIMAT0004596_st	0.000943	2.83e-07	-23.9054	6.30964	-4.98377	hsa-miR-138-2-3p					MIMAT0004701_st	0.013202	2.38e-05	-11.4071	3.34825	-7.98922	hsa-miR-338-5p		基因数(Gene)	153	152
MIMAT0003297_st	0.007971	3.96e-06	-15.4346	4.75789	-3.76344	hsa-miR-628-3p					MIMAT0004552_st	0.012132	1.28e-05	-12.6789	3.86726	-6.7209	hsa-miR-139-3p
MIMAT0004911_st	0.007971	5.84e-06	-14.4585	4.47392	-2.52549	hsa-miR-874-3p					MIMAT0000738_st	0.043479	0.000268	-7.48719	1.10069	-6.26743	hsa-miR-383-5p
MIMAT0019032_st	0.007971	6.5e-06	14.2035	4.39446	1.44825	hsa-miR-4497					MIMAT0000751_st	0.084599	0.000936	-5.95443	-0.16433	-6.1183	hsa-miR-330-3p
MIMAT0026718_st	0.007971	7.18e-06	-13.9663	4.31844	-3.41142	hsa-miR-874-5p					MIMAT0003249_st	0.071454	0.000699	-6.28726	0.13466	-6.0466	hsa-miR-584-5p
MIMAT0004552_st	0.012132	1.28e-05	-12.6789	3.86726	-6.7209	hsa-miR-139-3p					MIMAT0000242_st	0.07706	0.000792	-6.14281	0.00668	-5.51772	hsa-miR-129-5p
MIMAT0015055_st	0.012767	1.74e-05	12.0309	3.6128	2.46867	hsa-miR-3178					MIMAT0004693_st	0.0192	4.04e-05	-10.422	2.8865	-5.29796	hsa-miR-330-5p
MIMAT0000454_st	0.012767	1.81e-05	-11.9539	3.58124	-4.66883	hsa-miR-184					MIMAT0004596_st	0.000943	2.83e-07	-23.9054	6.30964	-4.98377	hsa-miR-138-2-3p
MIMAT0000076_st	0.012767	1.92e-05	11.8331	3.53113	3.71948	hsa-miR-21-5p					MIMAT0005902_st	0.095056	0.00124	-5.64742	-0.45332	-4.82764	hsa-miR-1250-5p
MIMAT0004673_st	0.01305	2.16e-05	-11.6	3.43224	-4.55087	hsa-miR-29c-5p					MIMAT0015085_st	0.037995	0.000181	-8.02997	1.48654	-4.69995	hsa-miR-3200-3p
MIMAT0004701_st	0.013202	2.38e-05	-11.4071	3.34825	-7.98922	hsa-miR-338-5p					MIMAT0000454_st	0.012767	1.81e-05	-11.9539	3.58124	-4.66883	hsa-miR-184
MIMAT0005896_st	0.015402	3.01e-05	-10.9606	3.14604	-3.8517	hsa-miR-1244					MIMAT0001627_st	0.060169	0.000488	-6.71737	0.50021	-4.64886	hsa-miR-433-3p
MIMAT0004693_st	0.0192	4.04e-05	-10.422	2.8865	-5.29796	hsa-miR-330-5p					MIMAT0004605_st	0.143289	0.00303	-4.73904	-1.38856	-4.64533	hsa-miR-129-2-3p
U59A_st	0.019936	4.49e-05	-10.233	2.79115	-1.29139		CDBox: U59A				MIMAT0004673_st	0.01305	2.16e-05	-11.6	3.43224	-4.55087	hsa-miR-29c-5p
Z17B_st	0.021266	5.11e-05	10.0082	2.67471	1.63432		CDBox: Z17B				MIMAT0003948_st	0.027344	8.26e-05	-9.21096	2.23316	-4.50491	hsa-miR-770-5p
MIMAT0004695_st	0.025278	6.45e-05	9.61308	2.46162	2.61037	hsa-miR-337-5p					MIMAT0000250_st	0.066555	0.00058	-6.50852	0.32555	-4.50033	hsa-miR-139-5p
MIMAT0000680_st	0.025743	6.96e-05	9.48847	2.39211	1.60379	hsa-miR-106b-5p					MIMAT0004677_st	0.084599	0.000969	-5.91547	-0.20028	-4.42533	hsa-miR-34c-3p
MIMAT0003948_st	0.027344	8.26e-05	-9.21096	2.23316	-4.50491	hsa-miR-770-5p					MIMAT0005878_st	0.196907	0.00535	-4.21565	-1.98562	-4.29349	hsa-miR-1287-5p
MIMAT0000267_st	0.027344	8.53e-05	9.15923	2.20288	2.25819	hsa-miR-210-3p					MIMAT0002807_st	0.397982	0.0326	-2.75021	-3.87949	-4.27032	hsa-miR-491-5p
MIMAT0000685_st	0.027344	8.83e-05	-9.10427	2.17048	-1.02478	hsa-miR-34b-5p					MI0000261_st	0.039613	0.000223	-7.73264	1.2788	-4.09792	hsa-mir-139
MIMAT0027562_st	0.027344	9.36e-05	9.01285	2.11606	2.43598	hsa-miR-6831-5p					MIMAT0001629_st	0.084599	0.00101	-5.87056	-0.24198	-4.06879	hsa-miR-329-3p
MIMAT0000755_st	0.027344	9.5e-05	-8.98972	2.10219	-3.34837	hsa-miR-323a-3p					MIMAT0004515_st	0.118454	0.00181	-5.24762	-0.84971	-4.05785	hsa-miR-29b-2-5p
MIMAT0001412_st	0.027344	9.86e-05	8.93169	2.06719	1.84306	hsa-miR-18b-5p					MIMAT0004587_st	0.055612	0.000385	-7.01496	0.74017	-3.85572	hsa-miR-23b-5p
MIMAT0000681_st	0.028913	0.000109	-8.7823	1.97583	-3.5146	hsa-miR-29c-3p					MIMAT0005896_st	0.015402	3.01e-05	-10.9606	3.14604	-3.8517	hsa-miR-1244
MIMAT0018185_st	0.029091	0.000114	8.71295	1.93279	3.06348	hsa-miR-3911					MIMAT0004947_st	0.055612	0.000385	-7.01252	0.73825	-3.84539	hsa-miR-885-5p
MIMAT0003180_st	0.031012	0.000126	-8.55913	1.83588	-2.307	hsa-miR-487b-3p					MIMAT0026559_st	0.055612	0.00037	-7.06398	0.77873	-3.78908	hsa-miR-487a-5p
MIMAT0004494_st	0.031038	0.000131	8.50345	1.80029	4.10311	hsa-miR-21-3p					MIMAT0003297_st	0.007971	3.96e-06	-15.4346	4.75789	-3.76344	hsa-miR-628-3p
MIMAT0000254_st	0.037995	0.000169	8.12608	1.55189	4.56463	hsa-miR-10b-5p					MIMAT0000424_st	0.056317	0.00044	-6.84583	0.60505	-3.7538	hsa-miR-128-3p
MIMAT0027387_st	0.037995	0.000173	-8.09412	1.53026	-2.26436	hsa-miR-6743-5p					MIMAT0000763_st	0.109174	0.00161	-5.372	-0.72389	-3.66873	hsa-miR-338-3p
MIMAT0015085_st	0.037995	0.000181	-8.02997	1.48654	-4.69995	hsa-miR-3200-3p					MIMAT0017392_st	0.055612	0.00042	-6.90359	0.65156	-3.61887	hsa-miR-3200-5p
MIMAT0004749_st	0.037995	0.000186	7.99031	1.45933	3.312	hsa-miR-424-3p					MIMAT0022283_st	0.293299	0.013	-3.46124	-2.92302	-3.57457	hsa-miR-5584-5p
HBII-142_st	0.037995	0.000188	-7.97125	1.44619	-1.54823		CDBox: HBII-142				MIMAT0000681_st	0.028913	0.000109	-8.7823	1.97583	-3.5146	hsa-miR-29c-3p
U34_st	0.039613	0.000215	-7.7865	1.31707	-1.20799		CDBox: U34				MIMAT0026718_st	0.007971	7.18e-06	-13.9663	4.31844	-3.41142	hsa-miR-874-5p
ENSG00000266284_s_st	0.039613	0.000221	7.74577	1.28815	0.836281		snoRNA: ENSG00000266284				MIMAT0000100_st	0.138954	0.00285	-4.79984	-1.32204	-3.37822	hsa-miR-29b-3p
U36A_s_st	0.039613	0.000221	7.74577	1.28815	0.836281		CDBox: U36A				MIMAT0000686_st	0.470929	0.0462	-2.49373	-4.23577	-3.36485	hsa-miR-34c-5p
MI0000261_st	0.039613	0.000223	-7.73264	1.2788	-4.09792	hsa-mir-139					MIMAT0000755_st	0.027344	9.5e-05	-8.98972	2.10219	-3.34837	hsa-miR-323a-3p
ACA54_st	0.039613	0.000226	-7.71664	1.26737	-2.59204		HAcaBox: ACA54				MIMAT0022929_st	0.049466	0.000319	-7.25357	0.92535	-3.20601	hsa-miR-758-5p
MIMAT0001625_st	0.043201	0.000253	7.56312	1.15644	3.61908	hsa-miR-431-5p					MIMAT0004591_st	0.47328	0.0493	-2.44573	-4.3027	-3.01907	hsa-miR-124-5p
ACA57_st	0.043385	0.000261	-7.52326	1.12725	-0.965542		scaRna: ACA57				MIMAT0005794_st	0.219182	0.00696	-3.98571	-2.26184	-2.79403	hsa-miR-1296-5p
MIMAT0000738_st	0.043479	0.000268	-7.48719	1.10069	-6.26743	hsa-miR-383-5p					MIMAT0003886_st	0.062736	0.000524	-6.62948	0.42735	-2.78852	hsa-miR-769-5p
ACA57_x_st	0.045165	0.000285	-7.40432	1.03915	-0.832418		scaRna: ACA57				MIMAT0002875_st	0.207694	0.00597	-4.11866	-2.10109	-2.73381	hsa-miR-504-5p
MIMAT0022929_st	0.049466	0.000319	-7.25357	0.92535	-3.20601	hsa-miR-758-5p					MIMAT0000430_st	0.194115	0.00516	-4.2483	-1.94708	-2.7168	hsa-miR-138-5p
MIMAT0026559_st	0.055612	0.00037	-7.06398	0.77873	-3.78908	hsa-miR-487a-5p					MIMAT0003887_st	0.207694	0.00585	-4.13636	-2.07989	-2.62074	hsa-miR-769-3p
MIMAT0004587_st	0.055612	0.000385	-7.01496	0.74017	-3.85572	hsa-miR-23b-5p					MIMAT0004957_st	0.276351	0.0111	-3.59056	-2.75608	-2.61172	hsa-miR-760
MIMAT0004947_st	0.055612	0.000385	-7.01252	0.73825	-3.84539	hsa-miR-885-5p					MIMAT0004757_st	0.329047	0.0206	-3.10006	-3.40154	-2.59204	hsa-miR-431-3p
MIMAT0027037_st	0.055612	0.000406	6.946	0.68547	1.32668	hsa-miR-3928-5p					MIMAT0004951_st	0.277295	0.0114	-3.57267	-2.77903	-2.57193	hsa-miR-887-3p
MIMAT0000078_st	0.055612	0.000418	6.90961	0.65639	1.31183	hsa-miR-23a-3p					MIMAT0004911_st	0.007971	5.84e-06	-14.4585	4.47392	-2.52549	hsa-miR-874-3p
MIMAT0017392_st	0.055612	0.00042	-6.90359	0.65156	-3.61887	hsa-miR-3200-5p					MIMAT0002175_st	0.194115	0.0052	-4.24085	-1.95585	-2.48252	hsa-miR-485-5p
MIMAT0000414_st	0.055612	0.000421	-6.90099	0.64948	-1.06505	hsa-let-7g-5p					MIMAT0005797_st	0.110964	0.00165	-5.34463	-0.75138	-2.4596	hsa-miR-1301-3p
MIMAT0018087_st	0.055612	0.000426	6.88579	0.63727	1.33122	hsa-miR-3665					MIMAT0016858_st	0.063533	0.000544	-6.58531	0.39038	-2.45858	hsa-miR-4306
MIMAT0000424_st	0.056317	0.00044	-6.84583	0.60505	-3.7538	hsa-miR-128-3p					MIMAT0025479_st	0.000943	2.82e-07	-23.9233	6.31176	-2.4307	hsa-miR-6511a-3p
MIMAT0000065_st	0.060086	0.000478	-6.74203	0.52048	-0.931357	hsa-let-7d-5p					MIMAT0016915_st	0.347651	0.0228	-3.02094	-3.50855	-2.34164	hsa-miR-4284
MIMAT0001627_st	0.060169	0.000488	-6.71737	0.50021	-4.64886	hsa-miR-433-3p					MIMAT0003180_st	0.031012	0.000126	-8.55913	1.83588	-2.307	hsa-miR-487b-3p
MIMAT0003886_st	0.062736	0.000524	-6.62948	0.42735	-2.78852	hsa-miR-769-5p					MIMAT0000752_st	0.135306	0.00256	-4.903	-1.21048	-2.27427	hsa-miR-328-3p
MIMAT0005825_st	0.062736	0.000528	-6.62202	0.42112	-1.17781	hsa-miR-1180-3p					MIMAT0027387_st	0.037995	0.000173	-8.09412	1.53026	-2.26436	hsa-miR-6743-5p
MIMAT0016858_st	0.063533	0.000544	-6.58531	0.39038	-2.45858	hsa-miR-4306					MIMAT0005887_st	0.305855	0.0142	-3.39404	-3.01071	-2.23224	hsa-miR-1299
MIMAT0000250_st	0.066555	0.00058	-6.50852	0.32555	-4.50033	hsa-miR-139-5p					MIMAT0010133_st	0.303997	0.0139	-3.41133	-2.98809	-2.19533	hsa-miR-2110
MIMAT0019868_st	0.071454	0.000635	6.40088	0.23345	1.43619	hsa-miR-4739					MIMAT0000429_st	0.311322	0.0149	-3.35584	-3.06085	-2.15217	hsa-miR-137
MIMAT0000461_st	0.071454	0.000664	6.34696	0.18677	1.52595	hsa-miR-195-5p					MIMAT0011775_st	0.47328	0.0487	-2.45426	-4.29081	-2.09477	hsa-miR-2276-3p
ENSG00000212378_s_st	0.071454	0.000673	6.3324	0.1741	1.85441		snoRNA: ENSG00000212378				MIMAT0004978_st	0.405966	0.034	-2.71904	-3.92261	-2.07234	hsa-miR-935
U78_s_st	0.071454	0.000673	6.3324	0.1741	1.85441		CDBox: U78				MIMAT0010214_st	0.171194	0.00409	-4.45962	-1.70184	-1.96879	hsa-miR-151b
MIMAT0019892_st	0.071454	0.000694	6.29587	0.1422	4.20896	hsa-miR-371b-5p					MIMAT0022717_st	0.320731	0.0182	-3.19779	-3.27038	-1.84818	hsa-miR-873-3p
MIMAT0003249_st	0.071454	0.000699	-6.28726	0.13466	-6.0466	hsa-miR-584-5p					MIMAT0000419_st	0.361971	0.0252	-2.94591	-3.61067	-1.8424	hsa-miR-27b-3p
MIMAT0004514_st	0.071454	0.000703	-6.28112	0.12928	-1.59847	hsa-miR-29b-1-5p					MIMAT0000736_st	0.31832	0.0166	-3.27055	-3.1735	-1.81116	hsa-miR-381-3p
MIMAT0019799_st	0.071454	0.000718	6.25677	0.10787	2.35118	hsa-miR-4701-3p					MIMAT0000450_st	0.252169	0.0092	-3.74774	-2.55657	-1.76378	hsa-miR-149-5p
MIMAT0018350_st	0.071454	0.000719	6.25479	0.10613	1.1975	hsa-miR-3935					MIMAT0000452_st	0.470929	0.0449	-2.51383	-4.20774	-1.75893	hsa-miR-154-5p
MIMAT0000242_st	0.07706	0.000792	-6.14281	0.00668	-5.51772	hsa-miR-129-5p					MI0012488_st	0.180021	0.00441	-4.39082	-1.7809	-1.75277	hsa-mir-711
MIMAT0004792_st	0.07706	0.000799	6.13389	-0.00131	1.14497	hsa-miR-92b-5p					MIMAT0000773_st	0.438647	0.0384	-2.6286	-4.04802	-1.72674	hsa-miR-346
MI0000445_x_st	0.080633	0.00085	-6.06268	-0.06548	-0.719149	hsa-mir-124-3					MIMAT0004607_st	0.118821	0.00186	-5.22385	-0.87402	-1.69741	hsa-miR-138-1-3p
MIMAT0000457_st	0.080633	0.00086	6.04982	-0.07714	1.96399	hsa-miR-188-5p					MIMAT0000757_st	0.128354	0.00219	-5.05515	-1.04896	-1.68762	hsa-miR-151a-3p
MIMAT0000751_st	0.084599	0.000936	-5.95443	-0.16433	-6.1183	hsa-miR-330-3p					MIMAT0000756_st	0.276351	0.0113	-3.57847	-2.77159	-1.66503	hsa-miR-326
ENSG00000239005_x_st	0.084599	0.000936	5.95399	-0.16473	0.733725		snoRNA: ENSG00000239005				MIMAT0015052_st	0.47328	0.0481	-2.46327	-4.27825	-1.62646	hsa-miR-3175
MIMAT0004677_st	0.084599	0.000969	-5.91547	-0.20028	-4.42533	hsa-miR-34c-3p					MIMAT0004514_st	0.071454	0.000703	-6.28112	0.12928	-1.59847	hsa-miR-29b-1-5p
MIMAT0000084_st	0.084599	0.000978	5.90569	-0.20934	2.13967	hsa-miR-27a-3p					MIMAT0005948_st	0.276351	0.0112	-3.58528	-2.76285	-1.58248	hsa-miR-664a-5p
MIMAT0000232_st	0.084599	0.00098	5.90355	-0.21132	3.93558	hsa-miR-199a-3p					MIMAT0003266_st	0.469038	0.0431	-2.54365	-4.1662	-1.58143	hsa-miR-598-3p
MIMAT0004563_st	0.084599	0.00098	5.90355	-0.21132	3.93558	hsa-miR-199b-3p					MIMAT0004700_st	0.330638	0.0211	-3.07956	-3.4292	-1.55211	hsa-miR-331-5p
ACA60_st	0.084599	0.000997	-5.88441	-0.2291	-1.40949		HAcaBox: ACA60				MIMAT0004945_st	0.221942	0.00723	-3.95215	-2.30286	-1.53293	hsa-miR-744-5p
MIMAT0001629_st	0.084599	0.00101	-5.87056	-0.24198	-4.06879	hsa-miR-329-3p					MIMAT0004697_st	0.134016	0.00248	-4.93594	-1.17521	-1.51892	hsa-miR-151a-5p
MIMAT0027524_st	0.084599	0.00102	5.85395	-0.25748	1.40512	hsa-miR-6812-5p					MIMAT0004949_st	0.320731	0.0175	-3.22762	-3.23058	-1.51837	hsa-miR-877-5p
MI0000489_st	0.084599	0.00103	5.8489	-0.2622	0.596796	hsa-mir-195					MIMAT0002814_st	0.180021	0.00439	-4.39522	-1.77581	-1.51413	hsa-miR-432-5p
U78_x_st	0.086195	0.00106	5.81481	-0.29414	1.3595		CDBox: U78				MI0005118_st	0.123499	0.00198	-5.15586	-0.944	-1.51144	hsa-mir-770
MIMAT0030990_st	0.086474	0.00108	5.79795	-0.30999	2.78116	hsa-miR-8063					MI0003530_st	0.294248	0.0131	-3.45591	-2.92995	-1.40615	hsa-mir-487b
HBII-316_st	0.092317	0.00116	-5.71358	-0.38994	-1.44812		CDBox: HBII-316				MIMAT0005943_st	0.334428	0.0218	-3.05753	-3.45898	-1.38852	hsa-miR-1292-5p
U56_st	0.093075	0.00119	-5.69191	-0.41063	-1.28258		CDBox: U56				MIMAT0000096_st	0.315181	0.0155	-3.32218	-3.1052	-1.38574	hsa-miR-98-5p
MIMAT0005902_st	0.095056	0.00124	-5.64742	-0.45332	-4.82764	hsa-miR-1250-5p					MIMAT0007887_st	0.40926	0.0345	-2.7077	-3.9383	-1.37595	hsa-miR-1912
MIMAT0019723_st	0.095056	0.00124	-5.64411	-0.45651	-1.12449	hsa-miR-4656					MIMAT0000761_st	0.184368	0.00472	-4.32893	-1.85265	-1.37336	hsa-miR-324-5p
ENSG00000201009_s_st	0.09561	0.00128	-5.61349	-0.48607	-1.5815		snoRNA: ENSG00000201009				MIMAT0022742_st	0.219605	0.00711	-3.967	-2.28468	-1.36191	hsa-miR-1273g-3p
U46_s_st	0.09561	0.00128	-5.61349	-0.48607	-1.5815		CDBox: U46				MIMAT0002171_st	0.334428	0.0218	-3.05428	-3.46337	-1.35532	hsa-miR-410-3p
MIMAT0019357_st	0.097317	0.00132	5.58262	-0.516	0.550083	hsa-miR-3972					MIMAT0000426_st	0.380876	0.028	-2.86587	-3.72021	-1.32641	hsa-miR-132-3p
MIMAT0023700_st	0.098668	0.00137	5.5419	-0.55569	1.84112	hsa-miR-6075					MIMAT0000759_st	0.348638	0.0231	-3.01199	-3.5207	-1.32634	hsa-miR-148b-3p
MIMAT0030987_st	0.098668	0.00137	5.53624	-0.56123	0.990708	hsa-miR-8060					MIMAT0028213_st	0.470004	0.0439	-2.53129	-4.18342	-1.28799	hsa-miR-7151-3p
MIMAT0019956_st	0.098668	0.00138	5.5331	-0.56431	0.885197	hsa-miR-4787-5p					MIMAT0000455_st	0.219254	0.00705	-3.97463	-2.27535	-1.25317	hsa-miR-185-5p
MIMAT0000231_st	0.104397	0.00147	5.46225	-0.63402	4.14877	hsa-miR-199a-5p					MIMAT0017982_st	0.40926	0.0345	-2.70973	-3.93549	-1.21351	hsa-miR-3605-3p
MIMAT0019337_st	0.104797	0.00151	5.43904	-0.65702	0.919957	hsa-miR-3960					MIMAT0000722_st	0.180776	0.00451	-4.3699	-1.80508	-1.21312	hsa-miR-370-3p
MIMAT0002874_st	0.104797	0.00151	5.43616	-0.65988	2.10055	hsa-miR-503-5p					MIMAT0002178_st	0.275978	0.0109	-3.61034	-2.73077	-1.20786	hsa-miR-487a-3p
MIMAT0003881_st	0.106313	0.00155	-5.41032	-0.68559	-0.807354	hsa-miR-668-3p					MIMAT0000067_st	0.22402	0.00733	-3.94019	-2.31753	-1.20285	hsa-let-7f-5p
MIMAT0000763_st	0.109174	0.00161	-5.372	-0.72389	-3.66873	hsa-miR-338-3p					MIMAT0028117_st	0.128354	0.00226	-5.02785	-1.07768	-1.19716	hsa-miR-7110-5p
MIMAT0005797_st	0.110964	0.00165	-5.34463	-0.75138	-2.4596	hsa-miR-1301-3p					MIMAT0004682_st	0.163704	0.00375	-4.53959	-1.61091	-1.19322	hsa-miR-361-3p
MI0016964_st	0.117308	0.00176	5.27702	-0.81976	0.741159	hsa-mir-3960					MIMAT0027474_st	0.470929	0.0463	-2.49212	-4.23801	-1.17804	hsa-miR-6787-5p
MIMAT0004515_st	0.118454	0.00181	-5.24762	-0.84971	-4.05785	hsa-miR-29b-2-5p					MIMAT0005825_st	0.062736	0.000528	-6.62202	0.42112	-1.17781	hsa-miR-1180-3p
ENSG00000199363_st	0.118454	0.00183	-5.23742	-0.86013	-0.68228		snoRNA: ENSG00000199363				MIMAT0004597_st	0.154679	0.00335	-4.64645	-1.49099	-1.12874	hsa-miR-140-3p
MIMAT0007892_st	0.118454	0.00183	5.23684	-0.86072	1.58885	hsa-miR-1915-3p					MIMAT0019723_st	0.095056	0.00124	-5.64411	-0.45651	-1.12449	hsa-miR-4656
MIMAT0004607_st	0.118821	0.00186	-5.22385	-0.87402	-1.69741	hsa-miR-138-1-3p					MI0003642_st	0.285012	0.012	-3.52957	-2.83451	-1.11903	hsa-mir-628
MI0016014_st	0.120741	0.0019	5.19782	-0.90073	0.687371	hsa-mir-3622b					MIMAT0001343_st	0.334428	0.0216	-3.06181	-3.45319	-1.10023	hsa-miR-425-3p
U54_st	0.121914	0.00194	5.17841	-0.92071	1.1363		CDBox: U54				MIMAT0004696_st	0.47328	0.0496	-2.4415	-4.30862	-1.0683	hsa-miR-323a-5p
MI0005118_st	0.123499	0.00198	-5.15586	-0.944	-1.51144	hsa-mir-770					MIMAT0000257_st	0.438647	0.0385	-2.62781	-4.04912	-1.06666	hsa-miR-181b-5p
U75_x_st	0.125422	0.00203	5.13092	-0.96985	1.21746		CDBox: U75				MIMAT0000414_st	0.055612	0.000421	-6.90099	0.64948	-1.06505	hsa-let-7g-5p
U75_st	0.125665	0.00206	5.11971	-0.9815	1.20679		CDBox: U75				MIMAT0004678_st	0.128354	0.00224	-5.03566	-1.06945	-1.06192	hsa-miR-99b-3p
MIMAT0000069_st	0.128354	0.00217	5.06589	-1.03769	0.741137	hsa-miR-16-5p					MIMAT0000446_st	0.40201	0.0334	-2.73239	-3.90413	-1.05843	hsa-miR-127-3p
MIMAT0000757_st	0.128354	0.00219	-5.05515	-1.04896	-1.68762	hsa-miR-151a-3p					MIMAT0015058_st	0.30616	0.0143	-3.38698	-3.01996	-1.05468	hsa-miR-3180-3p
ACA24_s_st	0.128354	0.0022	-5.05232	-1.05193	-1.64518		HAcaBox: ACA24				MIMAT0018961_st	0.142336	0.00299	-4.75223	-1.37409	-1.05028	hsa-miR-4443
ENSG00000206903_s_st	0.128354	0.0022	-5.05232	-1.05193	-1.64518		snoRNA: ENSG00000206903				MIMAT0022708_st	0.397982	0.0322	-2.76045	-3.86536	-1.04473	hsa-miR-584-3p
ENSG00000207130_s_st	0.128354	0.0022	-5.05232	-1.05193	-1.64518		snoRNA: ENSG00000207130				MIMAT0000685_st	0.027344	8.83e-05	-9.10427	2.17048	-1.02478	hsa-miR-34b-5p
MIMAT0004678_st	0.128354	0.00224	-5.03566	-1.06945	-1.06192	hsa-miR-99b-3p					MIMAT0000762_st	0.184307	0.00468	-4.3366	-1.84373	-1.01739	hsa-miR-324-3p
MIMAT0000731_st	0.128354	0.00225	5.02835	-1.07715	2.49775	hsa-miR-378a-5p					MIMAT0027357_st	0.334428	0.0218	3.05568	-3.46148	1.02443	hsa-miR-6728-5p
MIMAT0028117_st	0.128354	0.00226	-5.02785	-1.07768	-1.19716	hsa-miR-7110-5p					MIMAT0027501_st	0.320731	0.0177	3.21764	-3.24389	1.05326	hsa-miR-6800-3p
MIMAT0021021_st	0.132065	0.00234	4.99121	-1.11641	2.12637	hsa-miR-5001-5p					MI0020367_st	0.384496	0.0292	2.83438	-3.76347	1.06139	hsa-mir-6090
MI0014236_st	0.133441	0.00241	4.96443	-1.14484	0.592046	hsa-mir-3191					MIMAT0019074_st	0.365033	0.0259	2.92505	-3.63915	1.0687	hsa-miR-378i
U18C_x_st	0.133441	0.00241	4.96442	-1.14485	1.10044		CDBox: U18C				MI0019310_st	0.269721	0.0105	3.63874	-2.69453	1.07242	hsa-mir-5703
MIMAT0004615_st	0.133853	0.00243	4.95323	-1.15676	2.66868	hsa-miR-195-3p					MI0022649_st	0.384774	0.0295	2.82534	-3.7759	1.08101	hsa-mir-6804
MIMAT0004692_st	0.134016	0.00247	-4.93749	-1.17356	-0.83812	hsa-miR-340-5p					MIMAT0002809_st	0.470929	0.0452	2.50976	-4.21342	1.09207	hsa-miR-146b-5p
MIMAT0004697_st	0.134016	0.00248	-4.93594	-1.17521	-1.51892	hsa-miR-151a-5p					MIMAT0004766_st	0.358131	0.0247	2.95898	-3.59282	1.09654	hsa-miR-146b-3p
MIMAT0022862_st	0.134773	0.00251	-4.92249	-1.18959	-0.656259	hsa-miR-381-5p					MIMAT0025856_st	0.397689	0.0316	2.77531	-3.84484	1.10581	hsa-miR-6724-5p
MIMAT0007882_st	0.135306	0.00254	4.90928	-1.20374	1.59461	hsa-miR-1909-5p					MIMAT0000417_st	0.315181	0.0158	3.30892	-3.12271	1.13139	hsa-miR-15b-5p
MIMAT0000752_st	0.135306	0.00256	-4.903	-1.21048	-2.27427	hsa-miR-328-3p					MIMAT0003326_st	0.315181	0.0159	3.30228	-3.13148	1.13927	hsa-miR-663a
MIMAT0000689_st	0.137659	0.00263	-4.87849	-1.23683	-0.629783	hsa-miR-99b-5p					MIMAT0004792_st	0.07706	0.000799	6.13389	-0.00131	1.14497	hsa-miR-92b-5p
MIMAT0000691_st	0.13834	0.00266	4.86607	-1.25023	0.875636	hsa-miR-130b-3p					MI0014212_st	0.384774	0.0295	2.82639	-3.77446	1.15302	hsa-mir-3178
MIMAT0024598_st	0.138452	0.0027	4.852	-1.26542	1.29919	hsa-miR-6125					MIMAT0026612_st	0.336741	0.0221	3.04721	-3.47294	1.15796	hsa-miR-504-3p
MIMAT0000425_st	0.138452	0.00271	4.84753	-1.27026	1.39303	hsa-miR-130a-3p					MIMAT0016852_st	0.215588	0.00631	4.06998	-2.15961	1.17742	hsa-miR-4298
MIMAT0000318_st	0.138452	0.00273	-4.83986	-1.27856	-0.467147	hsa-miR-200b-3p					MIMAT0018350_st	0.071454	0.000719	6.25479	0.10613	1.1975	hsa-miR-3935
U38B_x_st	0.138452	0.00277	-4.826	-1.29359	-0.919458		CDBox: U38B				MIMAT0030996_st	0.163704	0.00378	4.53187	-1.61965	1.21645	hsa-miR-8069
U38B_st	0.138452	0.00278	-4.82485	-1.29484	-1.11699		CDBox: U38B				MIMAT0030422_st	0.145282	0.0031	4.71912	-1.41048	1.21737	hsa-miR-7847-3p
U105_st	0.138452	0.00279	-4.82092	-1.2991	-0.483698		CDBox: U105				MIMAT0019965_st	0.382399	0.0289	2.84137	-3.75386	1.22986	hsa-miR-4793-5p
MIMAT0019691_st	0.138954	0.00282	4.80791	-1.31325	1.80343	hsa-miR-4634					MIMAT0000646_st	0.320731	0.0179	3.20942	-3.25485	1.23399	hsa-miR-155-5p
MIMAT0000100_st	0.138954	0.00285	-4.79984	-1.32204	-3.37822	hsa-miR-29b-3p					MIMAT0003218_st	0.35618	0.0245	2.96666	-3.58236	1.29836	hsa-miR-92b-3p
MIMAT0028235_st	0.138954	0.00287	4.79301	-1.32948	2.22941	hsa-miR-7162-3p					MIMAT0024598_st	0.138452	0.0027	4.852	-1.26542	1.29919	hsa-miR-6125
MIMAT0030019_st	0.138954	0.00288	4.78909	-1.33375	0.74654	hsa-miR-7704					MIMAT0000078_st	0.055612	0.000418	6.90961	0.65639	1.31183	hsa-miR-23a-3p
U59B_st	0.142336	0.00297	-4.75847	-1.36724	-1.36588		CDBox: U59B				MIMAT0002820_st	0.311802	0.0149	3.35211	-3.06576	1.31617	hsa-miR-497-5p
MIMAT0018961_st	0.142336	0.00299	-4.75223	-1.37409	-1.05028	hsa-miR-4443					MIMAT0027037_st	0.055612	0.000406	6.946	0.68547	1.32668	hsa-miR-3928-5p
MIMAT0004605_st	0.143289	0.00303	-4.73904	-1.38856	-4.64533	hsa-miR-129-2-3p					MIMAT0018087_st	0.055612	0.000426	6.88579	0.63727	1.33122	hsa-miR-3665
MIMAT0030422_st	0.145282	0.0031	4.71912	-1.41048	1.21737	hsa-miR-7847-3p					MIMAT0013802_st	0.317449	0.0162	3.28836	-3.1499	1.35279	hsa-miR-2861
MIMAT0004780_st	0.148502	0.00319	4.69161	-1.44087	0.697892	hsa-miR-532-3p					MIMAT0003161_st	0.320731	0.0179	3.2075	-3.25742	1.35539	hsa-miR-493-3p
MIMAT0004597_st	0.154679	0.00335	-4.64645	-1.49099	-1.12874	hsa-miR-140-3p					MIMAT0027594_st	0.470929	0.0462	2.49389	-4.23555	1.35724	hsa-miR-6847-5p
MIMAT0019932_st	0.155501	0.00339	-4.63494	-1.50383	-0.425932	hsa-miR-4776-5p					MIMAT0024597_st	0.334428	0.0218	3.05572	-3.46142	1.36092	hsa-miR-6124
MIMAT0016880_st	0.156536	0.00343	4.62222	-1.51802	0.442361	hsa-miR-4259					MIMAT0018104_st	0.219182	0.00698	3.98298	-2.26516	1.36177	hsa-miR-3679-5p
MIMAT0018107_st	0.163157	0.00361	4.57476	-1.57124	0.423386	hsa-miR-3680-3p					MI0003560_st	0.315181	0.0158	3.30695	-3.12531	1.37748	hsa-mir-92b
MIMAT0000271_st	0.163157	0.00363	4.57065	-1.57587	3.12716	hsa-miR-214-3p					MIMAT0004819_st	0.312502	0.0151	3.34286	-3.07793	1.38211	hsa-miR-671-3p
MI0003623_st	0.163704	0.0037	4.55277	-1.59602	0.493733	hsa-mir-610					MIMAT0022942_st	0.3965	0.0313	2.7804	-3.83782	1.39078	hsa-miR-1229-5p
MIMAT0030426_st	0.163704	0.00372	-4.546	-1.60366	-0.776737	hsa-miR-7851-3p					MIMAT0000425_st	0.138452	0.00271	4.84753	-1.27026	1.39303	hsa-miR-130a-3p
HBII-85-24_x_st	0.163704	0.00374	-4.54228	-1.60787	-2.09255		CDBox: HBII-85-24				MIMAT0027524_st	0.084599	0.00102	5.85395	-0.25748	1.40512	hsa-miR-6812-5p
MIMAT0004682_st	0.163704	0.00375	-4.53959	-1.61091	-1.19322	hsa-miR-361-3p					MIMAT0001339_st	0.31832	0.0165	3.27463	-3.16809	1.4165	hsa-miR-422a
MIMAT0030996_st	0.163704	0.00378	4.53187	-1.61965	1.21645	hsa-miR-8069					MIMAT0019868_st	0.071454	0.000635	6.40088	0.23345	1.43619	hsa-miR-4739
ACA19_st	0.163704	0.00379	-4.53052	-1.62117	-0.731034		HAcaBox: ACA19				MIMAT0019032_st	0.007971	6.5e-06	14.2035	4.39446	1.44825	hsa-miR-4497
MI0000807_st	0.165712	0.00387	-4.50961	-1.64488	-0.622693	hsa-mir-323a					MIMAT0027600_st	0.320731	0.0178	3.21224	-3.25109	1.45862	hsa-miR-6850-5p
ENSG00000201209_st	0.165712	0.00388	-4.50725	-1.64757	-0.422265		snoRNA: ENSG00000201209				MIMAT0004564_st	0.315181	0.0158	3.30577	-3.12687	1.46905	hsa-miR-214-5p
ACA45_st	0.168729	0.004	-4.48019	-1.67836	-0.554207		scaRna: ACA45				MIMAT0009201_st	0.396176	0.0312	2.78282	-3.83448	1.48788	hsa-miR-196b-3p
U43_st	0.168729	0.004	4.4788	-1.67994	0.8091		CDBox: U43				MIMAT0000461_st	0.071454	0.000664	6.34696	0.18677	1.52595	hsa-miR-195-5p
MIMAT0010214_st	0.171194	0.00409	-4.45962	-1.70184	-1.96879	hsa-miR-151b					MIMAT0019859_st	0.303997	0.0139	3.41091	-2.98863	1.52843	hsa-miR-4734
U43_x_st	0.17424	0.00419	4.43766	-1.727	0.80199		CDBox: U43				MIMAT0000729_st	0.293292	0.013	3.46399	-2.91944	1.53661	hsa-miR-376a-3p
MIMAT0027655_st	0.178705	0.00432	4.40879	-1.76018	2.31773	hsa-miR-6877-3p					MIMAT0000687_st	0.276351	0.0113	3.57988	-2.76978	1.56484	hsa-miR-299-3p
MIMAT0002814_st	0.180021	0.00439	-4.39522	-1.77581	-1.51413	hsa-miR-432-5p					MIMAT0004599_st	0.401553	0.0332	2.73795	-3.89645	1.57448	hsa-miR-143-5p
MI0012488_st	0.180021	0.00441	-4.39082	-1.7809	-1.75277	hsa-mir-711					MIMAT0019843_st	0.228744	0.00765	3.90424	-2.36173	1.57756	hsa-miR-4725-5p
ACA42_st	0.180776	0.00447	-4.37868	-1.79492	-0.954584		HAcaBox: ACA42				MIMAT0027500_st	0.218635	0.0065	4.04443	-2.19049	1.57786	hsa-miR-6800-5p
MI0000077_st	0.180776	0.00449	4.37459	-1.79965	0.920862	hsa-mir-21					MIMAT0019878_st	0.292064	0.0129	3.47288	-2.90788	1.58072	hsa-miR-4745-5p
MIMAT0000722_st	0.180776	0.00451	-4.3699	-1.80508	-1.21312	hsa-miR-370-3p					MIMAT0023711_st	0.424756	0.0366	2.6657	-3.99651	1.58419	hsa-miR-6086
MIMAT0022713_st	0.180776	0.00456	4.36048	-1.816	1.98104	hsa-miR-1185-2-3p					MIMAT0007892_st	0.118454	0.00183	5.23684	-0.86072	1.58885	hsa-miR-1915-3p
ENSG00000206603_s_st	0.180776	0.00456	4.35952	-1.81711	1.06649		snoRNA: ENSG00000206603				MIMAT0007882_st	0.135306	0.00254	4.90928	-1.20374	1.59461	hsa-miR-1909-5p
MIMAT0000762_st	0.184307	0.00468	-4.3366	-1.84373	-1.01739	hsa-miR-324-3p					MIMAT0000680_st	0.025743	6.96e-05	9.48847	2.39211	1.60379	hsa-miR-106b-5p
MIMAT0000761_st	0.184368	0.00472	-4.32893	-1.85265	-1.37336	hsa-miR-324-5p					MIMAT0004810_st	0.23497	0.00804	3.862	-2.41393	1.6075	hsa-miR-629-5p
MI0006341_st	0.184368	0.00474	4.32567	-1.85646	0.440791	hsa-mir-1208					MIMAT0004679_st	0.330638	0.0213	3.07558	-3.43457	1.65696	hsa-miR-296-3p
ENSG00000252295_st	0.194115	0.00505	4.26837	-1.92348	0.445039		snoRNA: ENSG00000252295				MIMAT0003880_st	0.194115	0.0051	4.25897	-1.93452	1.66456	hsa-miR-671-5p
MIMAT0003880_st	0.194115	0.0051	4.25897	-1.93452	1.66456	hsa-miR-671-5p					MIMAT0022838_st	0.283593	0.0119	3.53655	-2.8255	1.72849	hsa-miR-1185-1-3p
MIMAT0004983_st	0.194115	0.00511	4.25762	-1.93611	1.99674	hsa-miR-940					MIMAT0007884_st	0.207694	0.00592	4.12674	-2.0914	1.74192	hsa-miR-1910-5p
MIMAT0000430_st	0.194115	0.00516	-4.2483	-1.94708	-2.7168	hsa-miR-138-5p					MIMAT0003233_st	0.252773	0.00934	3.73554	-2.57192	1.79161	hsa-miR-551b-3p
MIMAT0005911_st	0.194115	0.00519	4.24352	-1.95271	0.703416	hsa-miR-1260a					MIMAT0000280_st	0.470004	0.044	2.52955	-4.18584	1.7996	hsa-miR-223-3p
MIMAT0002175_st	0.194115	0.0052	-4.24085	-1.95585	-2.48252	hsa-miR-485-5p					MIMAT0019691_st	0.138954	0.00282	4.80791	-1.31325	1.80343	hsa-miR-4634
MI0022625_st	0.194115	0.00522	4.23841	-1.95873	0.610793	hsa-mir-6780a					MIMAT0015065_st	0.26786	0.0103	3.65087	-2.67908	1.8239	hsa-miR-3185
MIMAT0000720_st	0.194115	0.00522	4.23829	-1.95887	2.79242	hsa-miR-376c-3p					MIMAT0004672_st	0.259046	0.00973	3.70156	-2.6148	1.8338	hsa-miR-106b-3p
MIMAT0004497_st	0.195008	0.00527	4.22922	-1.96958	2.95519	hsa-miR-24-2-5p					MIMAT0023700_st	0.098668	0.00137	5.5419	-0.55569	1.84112	hsa-miR-6075
MIMAT0005878_st	0.196907	0.00535	-4.21565	-1.98562	-4.29349	hsa-miR-1287-5p					MIMAT0001412_st	0.027344	9.86e-05	8.93169	2.06719	1.84306	hsa-miR-18b-5p
ACA45_x_st	0.197842	0.00541	-4.20652	-1.99641	-0.533643		scaRna: ACA45				MIMAT0004496_st	0.448352	0.0398	2.60286	-4.0838	1.90306	hsa-miR-23a-5p
MI0017979_st	0.200456	0.00551	4.18999	-2.01601	0.488762	hsa-mir-5090					MIMAT0019919_st	0.31832	0.0169	3.25573	-3.19319	1.92491	hsa-miR-4767
MIMAT0000243_st	0.202374	0.00559	4.17671	-2.03179	1.98964	hsa-miR-148a-3p					MIMAT0018926_st	0.470929	0.0455	2.50429	-4.22104	1.9626	hsa-miR-378d
ACA32_st	0.204502	0.00568	-4.16265	-2.04852	-0.602511		HAcaBox: ACA32				MIMAT0000457_st	0.080633	0.00086	6.04982	-0.07714	1.96399	hsa-miR-188-5p
MI0001723_st	0.205639	0.00574	-4.15299	-2.06004	-0.378508	hsa-mir-433					MIMAT0022713_st	0.180776	0.00456	4.36048	-1.816	1.98104	hsa-miR-1185-2-3p
MIMAT0003887_st	0.207694	0.00585	-4.13636	-2.07989	-2.62074	hsa-miR-769-3p					MIMAT0005865_st	0.214125	0.00624	4.08043	-2.14702	1.98361	hsa-miR-1202
MIMAT0007884_st	0.207694	0.00592	4.12674	-2.0914	1.74192	hsa-miR-1910-5p					MIMAT0000243_st	0.202374	0.00559	4.17671	-2.03179	1.98964	hsa-miR-148a-3p
MIMAT0010195_st	0.207694	0.00597	4.11868	-2.10106	0.529275	hsa-let-7a-2-3p					MIMAT0004983_st	0.194115	0.00511	4.25762	-1.93611	1.99674	hsa-miR-940
MIMAT0002875_st	0.207694	0.00597	-4.11866	-2.10109	-2.73381	hsa-miR-504-5p					MIMAT0003257_st	0.47328	0.049	2.44985	-4.29696	2.04777	hsa-miR-550a-3p
MIMAT0027547_st	0.207694	0.00599	4.11631	-2.1039	0.526182	hsa-miR-6823-3p					MIMAT0019940_st	0.21634	0.00637	4.06248	-2.16867	2.07254	hsa-miR-4436b-5p
ENSG00000238388_st	0.207694	0.00599	4.11626	-2.10397	1.21882		snoRNA: ENSG00000238388				MIMAT0002874_st	0.104797	0.00151	5.43616	-0.65988	2.10055	hsa-miR-503-5p
MIMAT0004675_st	0.212537	0.00616	-4.09147	-2.13373	-8.67002	hsa-miR-219a-2-3p					MIMAT0021021_st	0.132065	0.00234	4.99121	-1.11641	2.12637	hsa-miR-5001-5p
MIMAT0005865_st	0.214125	0.00624	4.08043	-2.14702	1.98361	hsa-miR-1202					MIMAT0015079_st	0.251034	0.00908	3.75864	-2.54288	2.13414	hsa-miR-3195
MIMAT0016852_st	0.215588	0.00631	4.06998	-2.15961	1.17742	hsa-miR-4298					MIMAT0000084_st	0.084599	0.000978	5.90569	-0.20934	2.13967	hsa-miR-27a-3p
MIMAT0019940_st	0.21634	0.00637	4.06248	-2.16867	2.07254	hsa-miR-4436b-5p					MIMAT0028235_st	0.138954	0.00287	4.79301	-1.32948	2.22941	hsa-miR-7162-3p
ACA21_st	0.218418	0.00646	-4.0497	-2.18411	-0.456599		HAcaBox: ACA21				MIMAT0000267_st	0.027344	8.53e-05	9.15923	2.20288	2.25819	hsa-miR-210-3p
MIMAT0027500_st	0.218635	0.0065	4.04443	-2.19049	1.57786	hsa-miR-6800-5p					MIMAT0003237_st	0.29029	0.0127	3.48519	-2.89191	2.27245	hsa-miR-572
ENSG00000238849_st	0.219182	0.00661	-4.02955	-2.20851	-0.446384		snoRNA: ENSG00000238849				MIMAT0027655_st	0.178705	0.00432	4.40879	-1.76018	2.31773	hsa-miR-6877-3p
MIMAT0028119_st	0.219182	0.00662	-4.02931	-2.20881	-0.690197	hsa-miR-7111-5p					MIMAT0002805_st	0.276351	0.0112	3.58394	-2.76457	2.31945	hsa-miR-489-3p
MIMAT0027359_st	0.219182	0.00662	4.02883	-2.20939	0.984577	hsa-miR-6729-5p					MIMAT0023693_st	0.219182	0.00668	4.02029	-2.21975	2.33135	hsa-miR-6068
MIMAT0023693_st	0.219182	0.00668	4.02029	-2.21975	2.33135	hsa-miR-6068					MIMAT0019799_st	0.071454	0.000718	6.25677	0.10787	2.35118	hsa-miR-4701-3p
MIMAT0019753_st	0.219182	0.00673	-4.01384	-2.22759	-0.416723	hsa-miR-4671-3p					MIMAT0019749_st	0.244632	0.00869	3.79595	-2.49614	2.38383	hsa-miR-4669
MI0016014_x_st	0.219182	0.00675	4.01249	-2.22923	0.526675	hsa-mir-3622b					MIMAT0027631_st	0.320731	0.0176	3.22361	-3.23593	2.43214	hsa-miR-6865-3p
MI0014249_st	0.219182	0.00681	-4.00448	-2.23897	-0.457806	hsa-mir-3200					MIMAT0027562_st	0.027344	9.36e-05	9.01285	2.11606	2.43598	hsa-miR-6831-5p
HBII-142_x_st	0.219182	0.00683	-4.0012	-2.24296	-1.25981		CDBox: HBII-142				MIMAT0015055_st	0.012767	1.74e-05	12.0309	3.6128	2.46867	hsa-miR-3178
MIMAT0027638_st	0.219182	0.00694	3.98803	-2.259	0.815313	hsa-miR-6869-5p					MIMAT0000731_st	0.128354	0.00225	5.02835	-1.07715	2.49775	hsa-miR-378a-5p
HBII-289_st	0.219182	0.00694	-3.9876	-2.25953	-2.31942		CDBox: HBII-289				MIMAT0003340_st	0.282452	0.0118	3.54277	-2.81749	2.54925	hsa-miR-542-5p
MIMAT0005794_st	0.219182	0.00696	-3.98571	-2.26184	-2.79403	hsa-miR-1296-5p					MIMAT0004695_st	0.025278	6.45e-05	9.61308	2.46162	2.61037	hsa-miR-337-5p
MIMAT0018104_st	0.219182	0.00698	3.98298	-2.26516	1.36177	hsa-miR-3679-5p					MIMAT0004615_st	0.133853	0.00243	4.95323	-1.15676	2.66868	hsa-miR-195-3p
MI0000085_x_st	0.219182	0.00698	3.98291	-2.26525	0.400463	hsa-mir-27a					MIMAT0030990_st	0.086474	0.00108	5.79795	-0.30999	2.78116	hsa-miR-8063
MI0003184_x_st	0.219182	0.00701	3.979	-2.27001	0.41006	hsa-mir-500a					MIMAT0000720_st	0.194115	0.00522	4.23829	-1.95887	2.79242	hsa-miR-376c-3p
MIMAT0018969_st	0.219182	0.00701	-3.97896	-2.27007	-0.385757	hsa-miR-548ag					MIMAT0004497_st	0.195008	0.00527	4.22922	-1.96958	2.95519	hsa-miR-24-2-5p
MIMAT0000455_st	0.219254	0.00705	-3.97463	-2.27535	-1.25317	hsa-miR-185-5p					MIMAT0018185_st	0.029091	0.000114	8.71295	1.93279	3.06348	hsa-miR-3911
MIMAT0022742_st	0.219605	0.00711	-3.967	-2.28468	-1.36191	hsa-miR-1273g-3p					MIMAT0000271_st	0.163157	0.00363	4.57065	-1.57587	3.12716	hsa-miR-214-3p
MIMAT0002174_st	0.219605	0.00712	3.96523	-2.28684	0.74155	hsa-miR-484					MIMAT0005898_st	0.381629	0.0281	2.86284	-3.72437	3.24568	hsa-miR-1246
MIMAT0004945_st	0.221942	0.00723	-3.95215	-2.30286	-1.53293	hsa-miR-744-5p					MIMAT0004749_st	0.037995	0.000186	7.99031	1.45933	3.312	hsa-miR-424-3p
MIMAT0000067_st	0.22402	0.00733	-3.94019	-2.31753	-1.20285	hsa-let-7f-5p					MIMAT0019058_st	0.320731	0.0176	3.22084	-3.23962	3.52991	hsa-miR-4521
MIMAT0026475_st	0.226737	0.00746	3.92591	-2.33505	0.62398	hsa-miR-210-5p					MIMAT0001625_st	0.043201	0.000253	7.56312	1.15644	3.61908	hsa-miR-431-5p
spike_in-control-29_st	0.228744	0.00756	3.91388	-2.34985	0.460063		#NAME?				MIMAT0000076_st	0.012767	1.92e-05	11.8331	3.53113	3.71948	hsa-miR-21-5p
MIMAT0019843_st	0.228744	0.00765	3.90424	-2.36173	1.57756	hsa-miR-4725-5p					MIMAT0000232_st	0.084599	0.00098	5.90355	-0.21132	3.93558	hsa-miR-199a-3p
U85_st	0.228744	0.00765	-3.90365	-2.36245	-0.877736		scaRna: U85				MIMAT0004563_st	0.084599	0.00098	5.90355	-0.21132	3.93558	hsa-miR-199b-3p
MIMAT0004561_st	0.228744	0.00768	3.90045	-2.3664	0.566	hsa-miR-187-5p					MIMAT0004494_st	0.031038	0.000131	8.50345	1.80029	4.10311	hsa-miR-21-3p
ENSG00000202252_st	0.228744	0.0077	-3.89906	-2.36812	-0.53211		snoRNA: ENSG00000202252				MIMAT0000231_st	0.104397	0.00147	5.46225	-0.63402	4.14877	hsa-miR-199a-5p
MI0005561_st	0.23497	0.00802	-3.86384	-2.41167	-0.417358	hsa-mir-877					MIMAT0019892_st	0.071454	0.000694	6.29587	0.1422	4.20896	hsa-miR-371b-5p
MIMAT0019924_st	0.23497	0.00803	3.86318	-2.41248	0.448592	hsa-miR-4770					MIMAT0005880_st	0.330638	0.0211	3.08298	-3.42458	4.37083	hsa-miR-1290
MIMAT0004810_st	0.23497	0.00804	3.862	-2.41393	1.6075	hsa-miR-629-5p					MIMAT0000254_st	0.037995	0.000169	8.12608	1.55189	4.56463	hsa-miR-10b-5p
MI0000744_st	0.23497	0.00805	3.8611	-2.41506	0.92081	hsa-mir-299
ENSG00000239005_st	0.238114	0.00819	3.8461	-2.43367	0.511957		snoRNA: ENSG00000239005
U46_st	0.242562	0.00839	3.82534	-2.45948	1.67033		CDBox: U46
MIMAT0000066_st	0.242562	0.00842	-3.82305	-2.46233	-0.379813	hsa-let-7e-5p
MI0000814_st	0.243467	0.00848	-3.81625	-2.4708	-0.92711	hsa-mir-338
MIMAT0027355_st	0.243654	0.00853	3.81197	-2.47614	0.940306	hsa-miR-6727-5p
MIMAT0019979_st	0.244327	0.00859	3.80603	-2.48356	0.867556	hsa-miR-4800-3p
MIMAT0027514_st	0.244632	0.00868	3.79653	-2.49542	0.782798	hsa-miR-6807-5p
MIMAT0019749_st	0.244632	0.00869	3.79595	-2.49614	2.38383	hsa-miR-4669
ENSG00000269023_st	0.244632	0.00871	-3.79424	-2.49829	-0.782118		snoRNA: ENSG00000269023
ENSG00000212383_st	0.245749	0.00878	-3.78685	-2.50752	-0.369343		snoRNA: ENSG00000212383
HBII-85-20_x_st	0.250768	0.009	-3.76633	-2.53323	-0.644405		CDBox: HBII-85-20
MIMAT0015079_st	0.251034	0.00908	3.75864	-2.54288	2.13414	hsa-miR-3195
HBII-295_st	0.251034	0.00909	-3.75845	-2.54312	-0.954176		CDBox: HBII-295
MIMAT0023714_st	0.251037	0.00912	3.75497	-2.54749	0.888417	hsa-miR-6089
MIMAT0000450_st	0.252169	0.0092	-3.74774	-2.55657	-1.76378	hsa-miR-149-5p
ENSG00000252640_st	0.252773	0.00932	3.73678	-2.57037	0.652045		snoRNA: ENSG00000252640
MIMAT0003233_st	0.252773	0.00934	3.73554	-2.57192	1.79161	hsa-miR-551b-3p
U90_st	0.252773	0.00934	-3.73547	-2.57201	-0.62244		scaRna: U90
ACA5_st	0.252939	0.00938	3.73153	-2.57697	0.79141		HAcaBox: ACA5
ENSG00000238388_x_st	0.253103	0.00943	3.72761	-2.58191	1.01315		snoRNA: ENSG00000238388
ENSG00000201393_st	0.254537	0.00952	3.71954	-2.59209	0.319186		snoRNA: ENSG00000201393
MIMAT0004672_st	0.259046	0.00973	3.70156	-2.6148	1.8338	hsa-miR-106b-3p
MI0016135_st	0.259612	0.00979	3.69642	-2.6213	0.510262	hsa-mir-3714
HBII-52-25_x_st	0.263099	0.00996	-3.68202	-2.63953	-4.53173		CDBox: HBII-52-25
MIMAT0015028_st	0.265862	0.0101	-3.67007	-2.65469	-0.6011	hsa-miR-3154
MIMAT0031000_st	0.266213	0.0102	3.66337	-2.6632	0.406752	hsa-miR-8073
U46_x_st	0.266213	0.0102	3.66245	-2.66437	1.64817		CDBox: U46
MI0014183_x_st	0.26786	0.0103	3.65323	-2.67609	0.498346	hsa-mir-3155a
MIMAT0015065_st	0.26786	0.0103	3.65087	-2.67908	1.8239	hsa-miR-3185
MI0001446_st	0.268166	0.0104	3.64672	-2.68437	0.923079	hsa-mir-424
MI0019310_st	0.269721	0.0105	3.63874	-2.69453	1.07242	hsa-mir-5703
MI0003126_st	0.275484	0.0108	-3.61813	-2.72082	-0.349932	hsa-mir-491
HBII-296B_x_st	0.275888	0.0108	-3.61376	-2.7264	-1.5648		CDBox: HBII-296B
MIMAT0002178_st	0.275978	0.0109	-3.61034	-2.73077	-1.20786	hsa-miR-487a-3p
MIMAT0003883_st	0.276351	0.0111	-3.59192	-2.75435	-0.469434	hsa-miR-767-3p
U31_st	0.276351	0.0111	-3.59093	-2.75561	-1.49717		CDBox: U31
MIMAT0004957_st	0.276351	0.0111	-3.59056	-2.75608	-2.61172	hsa-miR-760
MIMAT0004775_st	0.276351	0.0112	3.58781	-2.75961	0.475113	hsa-miR-502-3p
MIMAT0005948_st	0.276351	0.0112	-3.58528	-2.76285	-1.58248	hsa-miR-664a-5p
MIMAT0002805_st	0.276351	0.0112	3.58394	-2.76457	2.31945	hsa-miR-489-3p
ACA40_x_st	0.276351	0.0112	-3.58256	-2.76633	-0.618288		HAcaBox: ACA40
MI0022959_st	0.276351	0.0112	3.58201	-2.76705	0.759899	hsa-mir-7108
MIMAT0000687_st	0.276351	0.0113	3.57988	-2.76978	1.56484	hsa-miR-299-3p
MIMAT0000756_st	0.276351	0.0113	-3.57847	-2.77159	-1.66503	hsa-miR-326
MIMAT0004951_st	0.277295	0.0114	-3.57267	-2.77903	-2.57193	hsa-miR-887-3p
ACA48_st	0.27812	0.0114	3.56724	-2.786	0.697279		HAcaBox: ACA48
MI0000085_st	0.279237	0.0116	3.55782	-2.79811	0.382394	hsa-mir-27a
HBII-296A_st	0.279237	0.0116	-3.55718	-2.79894	-0.587888		CDBox: HBII-296A
MIMAT0015024_st	0.279237	0.0116	-3.55506	-2.80166	-0.636034	hsa-miR-3151-5p
MIMAT0003340_st	0.282452	0.0118	3.54277	-2.81749	2.54925	hsa-miR-542-5p
MIMAT0022838_st	0.283593	0.0119	3.53655	-2.8255	1.72849	hsa-miR-1185-1-3p
MI0003642_st	0.285012	0.012	-3.52957	-2.83451	-1.11903	hsa-mir-628
14qII-25_x_st	0.285087	0.012	-3.52645	-2.83853	-1.08247		CDBox: 14qII-25
MIMAT0028228_st	0.28707	0.0122	-3.51791	-2.84955	-0.305918	hsa-miR-7159-5p
U101_st	0.287933	0.0122	-3.51236	-2.85673	-1.65074		CDBox: U101
14qII-28_x_st	0.287933	0.0123	-3.50973	-2.86014	-2.66999		CDBox: 14qII-28
HBII-296B_st	0.288082	0.0123	-3.50645	-2.86437	-1.86676		CDBox: HBII-296B
U44_st	0.289271	0.0125	3.49788	-2.87546	0.789031		CDBox: U44
HBII-85-15_x_st	0.289271	0.0125	-3.49743	-2.87605	-1.62976		CDBox: HBII-85-15
MI0003672_st	0.29029	0.0126	3.48873	-2.88732	0.810448	hsa-mir-663a
MIMAT0003237_st	0.29029	0.0127	3.48519	-2.89191	2.27245	hsa-miR-572
MI0011282_st	0.29029	0.0127	-3.4847	-2.89254	-0.42923	hsa-mir-2276
ENSG00000199370_st	0.29029	0.0127	3.48275	-2.89508	0.39085		snoRNA: ENSG00000199370
ENSG00000208308_x_st	0.29029	0.0127	-3.48058	-2.89789	-0.410906		snoRNA: ENSG00000208308
MIMAT0019878_st	0.292064	0.0129	3.47288	-2.90788	1.58072	hsa-miR-4745-5p
MI0021259_st	0.293292	0.013	3.4663	-2.91644	0.724436	hsa-mir-6125
MIMAT0000729_st	0.293292	0.013	3.46399	-2.91944	1.53661	hsa-miR-376a-3p
MIMAT0022283_st	0.293299	0.013	-3.46124	-2.92302	-3.57457	hsa-miR-5584-5p
MI0003530_st	0.294248	0.0131	-3.45591	-2.92995	-1.40615	hsa-mir-487b
HBII-251_st	0.303997	0.0136	-3.42517	-2.97001	-1.15781		CDBox: HBII-251
MIMAT0027596_st	0.303997	0.0138	-3.41316	-2.98569	-0.987534	hsa-miR-6848-5p
HBII-52-17_x_st	0.303997	0.0139	-3.41233	-2.98677	-3.26699		CDBox: HBII-52-17
HBII-52-18_x_st	0.303997	0.0139	-3.41233	-2.98677	-3.26699		CDBox: HBII-52-18
HBII-52-19_x_st	0.303997	0.0139	-3.41233	-2.98677	-3.26699		CDBox: HBII-52-19
MIMAT0010133_st	0.303997	0.0139	-3.41133	-2.98809	-2.19533	hsa-miR-2110
MIMAT0019859_st	0.303997	0.0139	3.41091	-2.98863	1.52843	hsa-miR-4734
ENSG00000199977_st	0.305855	0.0141	-3.39657	-3.0074	-0.456093		snoRNA: ENSG00000199977
MIMAT0005887_st	0.305855	0.0142	-3.39404	-3.01071	-2.23224	hsa-miR-1299
MIMAT0004773_st	0.305855	0.0142	3.39331	-3.01167	0.547088	hsa-miR-500a-5p
MI0025908_st	0.305855	0.0142	3.39297	-3.01211	0.51595	hsa-mir-8072
MIMAT0000435_st	0.305855	0.0142	3.3925	-3.01273	0.927925	hsa-miR-143-3p
MI0000060_st	0.305855	0.0142	-3.39036	-3.01554	-0.403427	hsa-let-7a-1
MIMAT0015058_st	0.30616	0.0143	-3.38698	-3.01996	-1.05468	hsa-miR-3180-3p
MIMAT0004567_st	0.306699	0.0144	3.38212	-3.02634	0.433481	hsa-miR-219a-1-3p
U56_x_st	0.306699	0.0144	-3.38044	-3.02853	-1.03495		CDBox: U56
MIMAT0026738_st	0.310161	0.0146	-3.36892	-3.04365	-0.924213	hsa-miR-1287-3p
MIMAT0019777_st	0.310668	0.0147	-3.36508	-3.0487	-0.918667	hsa-miR-4688
ENSG00000238430_st	0.311322	0.0148	3.36055	-3.05466	0.370859		snoRNA: ENSG00000238430
MIMAT0023712_st	0.311322	0.0148	3.35717	-3.0591	0.67168	hsa-miR-6087
MIMAT0000429_st	0.311322	0.0149	-3.35584	-3.06085	-2.15217	hsa-miR-137
MIMAT0002820_st	0.311802	0.0149	3.35211	-3.06576	1.31617	hsa-miR-497-5p
MIMAT0003338_st	0.312215	0.015	3.34856	-3.07043	0.528819	hsa-miR-660-5p
U49A_st	0.312502	0.0151	-3.34534	-3.07467	-1.07956		CDBox: U49A
MIMAT0004819_st	0.312502	0.0151	3.34286	-3.07793	1.38211	hsa-miR-671-3p
ENSG00000238483_x_st	0.312923	0.0152	3.33699	-3.08566	0.349527		snoRNA: ENSG00000238483
MI0016056_st	0.312923	0.0152	3.33672	-3.08602	0.953955	hsa-mir-3656
HBII-52-7_x_st	0.312923	0.0153	-3.33441	-3.08906	-3.08124		CDBox: HBII-52-7
MI0003570_st	0.314629	0.0154	-3.32765	-3.09798	-0.342498	hsa-mir-564
MIMAT0000096_st	0.315181	0.0155	-3.32218	-3.1052	-1.38574	hsa-miR-98-5p
MIMAT0022948_st	0.315181	0.0155	3.3209	-3.10688	0.57801	hsa-miR-1292-3p
MI0017307_st	0.315181	0.0156	-3.31664	-3.11251	-0.31224	hsa-mir-4676
MI0021258_st	0.315181	0.0157	3.31103	-3.11992	0.361815	hsa-mir-6124
MIMAT0000417_st	0.315181	0.0158	3.30892	-3.12271	1.13139	hsa-miR-15b-5p
MI0016593_st	0.315181	0.0158	3.30851	-3.12325	0.828107	hsa-mir-3937
MI0003560_st	0.315181	0.0158	3.30695	-3.12531	1.37748	hsa-mir-92b
MIMAT0004564_st	0.315181	0.0158	3.30577	-3.12687	1.46905	hsa-miR-214-5p
MI0000734_st	0.315181	0.0159	3.30319	-3.13028	0.693083	hsa-mir-106b
MIMAT0003326_st	0.315181	0.0159	3.30228	-3.13148	1.13927	hsa-miR-663a
MIMAT0015019_st	0.315609	0.016	3.29885	-3.13602	0.648518	hsa-miR-3147
ENSG00000200377_st	0.317449	0.0162	3.28916	-3.14884	0.418643		snoRNA: ENSG00000200377
MIMAT0013802_st	0.317449	0.0162	3.28836	-3.1499	1.35279	hsa-miR-2861
MI0014193_st	0.317449	0.0162	3.28723	-3.1514	0.718111	hsa-mir-3163
E3_x_st	0.31832	0.0164	-3.27902	-3.16228	-0.797876		HAcaBox: E3
MIMAT0001339_st	0.31832	0.0165	3.27463	-3.16809	1.4165	hsa-miR-422a
MI0000455_st	0.31832	0.0165	-3.27212	-3.17142	-0.357188	hsa-mir-138-2
MIMAT0000736_st	0.31832	0.0166	-3.27055	-3.1735	-1.81116	hsa-miR-381-3p
MIMAT0004774_st	0.31832	0.0166	3.27005	-3.17417	0.789925	hsa-miR-501-3p
MI0000735_st	0.31832	0.0167	-3.26283	-3.18375	-0.480215	hsa-mir-29c
ACA48_x_st	0.31832	0.0167	3.26261	-3.18404	0.590688		HAcaBox: ACA48
ENSG00000238451_x_st	0.31832	0.0168	3.25849	-3.18952	0.373132		snoRNA: ENSG00000238451
ENSG00000238740_x_st	0.31832	0.0168	3.25849	-3.18952	0.373132		snoRNA: ENSG00000238740
ENSG00000262205_x_st	0.31832	0.0168	3.25849	-3.18952	0.373132		snoRNA: ENSG00000262205
ENSG00000264351_x_st	0.31832	0.0168	3.25849	-3.18952	0.373132		snoRNA: ENSG00000264351
MIMAT0019919_st	0.31832	0.0169	3.25573	-3.19319	1.92491	hsa-miR-4767
MIMAT0019003_st	0.31832	0.0169	3.25544	-3.19356	0.492333	hsa-miR-4476
MIMAT0027673_st	0.318602	0.0169	3.25252	-3.19745	0.859719	hsa-miR-6886-3p
MIMAT0027650_st	0.320731	0.0171	-3.24453	-3.20808	-0.390265	hsa-miR-6875-5p
U8_x_st	0.320731	0.0172	3.23889	-3.21558	1.09801		CDBox: U8
ENSG00000207094_x_st	0.320731	0.0172	-3.23853	-3.21605	-0.28973		snoRNA: ENSG00000207094
MIMAT0023715_st	0.320731	0.0174	3.2322	-3.22449	0.78308	hsa-miR-6090
ENSG00000238343_st	0.320731	0.0174	3.23116	-3.22586	0.304065		snoRNA: ENSG00000238343
MIMAT0004949_st	0.320731	0.0175	-3.22762	-3.23058	-1.51837	hsa-miR-877-5p
HBII-52-21_x_st	0.320731	0.0176	-3.22418	-3.23517	-2.49096		CDBox: HBII-52-21
MIMAT0027631_st	0.320731	0.0176	3.22361	-3.23593	2.43214	hsa-miR-6865-3p
MI0000732_st	0.320731	0.0176	3.22348	-3.23611	0.418197	hsa-mir-194-2
MI0000097_st	0.320731	0.0176	-3.22335	-3.23628	-0.37423	hsa-mir-95
MIMAT0019058_st	0.320731	0.0176	3.22084	-3.23962	3.52991	hsa-miR-4521
MIMAT0027501_st	0.320731	0.0177	3.21764	-3.24389	1.05326	hsa-miR-6800-3p
MIMAT0027600_st	0.320731	0.0178	3.21224	-3.25109	1.45862	hsa-miR-6850-5p
HBII-52-22_x_st	0.320731	0.0178	-3.21158	-3.25196	-2.68665		CDBox: HBII-52-22
MIMAT0000646_st	0.320731	0.0179	3.20942	-3.25485	1.23399	hsa-miR-155-5p
MIMAT0027490_st	0.320731	0.0179	3.20909	-3.25529	0.552195	hsa-miR-6795-5p
MIMAT0003161_st	0.320731	0.0179	3.2075	-3.25742	1.35539	hsa-miR-493-3p
HBII-52-13_x_st	0.320731	0.0181	-3.20152	-3.26539	-2.30863		CDBox: HBII-52-13
HBII-52-12_x_st	0.320731	0.0181	-3.2012	-3.26582	-2.75535		CDBox: HBII-52-12
HBII-52-9_x_st	0.320731	0.0181	-3.2012	-3.26582	-2.75535		CDBox: HBII-52-9
MIMAT0000443_st	0.320731	0.0182	3.19802	-3.27007	0.558563	hsa-miR-125a-5p
MIMAT0022717_st	0.320731	0.0182	-3.19779	-3.27038	-1.84818	hsa-miR-873-3p
HBII-52-20_x_st	0.320731	0.0184	-3.18803	-3.28343	-2.92098		CDBox: HBII-52-20
U49B_x_st	0.320731	0.0184	3.18658	-3.28536	0.49846		CDBox: U49B
MI0005758_st	0.320731	0.0184	-3.18631	-3.28573	-0.305855	hsa-mir-936
HBII-52-11_x_st	0.320731	0.0186	-3.17987	-3.29434	-2.60987		CDBox: HBII-52-11
HBII-52-29_x_st	0.320731	0.0186	-3.17987	-3.29434	-2.60987		CDBox: HBII-52-29
HBII-52-36_x_st	0.320731	0.0186	-3.17987	-3.29434	-2.60987		CDBox: HBII-52-36
HBII-52-43_x_st	0.320731	0.0186	-3.17987	-3.29434	-2.60987		CDBox: HBII-52-43
MI0016054_st	0.320731	0.0186	3.17945	-3.29491	0.334566	hsa-mir-3654
MI0022720_st	0.320731	0.0186	-3.17857	-3.29609	-0.398511	hsa-mir-6873
U37_st	0.320731	0.0188	-3.17287	-3.30372	-1.09204		CDBox: U37
ENSG00000221496_st	0.320731	0.0188	-3.1722	-3.30461	-0.306399		snoRNA: ENSG00000221496
ENSG00000238936_x_st	0.320731	0.0188	-3.16984	-3.30777	-1.46871		snoRNA: ENSG00000238936
U104_st	0.320731	0.0188	-3.16919	-3.30864	-0.748222		CDBox: U104
MIMAT0004955_st	0.320731	0.0188	-3.16917	-3.30867	-0.361495	hsa-miR-374b-5p
MIMAT0019224_st	0.320731	0.0189	-3.16477	-3.31456	-0.286088	hsa-miR-3691-3p
ENSG00000199851_st	0.320731	0.0193	-3.1523	-3.33129	-0.422888		snoRNA: ENSG00000199851
mgh28S-2409_st	0.320731	0.0193	3.15161	-3.33221	0.699212		CDBox: mgh28S-2409
MIMAT0027482_st	0.320731	0.0193	3.15155	-3.33229	0.928925	hsa-miR-6791-5p
MIMAT0019939_st	0.320731	0.0193	-3.15125	-3.3327	-0.742953	hsa-miR-4780
HBII-52-3_x_st	0.320731	0.0193	-3.1492	-3.33545	-3.87974		CDBox: HBII-52-3
MI0025515_st	0.320731	0.0193	3.14911	-3.33556	0.772348	hsa-mir-7845
HBII-52-15_x_st	0.320731	0.0193	-3.14883	-3.33594	-2.94433		CDBox: HBII-52-15
U8_st	0.320731	0.0194	3.14672	-3.33877	1.22606		CDBox: U8
MI0005560_st	0.320731	0.0195	3.14392	-3.34253	0.886497	hsa-mir-885
spike_in-control-36_st	0.320731	0.0195	-3.14294	-3.34385	-0.64217		#NAME?
MIMAT0004806_st	0.320731	0.0195	-3.14239	-3.34459	-0.296675	hsa-miR-548c-5p
MIMAT0022738_st	0.320731	0.0195	-3.14239	-3.34459	-0.296675	hsa-miR-548o-5p
MIMAT0022740_st	0.320731	0.0195	-3.14239	-3.34459	-0.296675	hsa-miR-548am-5p
HBII-52-26_x_st	0.320731	0.0195	-3.14196	-3.34517	-2.47906		CDBox: HBII-52-26
ACA32_x_st	0.321418	0.0196	-3.13838	-3.34998	-0.480383		HAcaBox: ACA32
MIMAT0018120_st	0.323172	0.0198	-3.13224	-3.35823	-0.408673	hsa-miR-3691-5p
MI0018174_st	0.325053	0.0199	-3.12582	-3.36685	-0.579635	hsa-mir-5195
ENSG00000199851_x_st	0.329047	0.0202	-3.1132	-3.38383	-0.424094		snoRNA: ENSG00000199851
ENSG00000251940_s_st	0.329047	0.0203	3.11025	-3.38782	0.569296		snoRNA: ENSG00000251940
ENSG00000268890_s_st	0.329047	0.0203	3.11025	-3.38782	0.569296		snoRNA: ENSG00000268890
U16_st	0.329047	0.0204	-3.10733	-3.39175	-0.88551		CDBox: U16
SNORA38B_x_st	0.329047	0.0204	-3.10565	-3.39401	-1.93322		HAcaBox: SNORA38B
MI0022217_st	0.329047	0.0205	3.10365	-3.3967	0.318088	hsa-mir-6505
MIMAT0004757_st	0.329047	0.0206	-3.10006	-3.40154	-2.59204	hsa-miR-431-3p
MIMAT0026477_st	0.329047	0.0206	-3.09985	-3.40182	-0.921817	hsa-miR-128-1-5p
ENSG00000238995_st	0.329047	0.0207	3.09667	-3.40612	0.291039		snoRNA: ENSG00000238995
ENSG00000252434_st	0.329047	0.0207	-3.09648	-3.40636	-0.287819		snoRNA: ENSG00000252434
MI0015903_x_st	0.329047	0.0207	3.09574	-3.40737	0.371132	hsa-mir-500b
MI0000727_st	0.329203	0.0209	-3.09012	-3.41494	-0.394753	hsa-mir-128-2
HBII-382_s_st	0.329203	0.0209	-3.08985	-3.41531	-1.67439		scaRna: HBII-382
mgU2-25-61_s_st	0.329203	0.0209	-3.08985	-3.41531	-1.67439		scaRna: mgU2-25-61
MIMAT0005880_st	0.330638	0.0211	3.08298	-3.42458	4.37083	hsa-miR-1290
MI0000286_st	0.330638	0.0211	3.08148	-3.4266	0.519988	hsa-mir-210
MIMAT0004700_st	0.330638	0.0211	-3.07956	-3.4292	-1.55211	hsa-miR-331-5p
MIMAT0028216_st	0.330638	0.0212	3.07836	-3.43082	0.393068	hsa-miR-7153-5p
MIMAT0004784_st	0.330638	0.0212	3.07661	-3.43318	0.99907	hsa-miR-455-3p
MIMAT0004679_st	0.330638	0.0213	3.07558	-3.43457	1.65696	hsa-miR-296-3p
MI0003134_st	0.334428	0.0216	3.06226	-3.45258	0.388374	hsa-mir-494
MIMAT0001343_st	0.334428	0.0216	-3.06181	-3.45319	-1.10023	hsa-miR-425-3p
MIMAT0005943_st	0.334428	0.0218	-3.05753	-3.45898	-1.38852	hsa-miR-1292-5p
HBII-52-16_x_st	0.334428	0.0218	-3.05606	-3.46096	-2.41515		CDBox: HBII-52-16
MIMAT0024597_st	0.334428	0.0218	3.05572	-3.46142	1.36092	hsa-miR-6124
MIMAT0027357_st	0.334428	0.0218	3.05568	-3.46148	1.02443	hsa-miR-6728-5p
MIMAT0002171_st	0.334428	0.0218	-3.05428	-3.46337	-1.35532	hsa-miR-410-3p
MIMAT0026612_st	0.336741	0.0221	3.04721	-3.47294	1.15796	hsa-miR-504-3p
MIMAT0016915_st	0.347651	0.0228	-3.02094	-3.50855	-2.34164	hsa-miR-4284
MI0008336_st	0.348517	0.0229	3.01728	-3.51352	0.450559	hsa-mir-1915
U94_st	0.348523	0.023	-3.01552	-3.51591	-0.841922		CDBox: U94
MIMAT0000759_st	0.348638	0.0231	-3.01199	-3.5207	-1.32634	hsa-miR-148b-3p
ACA61_st	0.348638	0.0232	-3.00884	-3.52497	-0.535442		HAcaBox: ACA61
MIMAT0007347_st	0.348638	0.0232	3.00864	-3.52525	0.780352	hsa-miR-1469
MIMAT0021120_st	0.348638	0.0232	3.00831	-3.5257	0.958753	hsa-miR-5189-5p
U50B_st	0.349438	0.0233	-3.00482	-3.53043	-1.23239		CDBox: U50B
MIMAT0027414_st	0.351458	0.0235	-2.99804	-3.53965	-0.771944	hsa-miR-6757-5p
U32A_x_st	0.351458	0.0236	2.99566	-3.54288	0.975667		CDBox: U32A
MIMAT0030985_st	0.351458	0.0236	2.99525	-3.54344	0.274792	hsa-miR-8058
ENSG00000238343_x_st	0.352337	0.0238	2.98969	-3.55101	0.281849		snoRNA: ENSG00000238343
MI0016753_st	0.352337	0.0238	2.98809	-3.55319	0.678708	hsa-mir-4417
ENSG00000202269_x_st	0.352337	0.0239	2.98692	-3.55477	0.322239		snoRNA: ENSG00000202269
MIMAT0025484_st	0.352337	0.0239	-2.98653	-3.55531	-0.503135	hsa-miR-6514-5p
MI0016850_st	0.352469	0.0239	2.98455	-3.558	0.366339	hsa-mir-4489
MI0000468_st	0.355447	0.0242	2.97557	-3.57022	0.277584	hsa-mir-9-3
MI0005775_st	0.355447	0.0243	-2.97397	-3.5724	-0.3485	hsa-mir-297
ENSG00000252011_st	0.355447	0.0243	-2.97279	-3.57401	-0.324335		snoRNA: ENSG00000252011
MI0016092_st	0.355447	0.0243	2.97139	-3.57592	0.313901	hsa-mir-3691
MIMAT0003218_st	0.35618	0.0245	2.96666	-3.58236	1.29836	hsa-miR-92b-3p
MIMAT0021117_st	0.35618	0.0246	-2.96486	-3.58481	-0.762371	hsa-miR-5187-5p
MIMAT0014982_st	0.35618	0.0246	-2.96481	-3.58488	-0.846177	hsa-miR-3120-3p
MIMAT0004766_st	0.358131	0.0247	2.95898	-3.59282	1.09654	hsa-miR-146b-3p
ENSG00000238483_st	0.359107	0.0249	2.95381	-3.59988	0.326657		snoRNA: ENSG00000238483
14qII-14_st	0.359107	0.0249	2.9536	-3.60016	1.74863		CDBox: 14qII-14
MIMAT0000419_st	0.361971	0.0252	-2.94591	-3.61067	-1.8424	hsa-miR-27b-3p
MI0025241_st	0.362993	0.0254	2.93979	-3.61901	0.316872	hsa-mir-7705
MIMAT0031095_st	0.362993	0.0254	-2.93806	-3.62138	-0.7534	hsa-miR-128-2-5p
HBII-52-34_x_st	0.362993	0.0255	-2.93703	-3.62278	-3.03812		CDBox: HBII-52-34
MI0016887_st	0.362993	0.0255	2.93614	-3.62399	0.415516	hsa-mir-4521
MI0022704_st	0.362993	0.0255	2.93559	-3.62476	0.908949	hsa-mir-6858
HBII-85-18_x_st	0.363473	0.0257	-2.93138	-3.6305	-0.312446		CDBox: HBII-85-18
ACA24_x_st	0.363473	0.0257	2.93134	-3.63056	0.256986		HAcaBox: ACA24
MIMAT0019074_st	0.365033	0.0259	2.92505	-3.63915	1.0687	hsa-miR-378i
MIMAT0019936_st	0.365033	0.0259	2.92373	-3.64095	0.700198	hsa-miR-4778-5p
MIMAT0018065_st	0.365033	0.0259	2.92285	-3.64215	0.356428	hsa-miR-3646
MI0006324_st	0.365033	0.026	2.92164	-3.64381	0.434975	hsa-mir-1234
MI0022572_x_st	0.365265	0.0261	2.91956	-3.64666	0.324471	hsa-mir-6727
MIMAT0000732_st	0.366499	0.0262	2.9154	-3.65234	0.758538	hsa-miR-378a-3p
MI0017389_st	0.366614	0.0263	2.913	-3.65563	0.495411	hsa-mir-4750
MIMAT0000068_st	0.366614	0.0263	2.91198	-3.65702	0.671993	hsa-miR-15a-5p
MIMAT0018963_st	0.366984	0.0264	-2.90893	-3.6612	-0.309261	hsa-miR-4445-5p
MI0017265_st	0.366984	0.0265	2.90805	-3.6624	0.246453	hsa-mir-4638
MI0003151_x_st	0.368288	0.0266	-2.90378	-3.66824	-0.437468	hsa-mir-519b
ENSG00000200879_st	0.368572	0.0267	2.9008	-3.67232	0.407229		snoRNA: ENSG00000200879
MIMAT0004798_st	0.368572	0.0267	-2.90005	-3.67335	-0.277593	hsa-miR-548b-5p
ACA27_x_st	0.370087	0.0269	-2.89427	-3.68126	-0.516101		HAcaBox: ACA27
MIMAT0016847_st	0.370087	0.027	2.89382	-3.68189	0.916834	hsa-miR-378c
HBII-52-5_x_st	0.376995	0.0275	-2.87826	-3.70321	-2.52583		CDBox: HBII-52-5
U107_st	0.380876	0.0279	-2.86688	-3.71882	-0.80252		HAcaBox: U107
MIMAT0004799_st	0.380876	0.028	2.86634	-3.71956	0.542806	hsa-miR-589-5p
MIMAT0000426_st	0.380876	0.028	-2.86587	-3.72021	-1.32641	hsa-miR-132-3p
MIMAT0005898_st	0.381629	0.0281	2.86284	-3.72437	3.24568	hsa-miR-1246
MI0000443_x_st	0.382399	0.0283	-2.85689	-3.73254	-0.489776	hsa-mir-124-1
MIMAT0005890_st	0.382399	0.0284	-2.85468	-3.73557	-0.33188	hsa-miR-1302
MI0003815_st	0.382399	0.0285	-2.85131	-3.7402	-0.568401	hsa-mir-1301
MIMAT0018122_st	0.382399	0.0286	-2.8494	-3.74283	-0.323235	hsa-miR-3692-3p
MIMAT0016855_st	0.382399	0.0286	2.84818	-3.7445	0.310371	hsa-miR-4302
mgU6-53_st	0.382399	0.0286	-2.84795	-3.74482	-0.737602		CDBox: mgU6-53
MIMAT0027487_st	0.382399	0.0287	2.84678	-3.74642	0.302976	hsa-miR-6793-3p
U97_st	0.382399	0.0287	-2.84618	-3.74725	-1.24053		CDBox: U97
ENSG00000199411_s_st	0.382399	0.0288	-2.84361	-3.75077	-1.00483		snoRNA: ENSG00000199411
MI0016813_x_st	0.382399	0.0288	-2.84287	-3.75179	-0.379666	hsa-mir-548ai
ENSG00000238387_x_st	0.382399	0.0288	-2.84269	-3.75205	-0.34639		snoRNA: ENSG00000238387
HBII-52-40_x_st	0.382399	0.0289	-2.8426	-3.75217	-2.26491		CDBox: HBII-52-40
MIMAT0019965_st	0.382399	0.0289	2.84137	-3.75386	1.22986	hsa-miR-4793-5p
MIMAT0023713_st	0.382399	0.0289	2.84007	-3.75565	0.757517	hsa-miR-6088
MI0020367_st	0.384496	0.0292	2.83438	-3.76347	1.06139	hsa-mir-6090
MIMAT0018443_st	0.384496	0.0292	-2.83297	-3.76541	-0.423315	hsa-miR-374c-5p
MI0014212_st	0.384774	0.0295	2.82639	-3.77446	1.15302	hsa-mir-3178
SNORA38B_st	0.384774	0.0295	-2.82631	-3.77456	-1.64095		HAcaBox: SNORA38B
ENSG00000238321_x_st	0.384774	0.0295	2.82616	-3.77478	0.564647		snoRNA: ENSG00000238321
MI0022649_st	0.384774	0.0295	2.82534	-3.7759	1.08101	hsa-mir-6804
MIMAT0019758_st	0.384774	0.0295	2.82502	-3.77634	0.387007	hsa-miR-4676-5p
MIMAT0000094_st	0.385771	0.0297	-2.82161	-3.78104	-0.421325	hsa-miR-95-3p
MI0000082_st	0.386361	0.0298	2.81899	-3.78464	0.463248	hsa-mir-25
ENSG00000238699_x_st	0.388663	0.03	-2.81306	-3.7928	-0.320343		snoRNA: ENSG00000238699
HBII-85-29_x_st	0.389359	0.0301	-2.81026	-3.79666	-2.28138		CDBox: HBII-85-29
MIMAT0018965_st	0.391533	0.0303	2.80462	-3.80443	0.392079	hsa-miR-4446-3p
MI0016799_st	0.391775	0.0304	2.80244	-3.80743	0.382263	hsa-mir-4453
MIMAT0022712_st	0.391775	0.0305	-2.80125	-3.80907	-0.456767	hsa-miR-1271-3p
MI0022559_st	0.393338	0.0307	2.79682	-3.81518	0.46796	hsa-mir-6724
MI0016882_st	0.396005	0.0309	2.79031	-3.82416	0.266794	hsa-mir-4516
MIMAT0005931_st	0.396176	0.031	-2.788	-3.82733	-0.342855	hsa-miR-302e
MIMAT0003270_st	0.396176	0.0312	2.78402	-3.83283	0.844121	hsa-miR-602
MIMAT0009201_st	0.396176	0.0312	2.78282	-3.83448	1.48788	hsa-miR-196b-3p
ENSG00000267818_s_st	0.396176	0.0312	-2.78281	-3.83449	-0.655659		snoRNA: ENSG00000267818
U89_s_st	0.396176	0.0312	-2.78281	-3.83449	-0.655659		scaRna: U89
MIMAT0022942_st	0.3965	0.0313	2.7804	-3.83782	1.39078	hsa-miR-1229-5p
MI0003672_x_st	0.3965	0.0314	2.77935	-3.83927	0.464921	hsa-mir-663a
MIMAT0025856_st	0.397689	0.0316	2.77531	-3.84484	1.10581	hsa-miR-6724-5p
HBII-52-44_x_st	0.397689	0.0316	-2.77427	-3.84627	-2.67774		CDBox: HBII-52-44
MI0016048_st	0.397982	0.0317	2.7712	-3.85052	0.850966	hsa-mir-3648
MIMAT0027463_st	0.397982	0.0318	-2.76947	-3.85289	-0.322507	hsa-miR-6781-3p
MIMAT0003301_st	0.397982	0.0318	-2.76849	-3.85426	-0.359394	hsa-miR-33b-5p
MIMAT0022708_st	0.397982	0.0322	-2.76045	-3.86536	-1.04473	hsa-miR-584-3p
ACA58_st	0.397982	0.0322	-2.75959	-3.86655	-0.265758		HAcaBox: ACA58
ENSG00000239055_st	0.397982	0.0322	2.75949	-3.86668	0.88675		snoRNA: ENSG00000239055
MIMAT0005799_st	0.397982	0.0323	2.75736	-3.86962	0.275476	hsa-miR-1283
MIMAT0019948_st	0.397982	0.0324	2.75613	-3.87132	0.387625	hsa-miR-4784
MI0022716_st	0.397982	0.0325	2.75399	-3.87427	0.651144	hsa-mir-6869
MIMAT0000064_st	0.397982	0.0325	-2.75335	-3.87516	-0.371897	hsa-let-7c-5p
U103_s_st	0.397982	0.0325	2.75263	-3.87616	0.765885		CDBox: U103
U103B_s_st	0.397982	0.0325	2.75263	-3.87616	0.765885		CDBox: U103B
MI0003144_s_st	0.397982	0.0326	-2.75125	-3.87806	-0.246006	hsa-mir-515-1
MI0003147_s_st	0.397982	0.0326	-2.75125	-3.87806	-0.246006	hsa-mir-515-2
MIMAT0019885_st	0.397982	0.0326	-2.75058	-3.87899	-0.777014	hsa-miR-4749-5p
MIMAT0002807_st	0.397982	0.0326	-2.75021	-3.87949	-4.27032	hsa-miR-491-5p
HBII-85-1_x_st	0.397982	0.0326	-2.75007	-3.8797	-1.39996		CDBox: HBII-85-1
MI0017365_st	0.398535	0.0327	2.74766	-3.88302	0.264828	hsa-mir-4728
MI0003585_st	0.39979	0.0329	-2.74395	-3.88815	-0.477071	hsa-mir-578
ACA8_x_st	0.399966	0.033	-2.74226	-3.89048	-0.663252		HAcaBox: ACA8
MIMAT0004599_st	0.401553	0.0332	2.73795	-3.89645	1.57448	hsa-miR-143-5p
HBII-52-38_x_st	0.40201	0.0333	-2.73522	-3.90022	-1.71514		CDBox: HBII-52-38
U100_st	0.40201	0.0334	-2.73313	-3.90311	-0.397428		scaRna: U100
MIMAT0000446_st	0.40201	0.0334	-2.73239	-3.90413	-1.05843	hsa-miR-127-3p
HBII-166_st	0.40201	0.0335	-2.7317	-3.90509	-1.17353		CDBox: HBII-166
ENSG00000239046_st	0.403789	0.0337	2.72706	-3.91151	0.356899		snoRNA: ENSG00000239046
ACA46_st	0.405966	0.034	-2.7206	-3.92044	-0.369354		HAcaBox: ACA46
MI0000805_st	0.405966	0.034	-2.71951	-3.92195	-0.367728	hsa-mir-342
MIMAT0004978_st	0.405966	0.034	-2.71904	-3.92261	-2.07234	hsa-miR-935
MI0006347_st	0.40926	0.0344	2.70991	-3.93524	0.358907	hsa-mir-1285-2
MIMAT0017982_st	0.40926	0.0345	-2.70973	-3.93549	-1.21351	hsa-miR-3605-3p
ENSG00000238891_x_st	0.40926	0.0345	2.70795	-3.93796	0.367182		snoRNA: ENSG00000238891
MIMAT0007887_st	0.40926	0.0345	-2.7077	-3.9383	-1.37595	hsa-miR-1912
MI0022213_st	0.409937	0.0347	2.70515	-3.94183	0.54667	hsa-mir-6501
ENSG00000201229_st	0.41092	0.0348	-2.70205	-3.94613	-1.04645		snoRNA: ENSG00000201229
MI0016852_st	0.411902	0.035	2.69896	-3.95041	0.577045	hsa-mir-4490
ENSG00000238336_st	0.41825	0.0356	2.68628	-3.96798	0.374234		snoRNA: ENSG00000238336
HBII-296A_x_st	0.421798	0.0359	-2.67869	-3.97849	-0.494944		CDBox: HBII-296A
MI0022692_st	0.421946	0.036	-2.67651	-3.98153	-0.334769	hsa-mir-6846
ENSG00000238686_x_st	0.421946	0.0361	2.67582	-3.98248	0.247595		snoRNA: ENSG00000238686
ENSG00000265706_st	0.422798	0.0362	-2.67302	-3.98636	-0.622626		snoRNA: ENSG00000265706
MI0000487_st	0.422869	0.0363	2.6716	-3.98833	0.363691	hsa-mir-193a
MIMAT0003244_st	0.424756	0.0365	2.66649	-3.99542	0.430303	hsa-miR-579-3p
MIMAT0023711_st	0.424756	0.0366	2.6657	-3.99651	1.58419	hsa-miR-6086
MIMAT0019689_st	0.429146	0.037	-2.65679	-4.00888	-0.433363	hsa-miR-4633-5p
U28_st	0.429923	0.0371	2.65416	-4.01252	0.748992		CDBox: U28
MIMAT0019754_st	0.434291	0.0376	-2.64539	-4.0247	-0.302392	hsa-miR-4672
ENSG00000268237_x_st	0.435384	0.0378	-2.64097	-4.03084	-0.674249		snoRNA: ENSG00000268237
U70_x_st	0.435384	0.0378	-2.64097	-4.03084	-0.674249		HAcaBox: U70
U50B_x_st	0.436292	0.038	-2.63719	-4.03609	-0.970352		CDBox: U50B
ENSG00000239128_x_st	0.436292	0.038	-2.63687	-4.03653	-0.302417		snoRNA: ENSG00000239128
MI0022644_st	0.438647	0.0384	-2.62976	-4.04641	-0.373763	hsa-mir-6799
MIMAT0000773_st	0.438647	0.0384	-2.6286	-4.04802	-1.72674	hsa-miR-346
MIMAT0001413_st	0.438647	0.0385	2.6281	-4.04872	0.914801	hsa-miR-20b-5p
MIMAT0000257_st	0.438647	0.0385	-2.62781	-4.04912	-1.06666	hsa-miR-181b-5p
U49A_x_st	0.44406	0.039	-2.61712	-4.06397	-0.888599		CDBox: U49A
MI0019293_st	0.44406	0.0391	2.61623	-4.06521	0.251071	hsa-mir-5681b
gi555853_copy5_st	0.445463	0.0393	2.61264	-4.0702	0.225907		--5.8s rRNA
HBII-202_st	0.447656	0.0395	-2.60776	-4.07698	-0.253639		CDBox: HBII-202
MIMAT0027623_st	0.448352	0.0398	-2.60332	-4.08316	-0.478174	hsa-miR-6861-5p
ENSG00000238318_st	0.448352	0.0398	-2.60293	-4.0837	-0.238199		snoRNA: ENSG00000238318
MIMAT0004496_st	0.448352	0.0398	2.60286	-4.0838	1.90306	hsa-miR-23a-5p
U60_st	0.450688	0.0401	2.59778	-4.09086	0.571495		CDBox: U60
MIMAT0019021_st	0.452332	0.0403	-2.59385	-4.09632	-0.459267	hsa-miR-4487
MIMAT0019838_st	0.453503	0.0405	-2.59071	-4.1007	-0.296989	hsa-miR-4723-5p
ENSG00000238666_st	0.456543	0.0408	-2.5844	-4.10947	-0.22877		snoRNA: ENSG00000238666
ENSG00000265651_s_st	0.456543	0.0409	-2.58202	-4.11278	-0.647995		snoRNA: ENSG00000265651
U36C_s_st	0.456543	0.0409	-2.58202	-4.11278	-0.647995		CDBox: U36C
U88_st	0.456543	0.041	-2.58084	-4.11442	-0.41338		scaRna: U88
MIMAT0011778_st	0.456942	0.0411	2.57897	-4.11703	0.420412	hsa-miR-2278
MI0000455_x_st	0.458833	0.0413	-2.5747	-4.12296	-0.664339	hsa-mir-138-2
HBII-52-23_x_st	0.45961	0.0415	-2.57223	-4.1264	-2.99995		CDBox: HBII-52-23
MIMAT0027556_st	0.46216	0.0419	-2.56577	-4.1354	-0.268038	hsa-miR-6828-5p
14qII-8_x_st	0.46216	0.0419	2.56572	-4.13547	0.288882		CDBox: 14qII-8
MI0014140_st	0.463461	0.042	-2.56243	-4.14004	-0.241288	hsa-mir-3124
14qII-8_st	0.464148	0.0422	2.56013	-4.14325	0.284138		CDBox: 14qII-8
HBI-100_st	0.466059	0.0424	2.5559	-4.14914	0.325652		HAcaBox: HBI-100
ENSG00000238507_st	0.466105	0.0425	2.55375	-4.15214	0.213307		snoRNA: ENSG00000238507
MI0014187_x_st	0.466105	0.0426	2.5534	-4.15262	0.279438	hsa-mir-3158-2
ENSG00000212445_st	0.466694	0.0427	-2.55127	-4.15559	-0.284777		snoRNA: ENSG00000212445
ENSG00000238329_x_st	0.467188	0.0428	-2.54929	-4.15835	-0.408037		snoRNA: ENSG00000238329
MIMAT0019896_st	0.469	0.043	2.54524	-4.16398	0.380938	hsa-miR-4755-3p
MIMAT0003266_st	0.469038	0.0431	-2.54365	-4.1662	-1.58143	hsa-miR-598-3p
ENSG00000207407_st	0.469038	0.0432	-2.54193	-4.16859	-0.333045		snoRNA: ENSG00000207407
ENSG00000220986_st	0.469038	0.0433	-2.54159	-4.16907	-0.233712		snoRNA: ENSG00000220986
ENSG00000238515_x_st	0.470004	0.0436	-2.53497	-4.17828	-0.300788		snoRNA: ENSG00000238515
MI0001721_st	0.470004	0.0437	2.53357	-4.18025	0.328215	hsa-mir-431
MI0006311_st	0.470004	0.0438	-2.53316	-4.18082	-0.665383	hsa-mir-1225
ENSG00000222489_st	0.470004	0.0438	2.53275	-4.18139	0.408898		snoRNA: ENSG00000222489
ENSG00000239000_st	0.470004	0.0438	-2.53165	-4.18292	-0.304815		snoRNA: ENSG00000239000
MIMAT0028213_st	0.470004	0.0439	-2.53129	-4.18342	-1.28799	hsa-miR-7151-3p
MIMAT0000075_st	0.470004	0.0439	2.53062	-4.18435	0.950395	hsa-miR-20a-5p
MIMAT0000280_st	0.470004	0.044	2.52955	-4.18584	1.7996	hsa-miR-223-3p
MIMAT0014979_st	0.470004	0.044	-2.52886	-4.1868	-0.286279	hsa-miR-3117-3p
U58B_x_st	0.470004	0.044	2.52823	-4.18769	1.38575		CDBox: U58B
MIMAT0015080_st	0.470148	0.0441	2.52683	-4.18963	0.473543	hsa-miR-3196
MI0023623_st	0.470929	0.0443	2.52383	-4.19381	0.279228	hsa-mir-7162
MI0000803_st	0.470929	0.0444	-2.5229	-4.19511	-0.35728	hsa-mir-330
HBII-52-10_x_st	0.470929	0.0444	-2.52177	-4.19668	-2.11177		CDBox: HBII-52-10
14qII-15_x_st	0.470929	0.0446	2.51946	-4.1999	0.324548		CDBox: 14qII-15
MIMAT0000418_st	0.470929	0.0447	-2.51811	-4.20178	-0.999417	hsa-miR-23b-3p
ENSG00000253028_st	0.470929	0.0447	2.51745	-4.20269	0.241312		snoRNA: ENSG00000253028
ENSG00000238960_x_st	0.470929	0.0447	2.51704	-4.20327	0.229184		snoRNA: ENSG00000238960
MIMAT0000452_st	0.470929	0.0449	-2.51383	-4.20774	-1.75893	hsa-miR-154-5p
MIMAT0000703_st	0.470929	0.045	-2.5128	-4.20919	-0.470369	hsa-miR-361-5p
MIMAT0027465_st	0.470929	0.045	2.5127	-4.20932	0.324804	hsa-miR-6782-3p
MIMAT0003279_st	0.470929	0.045	-2.51195	-4.21037	-0.255782	hsa-miR-611
MIMAT0002809_st	0.470929	0.0452	2.50976	-4.21342	1.09207	hsa-miR-146b-5p
MI0015843_st	0.470929	0.0452	2.5092	-4.2142	0.547983	hsa-mir-4313
MIMAT0028125_st	0.470929	0.0453	2.50744	-4.21666	0.637024	hsa-miR-7114-5p
MIMAT0027511_st	0.470929	0.0454	2.50621	-4.21837	0.924261	hsa-miR-6805-3p
MIMAT0018926_st	0.470929	0.0455	2.50429	-4.22104	1.9626	hsa-miR-378d
MI0022596_st	0.470929	0.0455	2.5037	-4.22187	0.389078	hsa-mir-6751
MIMAT0017986_st	0.470929	0.0457	2.502	-4.22423	0.949442	hsa-miR-3609
MI0015895_st	0.470929	0.0458	-2.49964	-4.22753	-0.345443	hsa-mir-4287
MI0000060_x_st	0.470929	0.0458	-2.49899	-4.22843	-0.368456	hsa-let-7a-1
MI0000748_st	0.470929	0.0459	2.49739	-4.23067	0.416163	hsa-mir-130b
MIMAT0027406_st	0.470929	0.046	2.49639	-4.23206	0.59386	hsa-miR-6753-5p
MIMAT0027594_st	0.470929	0.0462	2.49389	-4.23555	1.35724	hsa-miR-6847-5p
MIMAT0016903_st	0.470929	0.0462	2.49375	-4.23574	0.254398	hsa-miR-4273
MIMAT0000686_st	0.470929	0.0462	-2.49373	-4.23577	-3.36485	hsa-miR-34c-5p
MIMAT0002871_st	0.470929	0.0462	2.4935	-4.23608	0.410772	hsa-miR-500a-3p
MIMAT0005576_st	0.470929	0.0462	2.4928	-4.23706	0.583573	hsa-miR-1226-5p
MIMAT0027474_st	0.470929	0.0463	-2.49212	-4.23801	-1.17804	hsa-miR-6787-5p
MI0001652_st	0.470929	0.0463	-2.49192	-4.23829	-0.363343	hsa-mir-450a-1
MI0017320_st	0.470929	0.0463	2.49119	-4.23931	0.389442	hsa-mir-1343
MIMAT0028226_st	0.470929	0.0464	-2.49017	-4.24073	-0.452376	hsa-miR-7158-5p
ENSG00000238799_x_st	0.47328	0.0468	-2.48378	-4.24964	-0.227964		snoRNA: ENSG00000238799
ENSG00000238612_st	0.47328	0.0468	-2.48357	-4.24993	-0.253069		snoRNA: ENSG00000238612
MIMAT0007881_st	0.47328	0.0469	2.48293	-4.25082	0.841087	hsa-miR-1908-5p
U23_x_st	0.47328	0.0471	-2.4786	-4.25687	-0.960461		HAcaBox: U23
MI0000114_st	0.47328	0.0473	-2.47586	-4.26069	-0.298527	hsa-mir-107
MI0003644_st	0.47328	0.0475	-2.47316	-4.26445	-0.226749	hsa-mir-630
MIMAT0027575_st	0.47328	0.0478	2.46768	-4.27208	0.506083	hsa-miR-6836-3p
MIMAT0000093_st	0.47328	0.0479	2.46718	-4.27279	0.578057	hsa-miR-93-5p
ENSG00000212589_st	0.47328	0.0479	-2.46668	-4.27349	-0.216731		snoRNA: ENSG00000212589
MIMAT0016874_st	0.47328	0.0479	2.46627	-4.27406	0.850543	hsa-miR-4321
MI0000746_st	0.47328	0.0479	-2.46626	-4.27407	-0.329398	hsa-mir-99b
U13_x_st	0.47328	0.048	-2.46589	-4.2746	-0.738051		CDBox: U13
MIMAT0007889_st	0.47328	0.048	2.46582	-4.27469	0.285707	hsa-miR-1914-5p
MI0000107_x_st	0.47328	0.048	-2.46526	-4.27547	-0.477121	hsa-mir-29b-2
ENSG00000266834_s_st	0.47328	0.0481	2.46459	-4.27641	0.310545		snoRNA: ENSG00000266834
U24_s_st	0.47328	0.0481	2.46459	-4.27641	0.310545		CDBox: U24
MIMAT0015052_st	0.47328	0.0481	-2.46327	-4.27825	-1.62646	hsa-miR-3175
MI0003166_s_st	0.47328	0.0484	2.45933	-4.28373	0.362841	hsa-mir-520g
MI0003175_s_st	0.47328	0.0484	2.45933	-4.28373	0.362841	hsa-mir-520h
MIMAT0000070_st	0.47328	0.0484	2.45864	-4.28471	0.677253	hsa-miR-17-5p
MIMAT0027038_st	0.47328	0.0485	2.45787	-4.28577	0.964006	hsa-miR-1343-5p
MIMAT0019710_st	0.47328	0.0485	-2.45766	-4.28606	-0.660017	hsa-miR-4648
MIMAT0011775_st	0.47328	0.0487	-2.45426	-4.29081	-2.09477	hsa-miR-2276-3p
E2_st	0.47328	0.0487	-2.45417	-4.29094	-0.426912		HAcaBox: E2
MIMAT0028227_st	0.47328	0.0488	-2.45392	-4.29128	-0.288555	hsa-miR-7158-3p
MIMAT0025452_st	0.47328	0.0488	-2.45376	-4.29151	-0.267036	hsa-miR-548ay-5p
MIMAT0004946_st	0.47328	0.0488	-2.45318	-4.29232	-0.648825	hsa-miR-744-3p
MIMAT0003257_st	0.47328	0.049	2.44985	-4.29696	2.04777	hsa-miR-550a-3p
ACA33_st	0.47328	0.0492	-2.44762	-4.30007	-0.823931		HAcaBox: ACA33
MIMAT0027424_st	0.47328	0.0492	-2.4471	-4.3008	-0.558776	hsa-miR-6762-5p
MI0006389_st	0.47328	0.0492	-2.44686	-4.30114	-0.287819	hsa-mir-1255a
ENSG00000253049_st	0.47328	0.0493	2.446	-4.30233	0.275866		snoRNA: ENSG00000253049
MIMAT0004591_st	0.47328	0.0493	-2.44573	-4.3027	-3.01907	hsa-miR-124-5p
MIMAT0004696_st	0.47328	0.0496	-2.4415	-4.30862	-1.0683	hsa-miR-323a-5p
ACA49_st	0.47328	0.0496	-2.44144	-4.30869	-0.910484		HAcaBox: ACA49
ENSG00000238821_x_st	0.47328	0.0498	2.43789	-4.31365	0.365642		snoRNA: ENSG00000238821
HBII-85-5_x_st	0.47328	0.0499	-2.43751	-4.31417	-1.07239		CDBox: HBII-85-5
HBII-85-7_x_st	0.47328	0.0499	-2.43751	-4.31417	-1.07239		CDBox: HBII-85-7
MIMAT0000453_st	0.47328	0.0499	2.43692	-4.315	0.348989	hsa-miR-154-3p
snR39B_st	0.47328	0.0499	2.43667	-4.31535	0.449084		CDBox: snR39B
MIMAT0019805_st	0.47328	0.05	-2.43627	-4.31591	-0.210841	hsa-miR-4705
MIMAT0025465_st	0.47328	0.05	2.43572	-4.31667	0.215414	hsa-miR-6504-3p
HBII-52-32_x_st	0.47328	0.05	-2.43537	-4.31716	-3.56042		CDBox: HBII-52-32
MIMAT0027478_st	0.47328	0.05	2.43524	-4.31735	1.19453	hsa-miR-6789-5p
mgU6-77_st	0.47328	0.05	2.43491	-4.3178	0.328244		CDBox: mgU6-77
MI0016904_x_st	0.47328	0.0501	2.43442	-4.31849	0.246122	hsa-mir-548am
MI0000069_st	0.47328	0.0501	2.43414	-4.31888	0.329788	hsa-mir-15a
MI0016776_st	0.47328	0.0501	2.4338	-4.31935	0.561408	hsa-mir-4436a
ENSG00000238889_st	0.47328	0.0502	2.43317	-4.32023	0.302673		snoRNA: ENSG00000238889
U70D_st	0.47328	0.0502	2.4322	-4.32158	0.390721		HAcaBox: U70D
MI0006345_st	0.47328	0.0503	2.43109	-4.32314	0.248745	hsa-mir-548j
ENSG00000207171_x_st	0.47328	0.0503	2.43065	-4.32375	0.240926		snoRNA: ENSG00000207171
HBII-52-33_x_st	0.47328	0.0504	-2.42915	-4.32583	-2.68236		CDBox: HBII-52-33
MIMAT0027495_st	0.47328	0.0505	2.42781	-4.32771	0.769308	hsa-miR-6797-3p
HBII-336_st	0.47328	0.0505	2.42772	-4.32784	0.463692		CDBox: HBII-336
MIMAT0028113_st	0.47328	0.0508	2.42446	-4.33239	0.961098	hsa-miR-7108-5p
MIMAT0025855_st	0.47328	0.0508	2.42413	-4.33284	1.23708	hsa-miR-6723-5p
MI0017282_st	0.47328	0.0508	2.42342	-4.33383	0.389933	hsa-mir-4654
MIMAT0019776_st	0.47328	0.0509	-2.42236	-4.33532	-0.363554	hsa-miR-1343-3p
MIMAT0003238_st	0.47328	0.051	-2.42189	-4.33596	-0.29911	hsa-miR-573
ACA43_st	0.47328	0.0511	2.42015	-4.3384	0.555358		HAcaBox: ACA43
MI0000472_st	0.47328	0.0511	-2.41986	-4.3388	-0.632525	hsa-mir-127
MIMAT0022260_st	0.47328	0.0511	-2.41965	-4.33909	-0.577462	hsa-miR-5572
ENSG00000238843_x_st	0.474468	0.0513	-2.41682	-4.34305	-0.266527		snoRNA: ENSG00000238843
MIMAT0025459_st	0.476543	0.0516	-2.41263	-4.34889	-0.334896	hsa-miR-6501-3p
HBII-52-23_st	0.476898	0.0517	-2.41108	-4.35105	-2.95421		CDBox: HBII-52-23
MIMAT0006765_st	0.480042	0.0521	2.4053	-4.35912	1.32405	hsa-miR-1825
U28_x_st	0.480105	0.0522	2.4042	-4.36065	0.786094		CDBox: U28
MI0016823_st	0.480464	0.0523	-2.40265	-4.36281	-0.270698	hsa-mir-4472-1
MI0020345_st	0.481004	0.0525	2.40015	-4.3663	0.215704	hsa-mir-6068
MIMAT0018068_st	0.481004	0.0525	2.39983	-4.36675	1.34947	hsa-miR-3648
ENSG00000221300_x_st	0.485206	0.0531	-2.39251	-4.37696	-0.234947		snoRNA: ENSG00000221300
MIMAT0004588_st	0.485945	0.0533	-2.38953	-4.38111	-2.47563	hsa-miR-27b-5p
MIMAT0027436_st	0.485945	0.0533	2.38941	-4.38128	0.610231	hsa-miR-6768-5p
MI0016410_st	0.486583	0.0536	2.38534	-4.38696	0.489971	hsa-mir-3907
MIMAT0022726_st	0.486583	0.0536	2.38491	-4.38756	0.258739	hsa-miR-1306-5p
ENSG00000252083_x_st	0.486583	0.0536	2.38476	-4.38777	0.335262		snoRNA: ENSG00000252083
MIMAT0003308_st	0.486583	0.0537	2.38361	-4.38938	0.816839	hsa-miR-638
MIMAT0000253_st	0.486583	0.0537	2.3835	-4.38953	2.77257	hsa-miR-10a-5p
MIMAT0003294_st	0.487116	0.0538	-2.38172	-4.39201	-1.89591	hsa-miR-625-5p
MIMAT0026742_st	0.488628	0.0541	-2.37845	-4.39657	-0.283178	hsa-miR-1266-3p
U31_x_st	0.488628	0.0543	-2.37628	-4.3996	-0.814219		CDBox: U31
MIMAT0027530_st	0.488628	0.0543	-2.37515	-4.40118	-0.386857	hsa-miR-6815-5p
MI0019302_st	0.488628	0.0544	-2.37404	-4.40274	-0.271782	hsa-mir-5695
U49A_s_st	0.488628	0.0545	2.37358	-4.40337	0.689236		CDBox: U49A
U49B_s_st	0.488628	0.0545	2.37358	-4.40337	0.689236		CDBox: U49B
MI0025921_st	0.491262	0.0548	2.36855	-4.41038	0.216635	hsa-mir-8085
U51_st	0.491262	0.0549	-2.36757	-4.41176	-0.782142		CDBox: U51
MIMAT0027464_st	0.491262	0.055	-2.36675	-4.4129	-1.42433	hsa-miR-6782-5p
MI0014182_st	0.491977	0.0551	2.36472	-4.41573	0.426321	hsa-mir-3154
MIMAT0006789_st	0.492155	0.0552	-2.36349	-4.41745	-0.215726	hsa-miR-1468-5p
HBII-52-48_st	0.492605	0.0554	-2.3611	-4.42079	-2.41233		CDBox: HBII-52-48
MI0016861_st	0.492605	0.0555	-2.36022	-4.42201	-0.28848	hsa-mir-4419b
MIMAT0019027_st	0.492605	0.0555	-2.35992	-4.42243	-0.801431	hsa-miR-4492
MIMAT0010497_st	0.492849	0.0556	-2.3586	-4.42428	-0.249534	hsa-miR-759
MI0022729_st	0.492913	0.0558	2.35614	-4.42771	0.339844	hsa-mir-6882
MIMAT0028111_st	0.492913	0.0558	2.35581	-4.42816	1.12091	hsa-miR-7107-5p
MI0006352_st	0.492913	0.0558	2.35561	-4.42844	0.252003	hsa-mir-1290
ACA2a_st	0.493059	0.0559	-2.35444	-4.43008	-0.401435		HAcaBox: ACA2a
ACA68_st	0.493184	0.056	-2.35329	-4.43167	-0.262999		HAcaBox: ACA68
MI0016872_st	0.493441	0.0561	2.35196	-4.43353	0.215173	hsa-mir-4508
MI0000095_st	0.493579	0.0562	2.35076	-4.4352	0.487129	hsa-mir-93
HBII-95_st	0.493579	0.0564	-2.34811	-4.4389	-0.677639		CDBox: HBII-95
MIMAT0026720_st	0.493579	0.0565	-2.34654	-4.44109	-0.537306	hsa-miR-887-5p
MI0000478_st	0.493579	0.0565	2.34645	-4.44122	0.451325	hsa-mir-149
MI0003146_x_st	0.493579	0.0566	-2.346	-4.44184	-0.31635	hsa-mir-520f
ENSG00000252387_x_st	0.493579	0.0566	-2.34509	-4.44312	-0.386163		snoRNA: ENSG00000252387
ENSG00000201042_s_st	0.493579	0.0567	-2.34405	-4.44457	-1.31588		snoRNA: ENSG00000201042
SNORA38B_s_st	0.493579	0.0567	-2.34405	-4.44457	-1.31588		HAcaBox: SNORA38B
U29_st	0.493579	0.0568	-2.34319	-4.44576	-0.624023		CDBox: U29
MIMAT0019064_st	0.493651	0.057	-2.34091	-4.44894	-1.01944	hsa-miR-4525
MIMAT0027672_st	0.493651	0.0571	2.33961	-4.45076	0.830084	hsa-miR-6886-5p
MIMAT0003264_st	0.493651	0.0572	-2.33853	-4.45227	-0.296051	hsa-miR-596
MI0016686_s_st	0.493651	0.0572	2.33837	-4.45248	0.506326	hsa-mir-550b-1
MI0016687_s_st	0.493651	0.0572	2.33837	-4.45248	0.506326	hsa-mir-550b-2
MIMAT0003243_st	0.495531	0.0575	-2.33468	-4.45763	-0.279961	hsa-miR-578
HBII-85-2_x_st	0.496351	0.0577	-2.3319	-4.46151	-1.0812		CDBox: HBII-85-2
MI0016816_st	0.496351	0.0577	2.33161	-4.46191	0.222322	hsa-mir-4465
ENSG00000252582_st	0.497629	0.0579	-2.32882	-4.46581	-0.265057		snoRNA: ENSG00000252582
MI0009982_s_st	0.49891	0.0582	2.32509	-4.471	0.283174	hsa-mir-1972-1
MI0015977_s_st	0.49891	0.0582	2.32509	-4.471	0.283174	hsa-mir-1972-2
U81_x_st	0.499303	0.0583	2.32359	-4.4731	0.722901		CDBox: U81
ENSG00000252765_x_st	0.500172	0.0586	2.32084	-4.47694	0.314656		snoRNA: ENSG00000252765
MIMAT0025848_st	0.500172	0.0586	-2.32047	-4.47744	-0.708092	hsa-miR-6511b-3p
MIMAT0004748_st	0.50219	0.0589	-2.31664	-4.4828	-0.791144	hsa-miR-423-5p
MIMAT0031015_st	0.503014	0.0592	-2.31331	-4.48743	-0.220793	hsa-miR-8088
MIMAT0004926_st	0.503014	0.0592	2.3128	-4.48814	0.51721	hsa-miR-708-5p
MIMAT0009206_st	0.503014	0.0592	-2.31268	-4.48831	-0.244053	hsa-miR-2113
ENSG00000238569_st	0.504798	0.0596	-2.30837	-4.49431	-0.238272		snoRNA: ENSG00000238569
MI0000456_st	0.504798	0.0596	-2.30759	-4.4954	-0.265802	hsa-mir-140
MIMAT0027540_st	0.504798	0.0597	2.30735	-4.49573	0.933385	hsa-miR-6820-5p
MIMAT0016921_st	0.504939	0.0598	2.30568	-4.49807	0.407135	hsa-miR-4290
MI0015899_st	0.504939	0.0598	-2.30532	-4.49857	-0.217791	hsa-mir-4290
ENSG00000252461_x_st	0.509529	0.0605	2.29786	-4.50897	0.42576		snoRNA: ENSG00000252461
ENSG00000201809_st	0.510155	0.0606	-2.29603	-4.51152	-0.294202		snoRNA: ENSG00000201809
MIMAT0031016_st	0.510155	0.0608	2.29421	-4.51405	0.860323	hsa-miR-8089
MI0017879_st	0.510155	0.0608	-2.29378	-4.51465	-0.2397	hsa-mir-5011
MI0003778_st	0.510155	0.0608	-2.29333	-4.51529	-0.225498	hsa-mir-320c-1
ENSG00000238686_st	0.510622	0.061	2.29176	-4.51748	0.474066		snoRNA: ENSG00000238686
MI0022708_st	0.511786	0.0612	2.28869	-4.52175	0.389849	hsa-mir-6861
MI0022604_st	0.511786	0.0613	-2.28825	-4.52236	-0.313485	hsa-mir-6759
MIMAT0000252_st	0.511786	0.0613	-2.28739	-4.52356	-1.7951	hsa-miR-7-5p
MI0000239_st	0.514475	0.0618	-2.28219	-4.5308	-0.245035	hsa-mir-197
MIMAT0027574_st	0.514475	0.0619	-2.28104	-4.53241	-1.29824	hsa-miR-6836-5p
MIMAT0005458_st	0.514475	0.062	-2.28023	-4.53354	-0.82837	hsa-miR-1224-5p
MI0017415_x_st	0.514475	0.0623	-2.27645	-4.5388	-0.287759	hsa-mir-4773-1
ENSG00000251858_st	0.514475	0.0623	-2.27616	-4.53921	-0.305862		snoRNA: ENSG00000251858
ACA23_st	0.514475	0.0623	2.27562	-4.53997	0.34767		HAcaBox: ACA23
ENSG00000253047_st	0.514475	0.0626	2.27236	-4.5445	0.254027		snoRNA: ENSG00000253047
MIMAT0027408_st	0.514475	0.0627	-2.27199	-4.54501	-1.54727	hsa-miR-6754-5p
MIMAT0031178_st	0.514475	0.0629	-2.26982	-4.54804	-2.61975	hsa-miR-7975
HBII-52-1_x_st	0.514475	0.0629	-2.26977	-4.54811	-0.658304		CDBox: HBII-52-1
MIMAT0018003_st	0.514475	0.0629	2.2697	-4.54821	0.605912	hsa-miR-3622a-5p
MIMAT0004501_st	0.514475	0.063	2.2682	-4.5503	1.54973	hsa-miR-27a-5p
MIMAT0002876_st	0.514475	0.0631	2.26669	-4.55239	1.39771	hsa-miR-505-3p
ENSG00000238694_x_st	0.514475	0.0631	2.26666	-4.55244	0.196418		snoRNA: ENSG00000238694
HBII-85-3_x_st	0.514475	0.0631	-2.2666	-4.55253	-1.56296		CDBox: HBII-85-3
HBII-85-9_x_st	0.514475	0.0631	-2.2666	-4.55253	-1.56296		CDBox: HBII-85-9
MI0022715_st	0.514475	0.0631	2.26649	-4.55268	0.401744	hsa-mir-6868
MIMAT0003217_st	0.514475	0.0632	-2.26543	-4.55416	-0.33068	hsa-miR-554
ENSG00000252727_st	0.514475	0.0633	-2.26484	-4.55498	-0.323829		snoRNA: ENSG00000252727
MI0006411_x_st	0.514475	0.0633	2.26457	-4.55535	0.393285	hsa-mir-548h-1
MI0016817_st	0.514475	0.0634	2.26347	-4.55688	0.582573	hsa-mir-4466
MI0015995_st	0.514475	0.0635	2.26258	-4.55812	0.311868	hsa-mir-3605
HBII-52-31_x_st	0.514475	0.0635	-2.26225	-4.55858	-2.06104		CDBox: HBII-52-31
MI0000443_s_st	0.514475	0.0637	-2.26047	-4.56106	-4.92355	hsa-mir-124-1
MI0000444_s_st	0.514475	0.0637	-2.26047	-4.56106	-4.92355	hsa-mir-124-2
MI0000445_s_st	0.514475	0.0637	-2.26047	-4.56106	-4.92355	hsa-mir-124-3
MIMAT0000753_st	0.514831	0.0638	-2.25909	-4.56298	-1.03337	hsa-miR-342-3p
MIMAT0000415_st	0.516401	0.0641	-2.25595	-4.56735	-0.692836	hsa-let-7i-5p
MI0022626_st	0.516401	0.0641	-2.25515	-4.56846	-0.261052	hsa-mir-6781
MI0006345_x_st	0.520539	0.0647	2.24853	-4.57769	0.217984	hsa-mir-548j
HBII-52-48_x_st	0.52171	0.065	-2.24604	-4.58115	-2.28411		CDBox: HBII-52-48
MIMAT0018001_st	0.52209	0.0652	2.24387	-4.58417	0.549595	hsa-miR-3620-3p
MI0003628_st	0.52209	0.0652	2.2433	-4.58497	0.439463	hsa-mir-615
MI0017341_st	0.52209	0.0653	2.24248	-4.5861	0.436498	hsa-mir-4708
MIMAT0000437_st	0.52209	0.0653	2.24204	-4.58671	0.714243	hsa-miR-145-5p
MIMAT0005939_st	0.522249	0.0654	2.24088	-4.58832	1.24439	hsa-miR-1281
MIMAT0027642_st	0.522249	0.0656	-2.23945	-4.59033	-0.374445	hsa-miR-6871-5p
ENSG00000239063_x_st	0.522249	0.0656	2.23923	-4.59062	0.326679		snoRNA: ENSG00000239063
ENSG00000201810_st	0.522966	0.0657	2.23738	-4.5932	0.279136		snoRNA: ENSG00000201810
MIMAT0019053_st	0.52564	0.0662	2.23285	-4.59951	0.45066	hsa-miR-4516
MI0016430_st	0.526087	0.0664	2.23069	-4.6025	0.275315	hsa-mir-3923
ENSG00000252175_s_st	0.526087	0.0666	2.22831	-4.60581	0.430825		snoRNA: ENSG00000252175
ENSG00000269160_s_st	0.526087	0.0666	2.22831	-4.60581	0.430825		snoRNA: ENSG00000269160
MIMAT0000737_st	0.526087	0.0667	-2.2275	-4.60695	-1.09656	hsa-miR-382-5p
MIMAT0003339_st	0.526087	0.0667	-2.22688	-4.60781	-1.29561	hsa-miR-421
ENSG00000239116_st	0.526087	0.0668	2.22643	-4.60843	0.245185		snoRNA: ENSG00000239116
MIMAT0004986_st	0.526087	0.0668	2.22624	-4.60869	0.502307	hsa-miR-943
MIMAT0005871_st	0.528039	0.0671	-2.22273	-4.61359	-0.912298	hsa-miR-1207-5p
MI0016429_st	0.528341	0.0672	-2.22146	-4.61534	-0.350385	hsa-mir-3922
ACA3-2_x_st	0.530167	0.0676	2.21776	-4.62049	0.569153		HAcaBox: ACA3-2
MI0022574_st	0.530167	0.0676	2.2169	-4.62169	0.598046	hsa-mir-6729
MI0003574_st	0.530167	0.0677	2.21643	-4.62234	0.342811	hsa-mir-568
MI0003653_st	0.530917	0.0679	2.21457	-4.62493	0.390974	hsa-mir-638
MI0006340_st	0.53318	0.0682	-2.21066	-4.63036	-0.183483	hsa-mir-1207
MIMAT0000422_st	0.533614	0.0684	-2.20899	-4.63268	-5.03967	hsa-miR-124-3p
ENSG00000238858_st	0.533614	0.0684	-2.20839	-4.63352	-0.20506		snoRNA: ENSG00000238858
MIMAT0017997_st	0.535711	0.0689	-2.20366	-4.6401	-0.658654	hsa-miR-3617-5p
MIMAT0014986_st	0.535711	0.069	-2.20285	-4.64122	-0.933065	hsa-miR-3124-5p
MI0022645_x_st	0.535711	0.069	2.20232	-4.64196	0.827495	hsa-mir-6800
MIMAT0019071_st	0.535711	0.0691	2.20154	-4.64304	1.12755	hsa-miR-4532
MI0003625_st	0.535711	0.0692	2.20067	-4.64424	0.288944	hsa-mir-612
MI0006381_st	0.535711	0.0692	-2.20053	-4.64444	-0.24106	hsa-mir-1246
MI0000103_st	0.535727	0.0693	2.19967	-4.64564	0.247994	hsa-mir-101-1
MIMAT0004602_st	0.538599	0.0697	-2.19496	-4.65219	-0.349701	hsa-miR-125a-3p
MIMAT0000440_st	0.538599	0.07	-2.19249	-4.65562	-0.27051	hsa-miR-191-5p
MIMAT0018993_st	0.538599	0.07	2.19198	-4.65633	0.777967	hsa-miR-4466
U23_st	0.538599	0.07	-2.19185	-4.6565	-0.671574		HAcaBox: U23
MIMAT0000082_st	0.538599	0.0701	-2.19166	-4.65677	-0.2664	hsa-miR-26a-5p
MI0005714_st	0.538762	0.0702	2.19061	-4.65822	0.284276	hsa-mir-922
ENSG00000252071_st	0.544891	0.071	-2.18165	-4.67068	-0.232853		snoRNA: ENSG00000252071
ENSG00000239077_st	0.544891	0.0711	-2.18082	-4.67182	-0.204601		snoRNA: ENSG00000239077
MIMAT0016868_st	0.54712	0.0716	-2.17631	-4.67808	-0.291461	hsa-miR-4314
MI0014139_st	0.54712	0.0716	2.17624	-4.67818	0.599207	hsa-mir-3123
MIMAT0004498_st	0.547404	0.0717	2.17504	-4.67985	1.74428	hsa-miR-25-5p
ENSG00000238594_x_st	0.547847	0.0718	-2.17363	-4.6818	-0.235633		snoRNA: ENSG00000238594
ENSG00000253047_x_st	0.548506	0.072	2.17195	-4.68414	0.248537		snoRNA: ENSG00000253047
MIMAT0024599_st	0.548761	0.0721	2.17079	-4.68574	1.44655	hsa-miR-6126
MIMAT0019045_st	0.550309	0.0724	-2.16795	-4.68969	-0.506993	hsa-miR-4508
MIMAT0019841_st	0.551767	0.0727	-2.16504	-4.69372	-0.319769	hsa-miR-4724-5p
MIMAT0004601_st	0.551767	0.0728	2.16441	-4.6946	0.269264	hsa-miR-145-3p
U38A_st	0.551884	0.0729	-2.16295	-4.69663	-0.763937		CDBox: U38A
U74_x_st	0.551884	0.0729	-2.16262	-4.69708	-0.966116		CDBox: U74
MIMAT0005788_st	0.552024	0.073	-2.16162	-4.69846	-0.350065	hsa-miR-513b-5p
MIMAT0027572_st	0.552047	0.0733	2.15957	-4.70131	2.25149	hsa-miR-6780b-5p
MI0000454_st	0.552047	0.0733	-2.15889	-4.70225	-0.292119	hsa-mir-137
MIMAT0018940_st	0.552047	0.0734	2.15851	-4.70278	0.310214	hsa-miR-4425
MIMAT0027542_st	0.552047	0.0734	2.15792	-4.70359	0.761991	hsa-miR-6821-5p
MI0006435_st	0.552047	0.0736	-2.15653	-4.70553	-0.296852	hsa-mir-1255b-1
U108_st	0.552047	0.0737	-2.15525	-4.7073	-0.887385		HAcaBox: U108
U108_x_st	0.552047	0.0737	-2.15525	-4.7073	-0.887385		HAcaBox: U108
mgU12-22-U4-8_x_st	0.552047	0.074	-2.1524	-4.71125	-0.602633		scaRna: mgU12-22-U4-8
MI0000772_x_st	0.552047	0.0741	2.15108	-4.71308	0.249764	hsa-mir-302b
MI0017259_st	0.552047	0.0742	2.15069	-4.71362	0.558815	hsa-mir-4632
MIMAT0005572_st	0.552047	0.0743	-2.14939	-4.71543	-0.955481	hsa-miR-1225-5p
MIMAT0022691_st	0.552047	0.0744	2.14876	-4.7163	0.716601	hsa-miR-197-5p
ENSG00000206878_st	0.552047	0.0744	-2.1487	-4.71638	-0.198595		snoRNA: ENSG00000206878
MI0017408_st	0.552047	0.0746	2.14688	-4.71891	0.649274	hsa-mir-4767
MIMAT0027616_st	0.552047	0.0746	2.14613	-4.71995	0.59154	hsa-miR-6858-5p
MIMAT0018932_st	0.552047	0.0747	2.14591	-4.72025	0.748916	hsa-miR-378f
MI0005763_s_st	0.552047	0.0747	2.14523	-4.72119	0.523419	hsa-mir-941-1
MI0005764_s_st	0.552047	0.0747	2.14523	-4.72119	0.523419	hsa-mir-941-2
MI0005765_s_st	0.552047	0.0747	2.14523	-4.72119	0.523419	hsa-mir-941-3
MI0005766_s_st	0.552047	0.0747	2.14523	-4.72119	0.523419	hsa-mir-941-4
ENSG00000222937_st	0.552047	0.0748	2.14427	-4.72252	0.258946		snoRNA: ENSG00000222937
MI0022666_st	0.552047	0.0749	2.14371	-4.7233	0.415647	hsa-mir-6821
MI0017386_st	0.552047	0.075	2.14275	-4.72462	0.330286	hsa-mir-4747
MIMAT0003316_st	0.552047	0.0752	-2.14114	-4.72685	-0.200083	hsa-miR-646
MIMAT0015054_st	0.552047	0.0752	-2.14096	-4.72711	-0.632283	hsa-miR-3177-3p
MIMAT0019865_st	0.552047	0.0752	-2.1407	-4.72746	-0.455133	hsa-miR-3064-3p
MIMAT0000085_st	0.552638	0.0754	2.13914	-4.72962	0.513145	hsa-miR-28-5p
U65_st	0.553222	0.0757	-2.1363	-4.73357	-0.530236		HAcaBox: U65
MI0006408_st	0.553222	0.0757	-2.13589	-4.73414	-0.25548	hsa-mir-1272
U21_st	0.553222	0.0758	-2.13529	-4.73496	-0.559293		CDBox: U21
MIMAT0006790_st	0.553222	0.0758	2.13523	-4.73504	0.274264	hsa-miR-675-3p
MI0015837_st	0.554538	0.076	2.13274	-4.7385	0.194421	hsa-mir-4309
14qI-1_st	0.5547	0.0761	-2.13174	-4.73987	-0.196594		CDBox: 14qI-1
MI0003821_s_st	0.556198	0.0765	2.12824	-4.74473	0.359922	hsa-mir-1185-2
MI0003844_s_st	0.556198	0.0765	2.12824	-4.74473	0.359922	hsa-mir-1185-1
MIMAT0018190_st	0.557285	0.0768	-2.12555	-4.74845	-0.488092	hsa-miR-3916
MIMAT0000226_st	0.557285	0.0768	2.12527	-4.74883	2.35718	hsa-miR-196a-5p
MI0022961_st	0.557824	0.077	-2.12351	-4.75127	-0.185168	hsa-mir-7110
MIMAT0000103_st	0.557824	0.0771	2.12291	-4.75211	0.600973	hsa-miR-106a-5p
SNORA11C_st	0.557824	0.0772	2.12224	-4.75304	0.211304		HAcaBox: SNORA11C
MI0003757_st	0.558107	0.0773	-2.1211	-4.75462	-0.221117	hsa-mir-758
MIMAT0005872_st	0.558539	0.0777	2.11757	-4.7595	0.202619	hsa-miR-1207-3p
ENSG00000206958_x_st	0.558539	0.0777	2.11702	-4.76026	0.229729		snoRNA: ENSG00000206958
MI0006323_s_st	0.558539	0.0778	2.11674	-4.76065	0.526184	hsa-mir-1233-1
MI0015973_s_st	0.558539	0.0778	2.11674	-4.76065	0.526184	hsa-mir-1233-2
ENSG00000201810_x_st	0.558539	0.0778	2.11666	-4.76075	0.224163		snoRNA: ENSG00000201810
MIMAT0015030_st	0.558909	0.0779	-2.11525	-4.7627	-0.649993	hsa-miR-3156-5p
MI0006653_st	0.558909	0.078	-2.11464	-4.76355	-0.253122	hsa-mir-1322
MIMAT0019916_st	0.559624	0.0782	-2.11295	-4.76589	-0.328495	hsa-miR-4765
MIMAT0019794_st	0.56098	0.0784	-2.11044	-4.76935	-0.232072	hsa-miR-4699-5p
ENSG00000206977_st	0.56234	0.0787	-2.10794	-4.77282	-0.19568		snoRNA: ENSG00000206977
MI0000088_x_st	0.562785	0.0789	2.1066	-4.77467	0.231754	hsa-mir-30a
MI0017444_st	0.562998	0.079	2.10556	-4.77611	0.329639	hsa-mir-4797
HBII-13_st	0.563324	0.0791	-2.10438	-4.77774	-2.44393		CDBox: HBII-13
MIMAT0026722_st	0.563576	0.0792	-2.10329	-4.77924	-0.226511	hsa-miR-208b-5p
MI0022645_st	0.565758	0.0796	2.09975	-4.78413	0.798775	hsa-mir-6800
MIMAT0022925_st	0.565797	0.0798	2.09842	-4.78598	0.323129	hsa-miR-503-3p
ENSG00000252765_st	0.565797	0.0798	2.09817	-4.78631	0.225407		snoRNA: ENSG00000252765
ENSG00000252190_st	0.566576	0.0801	2.09543	-4.79011	0.38824		snoRNA: ENSG00000252190
MI0000743_st	0.566576	0.0801	-2.09518	-4.79045	-0.741059	hsa-mir-34c
MI0000103_x_st	0.566576	0.0802	2.0949	-4.79084	0.252721	hsa-mir-101-1
MIMAT0018960_st	0.568409	0.0805	2.09182	-4.79509	0.406149	hsa-miR-4442
MIMAT0002806_st	0.56851	0.0806	-2.09074	-4.79659	-0.838579	hsa-miR-490-3p
MIMAT0019075_st	0.56851	0.0807	2.0897	-4.79802	0.37183	hsa-miR-4535
MIMAT0004948_st	0.56851	0.0808	-2.08942	-4.79841	-1.13233	hsa-miR-885-3p
MIMAT0027559_st	0.568654	0.0809	2.08814	-4.80018	0.403596	hsa-miR-6829-3p
MI0015878_st	0.568654	0.081	2.08772	-4.80075	0.532127	hsa-mir-4270
MIMAT0027417_st	0.569576	0.0812	2.08581	-4.8034	0.25881	hsa-miR-6758-3p
MIMAT0016881_st	0.570337	0.0814	2.08397	-4.80593	0.234001	hsa-miR-4260
MI0000760_st	0.570337	0.0815	-2.08285	-4.80748	-0.309364	hsa-mir-361
ENSG00000238858_x_st	0.570337	0.0817	-2.08151	-4.80934	-0.184305		snoRNA: ENSG00000238858
MI0014251_st	0.570337	0.0817	-2.08116	-4.80982	-0.24153	hsa-mir-514b
MI0016800_st	0.570337	0.0817	-2.08108	-4.80992	-0.203365	hsa-mir-4454
MIMAT0027389_st	0.571287	0.0819	-2.07914	-4.8126	-0.245352	hsa-miR-6744-5p
MI0015881_st	0.571612	0.0822	-2.07698	-4.81558	-0.188708	hsa-mir-4273
ENSG00000252502_st	0.571612	0.0822	2.07664	-4.81605	0.308506		snoRNA: ENSG00000252502
HBII-234_st	0.571612	0.0822	-2.07648	-4.81627	-0.242773		CDBox: HBII-234
MIMAT0003317_st	0.573013	0.0826	2.07351	-4.82036	0.49539	hsa-miR-647
MIMAT0022496_st	0.573013	0.0827	2.07267	-4.82153	0.300364	hsa-miR-5703
MI0014198_st	0.573013	0.0829	2.07084	-4.82405	0.240521	hsa-mir-3167
MIMAT0000760_st	0.573013	0.083	-2.06996	-4.82526	-0.970779	hsa-miR-331-3p
MIMAT0019869_st	0.573013	0.083	2.0699	-4.82534	0.367582	hsa-miR-4740-5p
ENSG00000200652_x_st	0.573013	0.0831	2.06913	-4.82641	0.281594		snoRNA: ENSG00000200652
MIMAT0000421_st	0.573013	0.0831	-2.06907	-4.8265	-0.804284	hsa-miR-122-5p
ENSG00000239094_st	0.573013	0.0831	2.06877	-4.82691	0.252914		snoRNA: ENSG00000239094
MIMAT0019833_st	0.573327	0.0833	-2.06723	-4.82903	-0.432167	hsa-miR-4720-5p
ENSG00000251699_st	0.573327	0.0834	-2.0669	-4.82949	-0.184197		snoRNA: ENSG00000251699
MIMAT0023116_st	0.574677	0.0837	-2.06417	-4.83325	-0.896681	hsa-miR-5739
MI0016066_st	0.574677	0.0837	2.06373	-4.83386	0.186299	hsa-mir-3665
14qII-14_x_st	0.575093	0.0839	2.06248	-4.83559	1.08144		CDBox: 14qII-14
MI0008329_st	0.575427	0.084	2.06132	-4.83718	0.35991	hsa-mir-1908
MIMAT0003325_st	0.575595	0.0842	-2.05976	-4.83933	-0.236601	hsa-miR-662
MI0025513_x_st	0.575595	0.0843	-2.05893	-4.84047	-0.801597	hsa-mir-6516
MIMAT0019761_st	0.575595	0.0843	2.0589	-4.84051	0.278926	hsa-miR-4677-3p
MIMAT0027680_st	0.575621	0.0846	2.05644	-4.8439	1.01828	hsa-miR-6890-5p
MIMAT0003885_st	0.575621	0.0846	2.05643	-4.84392	0.357889	hsa-miR-454-3p
mgU2-19-30_st	0.575621	0.0846	-2.05587	-4.84469	-0.255675		scaRna: mgU2-19-30
MIMAT0004504_st	0.575621	0.0847	-2.05571	-4.84491	-0.433034	hsa-miR-31-3p
14qI-3_x_st	0.575621	0.0847	2.05521	-4.8456	0.95878		CDBox: 14qI-3
MIMAT0004557_st	0.575709	0.0848	2.05437	-4.84676	1.97492	hsa-miR-34a-3p
MI0022642_st	0.577383	0.0852	2.05096	-4.85145	0.87653	hsa-mir-6797
MIMAT0027531_st	0.577383	0.0853	2.05073	-4.85177	0.458831	hsa-miR-6815-3p
MIMAT0000764_st	0.577383	0.0854	2.04979	-4.85306	1.13637	hsa-miR-339-5p
MIMAT0016846_st	0.577383	0.0854	-2.04937	-4.85364	-0.208108	hsa-miR-4297
ENSG00000238843_st	0.578122	0.0857	-2.0472	-4.85662	-0.226183		snoRNA: ENSG00000238843
MI0003612_x_st	0.578122	0.0857	-2.04685	-4.85711	-0.293764	hsa-mir-548a-3
MIMAT0003311_st	0.578122	0.0859	-2.04547	-4.85901	-1.50857	hsa-miR-641
MIMAT0026478_st	0.578122	0.0861	-2.04396	-4.86109	-0.222735	hsa-miR-133a-5p
HBII-135_x_st	0.578122	0.0862	-2.04278	-4.86271	-1.36364		CDBox: HBII-135
MI0021277_st	0.578122	0.0862	-2.04266	-4.86288	-0.199563	hsa-mir-6132
MIMAT0005885_st	0.578122	0.0863	-2.04241	-4.86323	-0.180547	hsa-miR-1295a
MIMAT0018356_st	0.578122	0.0864	2.04111	-4.86502	0.279387	hsa-miR-3940-3p
MIMAT0000693_st	0.578122	0.0865	-2.04065	-4.86564	-1.2731	hsa-miR-30e-3p
MIMAT0018074_st	0.578122	0.0865	-2.04058	-4.86574	-0.203695	hsa-miR-3654
MIMAT0015022_st	0.578122	0.0866	2.03985	-4.86675	0.229927	hsa-miR-3149
MIMAT0000227_st	0.578122	0.0867	-2.03912	-4.86775	-0.758043	hsa-miR-197-3p
MIMAT0005593_st	0.578122	0.0867	2.03906	-4.86783	0.781137	hsa-miR-1238-3p
ACA67B_st	0.580439	0.0871	-2.03548	-4.87275	-0.255682		HAcaBox: ACA67B
ENSG00000252727_x_st	0.58146	0.0873	-2.03351	-4.87547	-0.411967		snoRNA: ENSG00000252727
MI0015887_st	0.582075	0.0876	2.03154	-4.87817	0.213931	hsa-mir-4279
MIMAT0029782_st	0.582075	0.0876	-2.03128	-4.87854	-0.924892	hsa-miR-7641
MI0016772_st	0.582075	0.0878	2.02957	-4.88088	0.303195	hsa-mir-4432
MIMAT0015032_st	0.582075	0.0878	2.02928	-4.88128	0.329269	hsa-miR-3158-3p
MIMAT0005873_st	0.582075	0.0879	2.02918	-4.88142	0.352206	hsa-miR-1208
ENSG00000212168_st	0.58281	0.0881	2.02756	-4.88364	0.28163		snoRNA: ENSG00000212168
MI0016826_st	0.584193	0.0884	-2.02515	-4.88695	-0.230787	hsa-mir-4474
MIMAT0019767_st	0.584769	0.0885	-2.02374	-4.8889	-0.271343	hsa-miR-4682
MIMAT0000770_st	0.5857	0.0889	-2.02115	-4.89245	-0.635617	hsa-miR-133b
MIMAT0000275_st	0.5857	0.0889	-2.02109	-4.89253	-0.436431	hsa-miR-218-5p
ENSG00000238963_st	0.5857	0.0894	2.01674	-4.89851	0.210686		snoRNA: ENSG00000238963
ENSG00000212528_st	0.5857	0.0895	-2.0162	-4.89925	-0.277266		snoRNA: ENSG00000212528
MIMAT0005577_st	0.5857	0.0895	2.01589	-4.89968	0.589938	hsa-miR-1226-3p
ENSG00000238889_x_st	0.5857	0.0895	2.01577	-4.89984	0.215592		snoRNA: ENSG00000238889
U18A_x_st	0.5857	0.0896	-2.01521	-4.90061	-0.847999		CDBox: U18A
MIMAT0019213_st	0.5857	0.0896	2.01503	-4.90086	0.909745	hsa-miR-3162-3p
ENSG00000206958_st	0.5857	0.0896	2.01476	-4.90122	0.245126		snoRNA: ENSG00000206958
MIMAT0014999_st	0.5857	0.0897	-2.01468	-4.90134	-0.318443	hsa-miR-378b
MI0000476_st	0.5857	0.0897	-2.01406	-4.90219	-0.305143	hsa-mir-138-1
MIMAT0018085_st	0.5857	0.0898	2.01361	-4.90281	1.0223	hsa-miR-3663-3p
MI0017305_st	0.5857	0.0898	2.01342	-4.90306	0.419778	hsa-mir-4674
MIMAT0022833_st	0.586769	0.0901	2.01142	-4.90582	0.243495	hsa-miR-365b-5p
MI0008330_st	0.588332	0.0904	2.00881	-4.90939	0.474724	hsa-mir-1909
MI0022679_st	0.589754	0.0907	-2.00628	-4.91287	-0.314762	hsa-mir-6834
MIMAT0023252_st	0.589754	0.0908	-2.00569	-4.91368	-0.399532	hsa-miR-5787
MIMAT0022299_st	0.590046	0.0909	2.00463	-4.91512	0.366639	hsa-miR-5590-5p
MIMAT0022709_st	0.590132	0.0911	2.00318	-4.91712	0.542376	hsa-miR-652-5p
ENSG00000238841_x_st	0.590132	0.0912	-2.00268	-4.9178	-0.180292		snoRNA: ENSG00000238841
MIMAT0022696_st	0.590132	0.0913	2.00207	-4.91864	0.254649	hsa-miR-301a-5p
U58A_x_st	0.590132	0.0914	2.00117	-4.91987	0.384351		CDBox: U58A
ENSG00000207002_x_st	0.590132	0.0914	2.00105	-4.92004	0.502173		snoRNA: ENSG00000207002
HBII-13_x_st	0.592139	0.0918	-1.99793	-4.92432	-2.35894		CDBox: HBII-13
MIMAT0003309_st	0.593378	0.0921	1.99574	-4.92732	0.290322	hsa-miR-639
MIMAT0004570_st	0.5938	0.0923	-1.99396	-4.92975	-0.299328	hsa-miR-223-5p
MIMAT0019890_st	0.5938	0.0923	-1.99384	-4.92992	-0.316833	hsa-miR-4753-5p
MI0019281_x_st	0.59409	0.0926	1.99152	-4.9331	0.454272	hsa-mir-5681a
MIMAT0019973_st	0.59409	0.0927	-1.99088	-4.93398	-0.186879	hsa-miR-4797-3p
MI0016433_st	0.59409	0.0928	1.99037	-4.93468	0.236319	hsa-mir-3925
MIMAT0027041_st	0.59409	0.0928	-1.99019	-4.93492	-0.180557	hsa-miR-5088-3p
MIMAT0019870_st	0.59409	0.0928	1.99004	-4.93512	0.439692	hsa-miR-4740-3p
mgU6-53_x_st	0.594272	0.0929	-1.98914	-4.93637	-0.527804		CDBox: mgU6-53
ENSG00000251822_st	0.595737	0.0932	-1.98669	-4.93972	-0.212569		snoRNA: ENSG00000251822
MIMAT0000244_st	0.596544	0.0935	-1.98439	-4.94286	-0.25727	hsa-miR-30c-5p
MI0000749_st	0.596544	0.0935	1.98435	-4.94292	0.264293	hsa-mir-30e
MI0003123_st	0.596608	0.0936	1.98358	-4.94397	0.36016	hsa-mir-488
MIMAT0019807_st	0.597543	0.0939	1.98178	-4.94644	0.854151	hsa-miR-4707-5p
MI0016892_st	0.598511	0.0942	1.97956	-4.94947	0.275563	hsa-mir-4525
MIMAT0019787_st	0.598511	0.0942	1.97925	-4.9499	0.295831	hsa-miR-4694-3p
ENSG00000238528_st	0.600652	0.0947	1.97574	-4.9547	0.195267		snoRNA: ENSG00000238528
MIMAT0000101_st	0.600652	0.0947	-1.97533	-4.95526	-0.43718	hsa-miR-103a-3p
MI0016067_st	0.601499	0.0951	1.97266	-4.95891	0.263889	hsa-mir-3666
MI0022593_st	0.601499	0.0951	1.97216	-4.95959	0.187026	hsa-mir-6748
ENSG00000238422_x_st	0.601499	0.0952	-1.97174	-4.96017	-0.39788		snoRNA: ENSG00000238422
MIMAT0022924_st	0.601499	0.0953	-1.97115	-4.96098	-0.226334	hsa-miR-495-5p
MIMAT0025470_st	0.601499	0.0954	-1.97059	-4.96174	-0.385094	hsa-miR-6507-5p
MI0003685_st	0.601499	0.0954	-1.97025	-4.96221	-0.326902	hsa-mir-421
MI0017270_st	0.60364	0.0958	-1.96703	-4.96661	-0.204126	hsa-mir-4643
MI0022964_st	0.604259	0.0961	1.96514	-4.96918	0.267067	hsa-mir-7113
ENSG00000238395_st	0.604259	0.0963	-1.96331	-4.97169	-0.190404		snoRNA: ENSG00000238395
MIMAT0000771_st	0.604259	0.0964	-1.96251	-4.97278	-0.241951	hsa-miR-325
MI0014183_st	0.604259	0.0965	1.96197	-4.97352	0.299651	hsa-mir-3155a
MI0022612_st	0.604259	0.0966	-1.96159	-4.97404	-0.268002	hsa-mir-6767
MI0019294_st	0.604259	0.0968	1.96016	-4.97599	0.194691	hsa-mir-5689
MIMAT0015036_st	0.604259	0.0968	1.95986	-4.97641	0.867763	hsa-miR-3162-5p
ENSG00000251796_s_st	0.604259	0.0974	1.9555	-4.98236	0.325335		snoRNA: ENSG00000251796
ENSG00000251925_s_st	0.604259	0.0974	1.9555	-4.98236	0.325335		snoRNA: ENSG00000251925
ENSG00000239155_st	0.604259	0.0975	1.95459	-4.9836	0.425876		snoRNA: ENSG00000239155
MIMAT0003328_st	0.604259	0.0976	-1.95399	-4.98441	-0.161566	hsa-miR-653-5p
MI0017375_st	0.604259	0.0976	-1.95381	-4.98467	-0.361597	hsa-mir-3064
HBI-61_x_st	0.604259	0.0976	1.95378	-4.9847	0.226046		HAcaBox: HBI-61
MIMAT0019046_st	0.604259	0.0976	-1.95359	-4.98496	-0.171368	hsa-miR-4509
ENSG00000238767_x_st	0.604259	0.0977	1.95307	-4.98567	0.270415		snoRNA: ENSG00000238767
MIMAT0002841_st	0.604259	0.0978	-1.95231	-4.98671	-0.284161	hsa-miR-518f-5p
ENSG00000238312_st	0.604259	0.0979	-1.95167	-4.98758	-0.223709		snoRNA: ENSG00000238312
MI0015863_st	0.604259	0.0979	1.95139	-4.98796	0.240261	hsa-mir-4255
MIMAT0004606_st	0.604259	0.098	1.95112	-4.98833	0.251799	hsa-miR-136-3p
MI0017873_st	0.604259	0.098	-1.95067	-4.98895	-0.234382	hsa-mir-5006
ENSG00000252706_st	0.604259	0.0985	1.94772	-4.99296	0.241819		snoRNA: ENSG00000252706
MIMAT0016865_st	0.604259	0.0985	1.94756	-4.99318	0.362936	hsa-miR-4313
ACA5c_st	0.604259	0.0986	-1.94698	-4.99397	-0.450155		HAcaBox: ACA5c
HBII-52-42_x_st	0.604259	0.0987	-1.94619	-4.99505	-1.56826		CDBox: HBII-52-42
MIMAT0025462_st	0.604259	0.0987	1.94596	-4.99536	0.281289	hsa-miR-6503-5p
MIMAT0015053_st	0.604259	0.0987	-1.94558	-4.99588	-0.621453	hsa-miR-3176
U71d_st	0.604259	0.0988	1.94542	-4.9961	0.565209		HAcaBox: U71d
MI0016423_st	0.604259	0.0988	1.94536	-4.99619	0.2333	hsa-mir-3917
MIMAT0005867_st	0.604259	0.0989	1.94463	-4.99718	0.804686	hsa-miR-663b
MI0005116_st	0.604259	0.0989	-1.94433	-4.99759	-0.207281	hsa-mir-765
MIMAT0019871_st	0.604259	0.0991	1.94331	-4.99898	0.746765	hsa-miR-4741
ENSG00000238666_x_st	0.604259	0.0991	-1.94298	-4.99944	-0.215992		snoRNA: ENSG00000238666
MIMAT0031176_st	0.604259	0.0992	1.94244	-5.00017	0.18318	hsa-miR-7973
MI0016436_st	0.604259	0.0992	1.94237	-5.00026	0.192052	hsa-mir-676
MIMAT0019949_st	0.604259	0.0992	1.94205	-5.0007	0.525922	hsa-miR-4785
MIMAT0000442_st	0.604259	0.0995	1.93984	-5.0037	0.633895	hsa-miR-9-3p
MIMAT0027356_st	0.604259	0.0996	1.93955	-5.00411	0.197443	hsa-miR-6727-3p
ACA52_st	0.604259	0.0999	-1.93707	-5.00749	-0.397446		HAcaBox: ACA52
MI0016765_s_st	0.604259	0.1	1.9367	-5.00799	0.220111	hsa-mir-4426
MI0017261_st	0.604259	0.1	1.93632	-5.00851	0.717584	hsa-mir-4634
MIMAT0027481_st	0.604259	0.1	-1.93613	-5.00876	-0.242428	hsa-miR-6790-3p
MIMAT0018445_st	0.604259	0.1	1.93506	-5.01022	0.488905	hsa-miR-550b-3p
MI0006344_st	0.604259	0.1	1.93489	-5.01045	0.250327	hsa-mir-548e
14qII-23_x_st	0.604259	0.1	-1.93417	-5.01143	-0.537111		CDBox: 14qII-23
MI0014141_st	0.604259	0.1	1.93402	-5.01163	0.212999	hsa-mir-548s
MI0014247_st	0.604259	0.1	1.9339	-5.0118	0.303243	hsa-mir-3199-1
ENSG00000200733_st	0.604259	0.1	-1.93353	-5.01231	-0.254696		snoRNA: ENSG00000200733
MI0000282_st	0.604259	0.1	1.93352	-5.01231	0.180985	hsa-mir-199b
MIMAT0019857_st	0.604259	0.1	1.93304	-5.01297	0.233849	hsa-miR-4733-5p
MIMAT0027634_st	0.604259	0.101	1.93245	-5.01378	0.476723	hsa-miR-6867-5p
MIMAT0027458_st	0.604259	0.101	-1.93183	-5.01462	-0.25324	hsa-miR-6779-5p
MIMAT0005914_st	0.604259	0.101	-1.93135	-5.01527	-0.180275	hsa-miR-1262
ENSG00000212586_st	0.604259	0.101	1.93128	-5.01537	0.188893		snoRNA: ENSG00000212586
MIMAT0007886_st	0.604462	0.101	-1.92984	-5.01733	-0.342289	hsa-miR-1911-3p
MI0006417_st	0.604462	0.101	-1.92975	-5.01745	-0.220087	hsa-mir-302e
MIMAT0019976_st	0.604499	0.101	1.92906	-5.01838	0.221205	hsa-miR-4799-5p
MIMAT0002878_st	0.60458	0.101	-1.92767	-5.02029	-0.222343	hsa-miR-506-3p
MI0016906_st	0.60458	0.101	-1.92716	-5.02097	-0.222914	hsa-mir-4536-1
MIMAT0000086_st	0.60458	0.101	-1.92704	-5.02114	-0.593077	hsa-miR-29a-3p
MIMAT0000445_st	0.604952	0.102	1.92491	-5.02403	0.777677	hsa-miR-126-3p
MI0025918_st	0.604952	0.102	-1.92404	-5.02522	-0.1977	hsa-mir-8082
HBII-85-25_s_st	0.604952	0.102	-1.92387	-5.02545	-1.9776		CDBox: HBII-85-25
HBII-85-26_s_st	0.604952	0.102	-1.92387	-5.02545	-1.9776		CDBox: HBII-85-26
MIMAT0000087_st	0.604952	0.102	1.92335	-5.02616	0.310498	hsa-miR-30a-5p
MIMAT0031005_st	0.604952	0.102	-1.92172	-5.02837	-0.577857	hsa-miR-8078
ENSG00000238569_x_st	0.604952	0.102	-1.9217	-5.0284	-0.222475		snoRNA: ENSG00000238569
MI0006337_st	0.604952	0.102	1.92056	-5.02994	0.204776	hsa-mir-1204
ENSG00000238756_x_st	0.604952	0.102	1.91898	-5.03209	0.208593		snoRNA: ENSG00000238756
MI0000072_st	0.604952	0.103	-1.91881	-5.03233	-0.25578	hsa-mir-18a
MIMAT0021029_st	0.604952	0.103	-1.91667	-5.03524	-0.293936	hsa-miR-548ao-5p
ENSG00000199231_s_st	0.604952	0.103	1.91645	-5.03553	0.235843		snoRNA: ENSG00000199231
ENSG00000199894_s_st	0.604952	0.103	1.91645	-5.03553	0.235843		snoRNA: ENSG00000199894
MIMAT0015050_st	0.604952	0.103	-1.91569	-5.03656	-0.861125	hsa-miR-323b-3p
MIMAT0019204_st	0.604952	0.103	1.91429	-5.03847	0.243815	hsa-miR-3140-5p
MI0014247_x_st	0.604952	0.103	1.91424	-5.03853	0.227115	hsa-mir-3199-1
MIMAT0027626_st	0.604952	0.103	1.91377	-5.03918	0.334699	hsa-miR-6862-3p
MIMAT0000104_st	0.604952	0.103	-1.91357	-5.03945	-0.380297	hsa-miR-107
MIMAT0019958_st	0.604952	0.103	1.9131	-5.04009	0.795825	hsa-miR-4788
MIMAT0027516_st	0.604952	0.103	-1.91205	-5.04152	-0.627813	hsa-miR-6808-5p
MIMAT0019728_st	0.604952	0.104	1.91147	-5.0423	0.309983	hsa-miR-4660
MI0016797_st	0.604952	0.104	1.91054	-5.04356	0.283389	hsa-mir-4451
MI0006407_s_st	0.604952	0.104	-1.90987	-5.04447	-0.185022	hsa-mir-1270-1
MI0015976_s_st	0.604952	0.104	-1.90987	-5.04447	-0.185022	hsa-mir-1270-2
MI0017310_x_st	0.604952	0.104	-1.90861	-5.04618	-0.32586	hsa-mir-4679-1
MI0000299_st	0.604952	0.104	1.90836	-5.04652	0.215448	hsa-mir-222
ENSG00000251715_st	0.604952	0.104	1.90711	-5.04822	0.243577		snoRNA: ENSG00000251715
MI0000480_st	0.604952	0.104	-1.90613	-5.04954	-0.308759	hsa-mir-154
gi555853_copy8_st	0.604952	0.104	1.90541	-5.05053	0.17576		--5.8s rRNA
MIMAT0018980_st	0.604952	0.104	1.90529	-5.05069	0.349324	hsa-miR-4458
ENSG00000238511_x_st	0.604952	0.105	-1.90434	-5.05197	-0.263099		snoRNA: ENSG00000238511
ENSG00000262698_x_st	0.604952	0.105	-1.90434	-5.05197	-0.263099		snoRNA: ENSG00000262698
MIMAT0004610_st	0.604952	0.105	1.90385	-5.05264	0.730286	hsa-miR-150-3p
MIMAT0019050_st	0.604952	0.105	-1.90268	-5.05423	-0.391229	hsa-miR-4513
MIMAT0019962_st	0.604952	0.105	-1.90266	-5.05426	-0.262427	hsa-miR-4790-3p
ENSG00000238676_x_st	0.604952	0.105	1.90255	-5.05441	0.258136		snoRNA: ENSG00000238676
MI0017299_st	0.604952	0.105	1.90189	-5.0553	0.266816	hsa-mir-219b
MIMAT0028116_st	0.604952	0.105	-1.90169	-5.05557	-0.382905	hsa-miR-7109-3p
MI0016820_st	0.604952	0.105	1.90133	-5.05605	0.200791	hsa-mir-4469
MIMAT0026740_st	0.604952	0.105	1.90127	-5.05614	0.203473	hsa-miR-1250-3p
MIMAT0019208_st	0.604952	0.105	1.90061	-5.05704	0.418834	hsa-miR-3074-5p
MIMAT0000263_st	0.604952	0.105	1.90006	-5.05778	0.54254	hsa-miR-199b-5p
MIMAT0021033_st	0.604952	0.105	1.89955	-5.05848	0.379252	hsa-miR-5006-5p
MI0001652_x_st	0.605059	0.105	-1.8988	-5.05949	-0.319016	hsa-mir-450a-1
MIMAT0019034_st	0.605061	0.106	-1.89754	-5.0612	-0.234287	hsa-miR-4419b
MIMAT0016899_st	0.605061	0.106	1.897	-5.06193	0.17799	hsa-miR-4264
MIMAT0002834_st	0.605061	0.106	-1.89695	-5.062	-0.325584	hsa-miR-520a-3p
HBII-52-6_x_st	0.605359	0.106	-1.89556	-5.06389	-1.5319		CDBox: HBII-52-6
HBII-420_st	0.605359	0.106	-1.89537	-5.06415	-0.572344		CDBox: HBII-420
ENSG00000252380_x_st	0.606811	0.106	1.89304	-5.0673	0.235942		snoRNA: ENSG00000252380
MI0003834_st	0.607005	0.106	-1.89191	-5.06883	-0.190296	hsa-mir-769
MIMAT0027103_st	0.607005	0.107	-1.89109	-5.06994	-0.285112	hsa-miR-5699-5p
MIMAT0000063_st	0.607005	0.107	-1.89097	-5.0701	-0.228283	hsa-let-7b-5p
MI0003530_x_st	0.607336	0.107	-1.88959	-5.07197	-0.605936	hsa-mir-487b
MIMAT0027394_st	0.607336	0.107	1.88886	-5.07296	0.42968	hsa-miR-6747-5p
ACA9_st	0.607336	0.107	-1.88841	-5.07357	-0.716319		HAcaBox: ACA9
gi555853_copy6_st	0.607336	0.107	1.88678	-5.07577	0.16542		--5.8s rRNA
MI0010636_st	0.607336	0.107	-1.88637	-5.07633	-0.204243	hsa-mir-2117
MIMAT0016900_st	0.607336	0.107	1.88533	-5.07774	0.655793	hsa-miR-4270
MI0006349_st	0.607336	0.108	-1.88317	-5.08066	-0.345892	hsa-mir-1287
ENSG00000200288_x_st	0.607336	0.108	1.88314	-5.08071	0.245555		snoRNA: ENSG00000200288
MIMAT0004698_st	0.607336	0.108	1.8815	-5.08292	0.305971	hsa-miR-135b-3p
ENSG00000200072_st	0.607336	0.108	1.88072	-5.08398	0.220146		snoRNA: ENSG00000200072
MIMAT0019061_st	0.607336	0.108	-1.88043	-5.08437	-0.233469	hsa-miR-4523
MIMAT0000444_st	0.607336	0.108	-1.87996	-5.08501	-0.409692	hsa-miR-126-5p
ENSG00000201133_st	0.607336	0.108	1.87943	-5.08572	0.23899		snoRNA: ENSG00000201133
14qII-20_st	0.607336	0.108	-1.87931	-5.08588	-0.313219		CDBox: 14qII-20
MI0016010_st	0.607336	0.108	1.87914	-5.08611	0.177338	hsa-mir-23c
MI0021260_st	0.607336	0.108	-1.87893	-5.0864	-0.617039	hsa-mir-6126
ENSG00000199894_x_st	0.607336	0.108	1.87882	-5.08655	0.240471		snoRNA: ENSG00000199894
MIMAT0028231_st	0.607336	0.108	-1.87847	-5.08703	-0.248129	hsa-miR-7160-3p
ENSG00000201847_x_st	0.607336	0.109	1.87742	-5.08844	0.222277		snoRNA: ENSG00000201847
MIMAT0027633_st	0.607336	0.109	1.87702	-5.08899	0.236449	hsa-miR-6866-3p
MI0016900_st	0.607336	0.109	1.87651	-5.08967	0.182473	hsa-mir-4533
MIMAT0004556_st	0.607336	0.109	1.87636	-5.08987	2.00615	hsa-miR-10b-3p
MI0022580_st	0.607336	0.109	-1.87597	-5.0904	-0.241637	hsa-mir-6735
MIMAT0030992_st	0.607336	0.109	-1.87557	-5.09094	-0.191439	hsa-miR-8065
HBII-95_x_st	0.607336	0.109	-1.87543	-5.09113	-0.701036		CDBox: HBII-95
MIMAT0020924_st	0.607349	0.109	1.8748	-5.09198	1.13163	hsa-miR-642a-3p
MIMAT0027541_st	0.607349	0.109	-1.87422	-5.09277	-0.240269	hsa-miR-6820-3p
ENSG00000238294_st	0.60878	0.109	1.87194	-5.09585	0.189566		snoRNA: ENSG00000238294
SNORA84_x_st	0.6091	0.11	1.87082	-5.09735	0.237503		HAcaBox: SNORA84
MI0023622_st	0.6091	0.11	1.87037	-5.09797	0.433568	hsa-mir-486-2
MI0003569_st	0.609208	0.11	-1.8686	-5.10036	-0.2485	hsa-mir-563
MIMAT0005953_st	0.609208	0.11	-1.86839	-5.10065	-0.237466	hsa-miR-1322
MIMAT0018985_st	0.609208	0.11	1.86724	-5.1022	1.2808	hsa-miR-3135b
MI0000107_st	0.609208	0.11	-1.86712	-5.10235	-0.536527	hsa-mir-29b-2
MI0022664_st	0.609208	0.11	-1.86691	-5.10264	-0.210598	hsa-mir-6819
14qII-20_x_st	0.609208	0.11	-1.86574	-5.10422	-0.445958		CDBox: 14qII-20
spike_in-control-31_st	0.609208	0.11	1.86552	-5.10451	0.213953		#NAME?
MI0003189_st	0.609208	0.11	-1.86548	-5.10457	-0.289868	hsa-mir-504
MIMAT0002854_st	0.610605	0.111	-1.86324	-5.10759	-0.161871	hsa-miR-521
MIMAT0015011_st	0.611651	0.111	-1.86143	-5.11004	-0.183925	hsa-miR-3142
ENSG00000201944_st	0.61295	0.111	-1.85932	-5.11289	-0.215856		snoRNA: ENSG00000201944
MIMAT0027568_st	0.614956	0.112	-1.85638	-5.11684	-0.33119	hsa-miR-6834-5p
MIMAT0030988_st	0.61635	0.112	-1.85373	-5.12042	-0.256988	hsa-miR-8061
MIMAT0004512_st	0.61635	0.112	-1.85309	-5.12128	-0.331809	hsa-miR-100-3p
MIMAT0030991_st	0.61635	0.112	1.85296	-5.12145	1.18002	hsa-miR-8064
MIMAT0003232_st	0.61635	0.112	-1.8524	-5.12221	-0.179149	hsa-miR-568
MIMAT0005789_st	0.616428	0.113	-1.85172	-5.12312	-0.267048	hsa-miR-513c-5p
ENSG00000251881_st	0.617496	0.113	-1.84969	-5.12586	-0.237661		snoRNA: ENSG00000251881
MI0003205_st	0.617496	0.113	1.84837	-5.12764	0.357743	hsa-mir-532
MIMAT0018997_st	0.617496	0.113	1.84712	-5.12932	0.233036	hsa-miR-4470
MIMAT0026608_st	0.617496	0.113	1.8471	-5.12935	0.328264	hsa-miR-181d-3p
MIMAT0027489_st	0.617496	0.113	1.84612	-5.13067	0.463094	hsa-miR-6794-3p
MIMAT0016902_st	0.617496	0.114	-1.84441	-5.13297	-0.159539	hsa-miR-4272
MIMAT0004513_st	0.617496	0.114	1.84326	-5.13451	0.379524	hsa-miR-101-5p
MIMAT0004694_st	0.617496	0.114	-1.8432	-5.1346	-2.2226	hsa-miR-342-5p
ENSG00000238596_x_st	0.617496	0.114	-1.84312	-5.13471	-0.216462		snoRNA: ENSG00000238596
ENSG00000238352_x_st	0.617496	0.114	-1.843	-5.13487	-0.174045		snoRNA: ENSG00000238352
ENSG00000238684_x_st	0.617496	0.114	-1.843	-5.13487	-0.174045		snoRNA: ENSG00000238684
ENSG00000238703_x_st	0.617496	0.114	-1.843	-5.13487	-0.174045		snoRNA: ENSG00000238703
ENSG00000238732_st	0.617496	0.114	-1.84253	-5.1355	-0.177504		snoRNA: ENSG00000238732
MI0000441_st	0.617496	0.114	-1.84192	-5.13633	-0.317464	hsa-mir-30b
MI0016866_st	0.617496	0.114	-1.84155	-5.13682	-0.240651	hsa-mir-4503
MIMAT0000427_st	0.617496	0.114	-1.84066	-5.13802	-0.949241	hsa-miR-133a-3p
MIMAT0003256_st	0.617496	0.114	1.84054	-5.13818	0.802543	hsa-miR-589-3p
U70F_st	0.618733	0.115	-1.83852	-5.14089	-0.383511		HAcaBox: U70F
ENSG00000238425_x_st	0.619128	0.115	-1.83629	-5.14389	-0.343505		snoRNA: ENSG00000238425
MIMAT0022256_st	0.619128	0.115	1.83613	-5.14411	0.209345	hsa-miR-4524b-3p
ENSG00000238295_x_st	0.619128	0.115	-1.8359	-5.14441	-0.236418		snoRNA: ENSG00000238295
MIMAT0000270_st	0.619128	0.115	-1.83575	-5.14462	-1.9583	hsa-miR-181a-3p
MI0003610_st	0.619784	0.115	-1.83441	-5.14641	-0.324528	hsa-mir-598
MIMAT0027662_st	0.620187	0.116	1.83255	-5.14892	0.208227	hsa-miR-6881-5p
MIMAT0005829_st	0.620187	0.116	-1.8325	-5.14899	-0.23421	hsa-miR-1184
ACA34_x_st	0.620187	0.116	-1.83221	-5.14937	-0.421858		HAcaBox: ACA34
MI0016770_st	0.620484	0.116	1.82921	-5.1534	0.243312	hsa-mir-548ad
MIMAT0027441_st	0.620484	0.116	-1.82853	-5.15431	-0.209453	hsa-miR-6770-3p
HBI-43_st	0.620484	0.117	-1.82717	-5.15614	-0.472533		CDBox: HBI-43
MI0014248_x_st	0.620484	0.117	-1.82655	-5.15698	-0.188716	hsa-mir-3199-2
MIMAT0002816_st	0.620484	0.117	-1.82632	-5.15728	-0.510238	hsa-miR-494-3p
MIMAT0002817_st	0.620484	0.117	-1.82537	-5.15856	-1.46113	hsa-miR-495-3p
MI0022216_st	0.620484	0.117	-1.82527	-5.15869	-0.210193	hsa-mir-6504
ACA67_st	0.620484	0.117	1.82526	-5.1587	0.270865		HAcaBox: ACA67
MIMAT0004488_st	0.620484	0.117	1.82494	-5.15913	0.292209	hsa-miR-15a-3p
U87_st	0.620484	0.117	-1.82401	-5.16038	-0.223434		scaRna: U87
ENSG00000238528_x_st	0.620484	0.117	1.82399	-5.16041	0.272343		snoRNA: ENSG00000238528
MIMAT0005951_st	0.620484	0.117	-1.82275	-5.16208	-0.489611	hsa-miR-1307-3p
MI0016904_st	0.620484	0.117	1.82253	-5.16237	0.275045	hsa-mir-548am
MIMAT0019840_st	0.620484	0.117	1.82245	-5.16248	0.206237	hsa-miR-451b
MI0016812_st	0.620484	0.117	1.82158	-5.16364	0.283167	hsa-mir-4464
MI0017378_st	0.620484	0.117	1.82135	-5.16395	0.333821	hsa-mir-4740
ENSG00000238819_x_st	0.620484	0.118	-1.82073	-5.16478	-0.165294		snoRNA: ENSG00000238819
MIMAT0003250_st	0.620484	0.118	1.82029	-5.16537	0.192732	hsa-miR-585-3p
ENSG00000238536_st	0.620484	0.118	-1.82017	-5.16553	-0.240057		snoRNA: ENSG00000238536
ENSG00000238624_x_st	0.620484	0.118	-1.81991	-5.16588	-0.181599		snoRNA: ENSG00000238624
MIMAT0027353_st	0.620484	0.118	-1.81986	-5.16595	-0.383142	hsa-miR-6726-5p
MI0022958_st	0.620546	0.118	1.81865	-5.16757	0.190995	hsa-mir-7107
ENSG00000252296_st	0.620546	0.118	1.81826	-5.1681	0.241176		snoRNA: ENSG00000252296
MIMAT0019203_st	0.620546	0.118	1.81809	-5.16833	0.261006	hsa-miR-3136-3p
ACA3-2_st	0.620896	0.118	1.81683	-5.17001	0.460599		HAcaBox: ACA3-2
MIMAT0028114_st	0.620896	0.118	1.816	-5.17112	0.320362	hsa-miR-7108-3p
MI0025906_s_st	0.620896	0.118	-1.81584	-5.17134	-0.266417	hsa-mir-8070
MI0016894_st	0.620896	0.118	-1.81542	-5.1719	-0.189622	hsa-mir-4527
MI0006413_st	0.621647	0.119	-1.81344	-5.17456	-0.234884	hsa-mir-548h-3
MI0000681_st	0.621647	0.119	1.81341	-5.17459	0.356439	hsa-mir-155
MIMAT0004953_st	0.621647	0.119	-1.81287	-5.17532	-0.711058	hsa-miR-873-5p
MI0003637_st	0.621683	0.119	-1.81213	-5.17631	-0.204304	hsa-mir-623
MIMAT0028123_st	0.621683	0.119	1.81128	-5.17744	0.41212	hsa-miR-7113-5p
U70D_x_st	0.621683	0.119	1.81074	-5.17818	0.31601		HAcaBox: U70D
MIMAT0004979_st	0.621683	0.119	-1.8104	-5.17862	-0.275965	hsa-miR-936
MIMAT0026627_st	0.621683	0.119	-1.8093	-5.1801	-0.294873	hsa-miR-656-5p
MIMAT0005906_st	0.621683	0.12	-1.80886	-5.18068	-0.203914	hsa-miR-1255a
ENSG00000207130_st	0.621683	0.12	1.80886	-5.18069	0.246989		snoRNA: ENSG00000207130
ACA20_x_st	0.621683	0.12	-1.80821	-5.18156	-0.716515		HAcaBox: ACA20
gi555853_copy3_st	0.621683	0.12	1.80664	-5.18366	0.159027		--5.8s rRNA
MIMAT0004589_st	0.621683	0.12	1.80646	-5.1839	0.727104	hsa-miR-30b-3p
HBII-85-8_x_st	0.621683	0.12	-1.80571	-5.18491	-0.384944		CDBox: HBII-85-8
MI0015885_st	0.621683	0.12	1.80525	-5.18552	0.333779	hsa-mir-4281
MIMAT0019775_st	0.621683	0.12	1.80504	-5.1858	0.549796	hsa-miR-4687-3p
MIMAT0018957_st	0.621683	0.12	1.80499	-5.18587	0.272172	hsa-miR-4439
MI0000791_st	0.621904	0.12	-1.80412	-5.18703	-0.446823	hsa-mir-383
MIMAT0005823_st	0.621904	0.12	1.80362	-5.1877	0.207529	hsa-miR-1178-3p
MIMAT0027479_st	0.623494	0.121	-1.80123	-5.19089	-0.165209	hsa-miR-6789-3p
ENSG00000200075_st	0.623696	0.121	1.7992	-5.19361	0.302503		snoRNA: ENSG00000200075
MIMAT0028109_st	0.623696	0.121	1.79788	-5.19538	0.342101	hsa-miR-7106-5p
HBII-85-13_st	0.623696	0.121	-1.79786	-5.1954	-0.22056		CDBox: HBII-85-13
MIMAT0015039_st	0.623696	0.121	-1.79775	-5.19555	-0.244755	hsa-miR-3165
MI0003649_st	0.623696	0.121	1.79751	-5.19587	0.221965	hsa-mir-634
MIMAT0019756_st	0.623696	0.122	1.79702	-5.19652	0.539469	hsa-miR-4674
MIMAT0026641_st	0.623696	0.122	-1.79539	-5.1987	-0.746641	hsa-miR-1298-3p
MI0003129_st	0.623696	0.122	1.79519	-5.19897	0.233225	hsa-mir-146b
MIMAT0028224_st	0.623696	0.122	1.79513	-5.19904	0.238798	hsa-miR-7157-5p
MIMAT0015010_st	0.623696	0.122	1.79452	-5.19987	0.479538	hsa-miR-3141
MIMAT0005952_st	0.623696	0.122	1.79409	-5.20044	0.26372	hsa-miR-1321
MIMAT0018925_st	0.623696	0.122	-1.79392	-5.20066	-0.634969	hsa-miR-1268b
MI0014155_st	0.623696	0.122	-1.79381	-5.20081	-0.172662	hsa-mir-3134
MIMAT0028122_st	0.623935	0.122	1.7924	-5.2027	0.240929	hsa-miR-7112-3p
U93_st	0.623935	0.122	1.7919	-5.20336	0.548955		scaRna: U93
MI0001448_st	0.623935	0.122	-1.79189	-5.20338	-0.205701	hsa-mir-425
ENSG00000238714_st	0.624736	0.123	1.79042	-5.20534	0.155351		snoRNA: ENSG00000238714
MI0003188_st	0.625435	0.123	1.78907	-5.20714	0.196386	hsa-mir-503
ENSG00000269368_s_st	0.626094	0.123	-1.78707	-5.20981	-0.241208		snoRNA: ENSG00000269368
HBI-36_s_st	0.626094	0.123	-1.78707	-5.20981	-0.241208		HAcaBox: HBI-36
MI0000740_st	0.626094	0.123	-1.78667	-5.21034	-1.28041	hsa-mir-219a-2
gi555853_copy2_st	0.626545	0.124	1.78527	-5.2122	0.15035		--5.8s rRNA
MIMAT0004764_st	0.626545	0.124	-1.78458	-5.21312	-2.31548	hsa-miR-490-5p
MIMAT0019699_st	0.626545	0.124	-1.78451	-5.21322	-0.366725	hsa-miR-4640-5p
MIMAT0026741_st	0.626821	0.124	1.78365	-5.21436	0.313056	hsa-miR-1251-3p
MIMAT0004284_st	0.627199	0.124	1.78267	-5.21567	0.506935	hsa-miR-675-5p
mgU6-53B_st	0.62743	0.124	-1.78149	-5.21724	-0.31851		CDBox: mgU6-53B
MI0003622_st	0.62743	0.124	-1.78132	-5.21747	-0.153305	hsa-mir-609
MI0017350_st	0.62758	0.124	1.78061	-5.21842	0.430692	hsa-mir-4716
ENSG00000238350_st	0.627764	0.124	-1.77985	-5.21943	-0.285359		snoRNA: ENSG00000238350
MIMAT0018989_st	0.62823	0.125	1.77823	-5.22158	0.335811	hsa-miR-548ai
MIMAT0022707_st	0.62823	0.125	1.77823	-5.22158	0.335811	hsa-miR-570-5p
ENSG00000238679_x_st	0.628774	0.125	1.7762	-5.22429	0.236391		snoRNA: ENSG00000238679
ENSG00000201816_st	0.628774	0.125	-1.77586	-5.22475	-0.273581		snoRNA: ENSG00000201816
ENSG00000252672_st	0.628774	0.125	1.77567	-5.225	0.271102		snoRNA: ENSG00000252672
MI0019114_st	0.628774	0.125	1.77467	-5.22633	0.254985	hsa-mir-4524b
ACA11_st	0.628774	0.125	-1.77464	-5.22636	-0.382104		HAcaBox: ACA11
MI0022215_st	0.628774	0.125	1.77414	-5.22703	0.490576	hsa-mir-6503
MI0003651_st	0.628774	0.126	-1.77382	-5.22745	-0.185419	hsa-mir-636
ENSG00000238822_st	0.629761	0.126	1.77208	-5.22977	0.314019		snoRNA: ENSG00000238822
MIMAT0003286_st	0.629761	0.126	-1.77073	-5.23158	-0.222246	hsa-miR-617
MI0003198_s_st	0.629761	0.126	-1.77	-5.23254	-0.219188	hsa-mir-514a-1
MI0003199_s_st	0.629761	0.126	-1.77	-5.23254	-0.219188	hsa-mir-514a-2
MI0003200_s_st	0.629761	0.126	-1.77	-5.23254	-0.219188	hsa-mir-514a-3
ENSG00000206731_st	0.630036	0.126	1.76825	-5.23487	0.262445		snoRNA: ENSG00000206731
MIMAT0019875_st	0.630036	0.127	-1.76808	-5.23509	-0.190833	hsa-miR-4744
U18A_st	0.630036	0.127	-1.76793	-5.23529	-0.678059		CDBox: U18A
MI0003758_st	0.630036	0.127	1.76603	-5.23782	0.184348	hsa-mir-1264
MI0015857_st	0.630036	0.127	1.76496	-5.23924	0.198258	hsa-mir-4258
MI0015851_st	0.630036	0.127	1.76482	-5.23943	0.481129	hsa-mir-4322
MIMAT0018121_st	0.630036	0.127	-1.76358	-5.24108	-0.229479	hsa-miR-3692-5p
U70F_x_st	0.630036	0.127	-1.76321	-5.24157	-0.236273		HAcaBox: U70F
MIMAT0027523_st	0.630036	0.127	-1.76257	-5.24242	-0.192076	hsa-miR-6811-3p
ENSG00000212338_x_st	0.630036	0.128	-1.76223	-5.24286	-0.230199		snoRNA: ENSG00000212338
MIMAT0028229_st	0.630036	0.128	-1.76185	-5.24338	-0.237596	hsa-miR-7159-3p
MI0022691_st	0.630036	0.128	1.76094	-5.24459	0.81761	hsa-mir-6845
MIMAT0025478_st	0.630036	0.128	-1.7596	-5.24636	-0.414612	hsa-miR-6511a-5p
ENSG00000238473_x_st	0.630036	0.128	1.75814	-5.2483	0.258101		snoRNA: ENSG00000238473
ENSG00000267933_x_st	0.630036	0.128	1.75814	-5.2483	0.258101		snoRNA: ENSG00000267933
ENSG00000221673_st	0.630036	0.128	1.75754	-5.2491	0.233774		snoRNA: ENSG00000221673
MIMAT0017992_st	0.630036	0.128	1.7575	-5.24915	0.357571	hsa-miR-3614-5p
MIMAT0022279_st	0.630036	0.128	-1.75715	-5.24962	-0.172591	hsa-miR-5582-5p
MIMAT0026624_st	0.630036	0.129	-1.75609	-5.25102	-0.200179	hsa-miR-651-3p
ENSG00000221719_x_st	0.630036	0.129	-1.75599	-5.25116	-0.177134		snoRNA: ENSG00000221719
MI0016003_st	0.630036	0.129	1.75517	-5.25224	0.205484	hsa-mir-3613
ENSG00000199666_x_st	0.630036	0.129	1.75476	-5.25278	0.21892		snoRNA: ENSG00000199666
MI0020355_st	0.630036	0.129	-1.75476	-5.25279	-0.262186	hsa-mir-6078
ENSG00000238656_x_st	0.630036	0.129	-1.7542	-5.25353	-0.171565		snoRNA: ENSG00000238656
MI0014253_st	0.630036	0.129	1.75384	-5.254	0.218181	hsa-mir-3202-2
MIMAT0004502_st	0.630036	0.129	1.75319	-5.25487	0.421485	hsa-miR-28-3p
MI0014158_st	0.630036	0.129	1.75271	-5.25551	0.304648	hsa-mir-3136
MIMAT0022705_st	0.630036	0.129	-1.75244	-5.25586	-0.343881	hsa-miR-539-3p
ENSG00000239035_x_st	0.630036	0.129	1.75221	-5.25616	0.229774		snoRNA: ENSG00000239035
MIMAT0004608_st	0.630036	0.129	1.75209	-5.25632	0.21703	hsa-miR-146a-3p
MI0016810_st	0.630036	0.129	1.75196	-5.2565	0.272428	hsa-mir-4462
gi555853_copy9_st	0.630036	0.129	1.75194	-5.25652	0.1559		--5.8s rRNA
MIMAT0019717_st	0.630036	0.129	1.75194	-5.25653	0.179526	hsa-miR-4652-3p
U67_x_st	0.630036	0.129	1.75163	-5.25694	0.253471		HAcaBox: U67
MIMAT0019970_st	0.631814	0.13	-1.74908	-5.26031	-0.201395	hsa-miR-4796-5p
MI0000440_st	0.632175	0.13	-1.74813	-5.26157	-0.167234	hsa-mir-27b
ENSG00000212532_x_st	0.632175	0.13	-1.74703	-5.26303	-0.308421		snoRNA: ENSG00000212532
MIMAT0016897_st	0.632175	0.13	1.74659	-5.26362	0.270403	hsa-miR-4269
ENSG00000200063_st	0.632175	0.13	1.74657	-5.26363	0.240741		snoRNA: ENSG00000200063
ENSG00000212593_st	0.632216	0.131	-1.74462	-5.26622	-0.223345		snoRNA: ENSG00000212593
MIMAT0019792_st	0.632216	0.131	-1.74409	-5.26692	-0.256153	hsa-miR-4697-3p
MI0016001_st	0.632216	0.131	-1.7438	-5.26731	-0.311203	hsa-mir-3611
MI0016761_st	0.632216	0.131	1.74334	-5.26791	0.176217	hsa-mir-378g
MIMAT0018976_st	0.632216	0.131	-1.74289	-5.26851	-1.1734	hsa-miR-4454
MI0008334_st	0.632216	0.131	1.74283	-5.26859	0.190252	hsa-mir-1913
U79_st	0.632216	0.131	-1.74255	-5.26896	-0.409577		CDBox: U79
MI0022670_st	0.632216	0.131	1.74236	-5.26922	0.364597	hsa-mir-6825
ENSG00000201300_x_st	0.633101	0.131	-1.74083	-5.27124	-1.36718		snoRNA: ENSG00000201300
MIMAT0015377_st	0.633334	0.132	-1.74005	-5.27227	-0.245	hsa-miR-3126-3p
MIMAT0030989_st	0.633443	0.132	-1.73936	-5.27319	-0.165013	hsa-miR-8062
ENSG00000238549_st	0.633443	0.132	1.73889	-5.27381	0.263524		snoRNA: ENSG00000238549
MIMAT0027550_st	0.633471	0.132	1.73834	-5.27454	0.348544	hsa-miR-6825-5p
MI0025895_st	0.633702	0.132	-1.73753	-5.27561	-0.163346	hsa-mir-8059
MIMAT0016850_st	0.633702	0.132	-1.73693	-5.27639	-0.287125	hsa-miR-4301
MIMAT0019978_st	0.633702	0.132	1.73544	-5.27837	0.775478	hsa-miR-4800-5p
MI0022572_st	0.633702	0.132	1.73497	-5.27899	0.198546	hsa-mir-6727
MI0017981_st	0.633702	0.133	-1.73475	-5.27928	-0.178785	hsa-mir-5092
MIMAT0027549_st	0.633702	0.133	1.73452	-5.27958	0.246021	hsa-miR-6824-3p
MIMAT0005583_st	0.633702	0.133	1.73384	-5.28048	1.38786	hsa-miR-1228-3p
ENSG00000212380_st	0.633702	0.133	1.73348	-5.28095	0.194107		snoRNA: ENSG00000212380
MIMAT0014980_st	0.633702	0.133	1.73342	-5.28103	0.231216	hsa-miR-3118
MIMAT0003263_st	0.63397	0.133	1.73239	-5.2824	0.269657	hsa-miR-595
MI0020361_st	0.63397	0.133	1.73209	-5.28279	0.318267	hsa-mir-6084
MIMAT0027551_st	0.63448	0.133	-1.731	-5.28423	-0.172045	hsa-miR-6825-3p
ACA64_x_st	0.634801	0.133	1.73012	-5.28539	0.275095		HAcaBox: ACA64
MIMAT0004507_st	0.635087	0.134	1.72894	-5.28695	1.03422	hsa-miR-92a-1-5p
MI0006338_st	0.635087	0.134	1.72816	-5.28799	0.171563	hsa-mir-1205
HBII-429_st	0.635087	0.134	-1.72788	-5.28835	-0.572578		CDBox: HBII-429
MIMAT0019832_st	0.635087	0.134	1.72775	-5.28853	0.240812	hsa-miR-4719
MIMAT0005924_st	0.635288	0.134	-1.72673	-5.28987	-0.963382	hsa-miR-1270
ENSG00000238588_st	0.635288	0.134	-1.72591	-5.29096	-0.167846		snoRNA: ENSG00000238588
MI0006367_st	0.635288	0.134	1.72548	-5.29152	0.254692	hsa-mir-1302-6
MIMAT0022923_st	0.635288	0.134	-1.72523	-5.29185	-0.329413	hsa-miR-376b-5p
MIMAT0018351_st	0.635288	0.134	1.72462	-5.29266	0.234213	hsa-miR-3936
MI0015877_st	0.635288	0.134	-1.72445	-5.29287	-0.328286	hsa-mir-4264
MIMAT0027654_st	0.63562	0.135	-1.72357	-5.29404	-0.380022	hsa-miR-6877-5p
MIMAT0018983_st	0.636436	0.135	1.72214	-5.29593	0.830268	hsa-miR-4461
MIMAT0026479_st	0.636745	0.135	1.72128	-5.29706	0.235821	hsa-miR-152-5p
ENSG00000238852_st	0.637573	0.135	-1.71983	-5.29896	-0.357972		snoRNA: ENSG00000238852
MIMAT0022491_st	0.638163	0.136	-1.71866	-5.30051	-0.311326	hsa-miR-5698
MI0000094_st	0.638986	0.136	1.71579	-5.30429	0.252787	hsa-mir-92a-2
ENSG00000238545_st	0.638986	0.136	1.7156	-5.30454	0.25064		snoRNA: ENSG00000238545
ENSG00000252537_st	0.638986	0.136	-1.71551	-5.30465	-0.177659		snoRNA: ENSG00000252537
MIMAT0026626_st	0.638986	0.136	1.71542	-5.30478	0.231989	hsa-miR-655-5p
MIMAT0019740_st	0.638986	0.136	1.7152	-5.30507	0.568375	hsa-miR-4665-3p
MIMAT0031119_st	0.639345	0.136	1.71367	-5.30708	0.194908	hsa-miR-1199-5p
ENSG00000200237_st	0.639345	0.137	1.71204	-5.30923	0.27137		snoRNA: ENSG00000200237
MIMAT0005941_st	0.639345	0.137	-1.71185	-5.30947	-0.248135	hsa-miR-1284
MI0003195_st	0.639345	0.137	1.71145	-5.31	0.194686	hsa-mir-508
MIMAT0027377_st	0.639345	0.137	1.71075	-5.31093	0.32106	hsa-miR-6738-5p
MIMAT0003298_st	0.639345	0.137	1.7103	-5.31151	1.19633	hsa-miR-629-3p
MI0014174_st	0.639345	0.137	1.70988	-5.31207	0.169663	hsa-mir-548v
ENSG00000206647_st	0.639345	0.137	-1.70932	-5.3128	-0.174811		snoRNA: ENSG00000206647
ACA4_st	0.639345	0.137	1.70903	-5.31319	0.204809		HAcaBox: ACA4
MIMAT0003271_st	0.639345	0.138	-1.70826	-5.3142	-0.438721	hsa-miR-603
ENSG00000200492_st	0.639345	0.138	1.70826	-5.3142	0.193641		snoRNA: ENSG00000200492
ENSG00000252526_st	0.639345	0.138	1.70823	-5.31423	0.308457		snoRNA: ENSG00000252526
ENSG00000252526_x_st	0.639345	0.138	1.70823	-5.31423	0.308457		snoRNA: ENSG00000252526
MI0014195_st	0.639998	0.138	1.7066	-5.31638	0.214306	hsa-mir-3165
MIMAT0027552_st	0.639998	0.138	-1.7065	-5.31652	-0.179102	hsa-miR-6826-5p
MIMAT0002846_st	0.641252	0.138	-1.70459	-5.31903	-0.197702	hsa-miR-520c-3p
MIMAT0000688_st	0.641342	0.138	1.70351	-5.32043	0.896036	hsa-miR-301a-3p
gi555853_copy7_st	0.641342	0.138	1.70313	-5.32094	0.153557		--5.8s rRNA
ENSG00000264379_st	0.641342	0.139	1.70279	-5.32138	0.193465		snoRNA: ENSG00000264379
MI0000109_x_st	0.641342	0.139	-1.70206	-5.32234	-0.200422	hsa-mir-103a-1
MIMAT0004971_st	0.641342	0.139	-1.70199	-5.32244	-0.219096	hsa-miR-921
MIMAT0021129_st	0.643877	0.139	-1.69818	-5.32744	-0.199136	hsa-miR-5196-3p
U17b_st	0.643877	0.139	1.69815	-5.32748	0.31121		HAcaBox: U17b
ENSG00000207244_st	0.644178	0.14	1.69731	-5.32858	0.248411		snoRNA: ENSG00000207244
MIMAT0027368_st	0.644325	0.14	-1.69664	-5.32946	-0.254584	hsa-miR-6733-3p
MI0025913_st	0.644325	0.14	-1.69585	-5.3305	-0.146923	hsa-mir-8077
ENSG00000207084_x_st	0.644325	0.14	1.69565	-5.33075	0.376953		snoRNA: ENSG00000207084
MI0014227_st	0.646	0.14	1.69329	-5.33385	0.27128	hsa-mir-3185
MIMAT0014994_st	0.646223	0.141	1.69254	-5.33483	0.227599	hsa-miR-3130-3p
MIMAT0004801_st	0.646296	0.141	-1.69196	-5.33559	-0.159394	hsa-miR-590-3p
MIMAT0027656_st	0.647311	0.141	-1.68947	-5.33886	-0.153685	hsa-miR-6878-5p
MIMAT0018082_st	0.647311	0.141	-1.68946	-5.33887	-0.163124	hsa-miR-3661
MIMAT0000072_st	0.647311	0.141	1.68935	-5.33902	0.944404	hsa-miR-18a-5p
MIMAT0028211_st	0.647991	0.141	1.68809	-5.34066	0.995169	hsa-miR-7150
MI0016065_st	0.648161	0.142	1.68741	-5.34156	0.170596	hsa-mir-3664
MIMAT0005589_st	0.648806	0.142	1.686	-5.34341	0.721406	hsa-miR-1234-3p
MI0022634_st	0.648806	0.142	1.68549	-5.34407	0.356928	hsa-mir-6789
MIMAT0004767_st	0.648806	0.142	-1.68387	-5.34619	-1.20669	hsa-miR-193b-5p
MI0017288_st	0.648806	0.142	-1.68338	-5.34683	-0.234712	hsa-mir-4660
ENSG00000212532_st	0.648806	0.142	-1.68332	-5.34691	-0.274991		snoRNA: ENSG00000212532
HBII-85-17_x_st	0.648806	0.142	-1.68283	-5.34755	-1.1422		CDBox: HBII-85-17
HBII-85-19_x_st	0.648806	0.142	-1.68283	-5.34755	-1.1422		CDBox: HBII-85-19
MIMAT0027584_st	0.648806	0.142	-1.68274	-5.34766	-0.197691	hsa-miR-6841-5p
ENSG00000199566_st	0.64968	0.143	-1.68128	-5.34957	-0.332911		snoRNA: ENSG00000199566
MI0017374_x_st	0.649854	0.143	1.68047	-5.35063	0.23572	hsa-mir-4737
ENSG00000238767_st	0.649854	0.143	1.6801	-5.35111	0.173618		snoRNA: ENSG00000238767
MIMAT0027591_st	0.650116	0.143	1.67932	-5.35213	0.237285	hsa-miR-6845-3p
MI0017448_st	0.650811	0.143	1.67773	-5.35422	0.591001	hsa-mir-4800
MI0000438_st	0.650811	0.143	1.67757	-5.35442	0.27879	hsa-mir-15b
ENSG00000200422_st	0.65127	0.144	1.67657	-5.35573	0.172493		snoRNA: ENSG00000200422
MIMAT0023702_st	0.652073	0.144	-1.67519	-5.35753	-0.210701	hsa-miR-6077
ACA44_x_st	0.655072	0.145	-1.6714	-5.36248	-0.372534		HAcaBox: ACA44
ENSG00000239096_x_st	0.655638	0.145	-1.66996	-5.36435	-0.201593		snoRNA: ENSG00000239096
MIMAT0016882_st	0.655638	0.145	-1.6698	-5.36457	-0.860144	hsa-miR-4253
ENSG00000239063_st	0.655723	0.145	1.66922	-5.36533	0.219421		snoRNA: ENSG00000239063
MI0022696_st	0.656486	0.145	1.66789	-5.36706	0.607395	hsa-mir-6850
MI0017932_st	0.656709	0.146	1.66716	-5.36802	0.196447	hsa-mir-5047
MIMAT0003322_st	0.656938	0.146	-1.66642	-5.36898	-0.499575	hsa-miR-652-3p
MIMAT0030984_st	0.657962	0.146	1.66401	-5.37212	0.175418	hsa-miR-8057
MIMAT0000071_st	0.657962	0.146	-1.66387	-5.3723	-1.173	hsa-miR-17-3p
MIMAT0021122_st	0.657962	0.146	-1.66383	-5.37235	-0.303443	hsa-miR-5191
MI0000300_st	0.659856	0.147	-1.66084	-5.37625	-0.256049	hsa-mir-223
U50_st	0.659856	0.147	1.66069	-5.37644	0.340041		CDBox: U50
MIMAT0021127_st	0.659856	0.147	1.65984	-5.37754	1.04501	hsa-miR-5195-3p
MIMAT0016906_st	0.659856	0.147	1.65962	-5.37783	0.207181	hsa-miR-4274
MI0022730_st	0.659856	0.147	-1.6588	-5.3789	-0.312533	hsa-mir-6883
MI0006313_st	0.659856	0.147	1.65844	-5.37937	0.350923	hsa-mir-1226
MIMAT0025458_st	0.659856	0.147	1.65836	-5.37948	0.152364	hsa-miR-6501-5p
ENSG00000238377_st	0.660292	0.148	-1.6574	-5.38073	-0.164023		snoRNA: ENSG00000238377
MIMAT0019788_st	0.660382	0.148	1.65681	-5.38148	0.439903	hsa-miR-4695-5p
ACA12_st	0.660454	0.148	1.65599	-5.38256	0.381085		HAcaBox: ACA12
MI0022555_st	0.660454	0.148	-1.65575	-5.38286	-0.240664	hsa-mir-6720
ENSG00000200545_st	0.660454	0.148	1.65463	-5.38432	0.246917		snoRNA: ENSG00000200545
MI0017283_st	0.660454	0.148	1.65455	-5.38442	0.229796	hsa-mir-4655
ENSG00000252427_st	0.660454	0.148	1.65417	-5.38493	0.229482		snoRNA: ENSG00000252427
MIMAT0013517_st	0.660454	0.148	-1.65384	-5.38536	-0.681468	hsa-miR-2682-5p
MI0002471_st	0.660804	0.148	-1.65297	-5.38648	-0.456358	hsa-mir-487a
MIMAT0000273_st	0.662519	0.149	1.65028	-5.38997	2.12561	hsa-miR-216a-5p
MI0018170_st	0.662519	0.149	-1.65014	-5.39016	-0.264417	hsa-mir-5191
MIMAT0018943_st	0.663545	0.149	-1.64834	-5.39249	-0.342991	hsa-miR-4428
MI0019306_st	0.663545	0.15	1.64734	-5.3938	0.761091	hsa-mir-5699
MIMAT0000222_st	0.663545	0.15	-1.64614	-5.39536	-0.768762	hsa-miR-192-5p
MIMAT0005909_st	0.663545	0.15	-1.64611	-5.39539	-0.20458	hsa-miR-1258
MIMAT0027505_st	0.663545	0.15	1.64581	-5.39578	0.157786	hsa-miR-6802-3p
MI0014153_st	0.663545	0.15	1.64572	-5.3959	0.178994	hsa-mir-3133
MIMAT0026622_st	0.663545	0.15	1.64566	-5.39598	0.314933	hsa-miR-619-5p
MIMAT0002877_st	0.664417	0.151	-1.64318	-5.39919	-0.241568	hsa-miR-513a-5p
MIMAT0015075_st	0.664417	0.151	-1.64272	-5.39978	-0.14959	hsa-miR-3191-3p
ACA68_x_st	0.664417	0.151	-1.6409	-5.40215	-0.221519		HAcaBox: ACA68
MI0000482_st	0.664417	0.151	-1.64067	-5.40244	-0.500311	hsa-mir-185
MI0003142_st	0.664417	0.151	-1.6402	-5.40305	-0.136881	hsa-mir-498
ACA22_s_st	0.664417	0.151	1.63959	-5.40384	0.149745		HAcaBox: ACA22
ENSG00000207344_s_st	0.664417	0.151	1.63959	-5.40384	0.149745		snoRNA: ENSG00000207344
MI0003162_x_st	0.664417	0.151	1.63929	-5.40424	0.161424	hsa-mir-519d
MIMAT0004802_st	0.664417	0.151	-1.63919	-5.40437	-0.184221	hsa-miR-593-3p
MI0006400_x_st	0.664417	0.151	-1.63878	-5.40489	-0.214342	hsa-mir-548m
ACA33_x_st	0.664417	0.152	-1.63808	-5.4058	-0.606041		HAcaBox: ACA33
ENSG00000238947_st	0.664417	0.152	1.63786	-5.40609	0.217467		snoRNA: ENSG00000238947
ACA20_st	0.664417	0.152	-1.6377	-5.4063	-0.684251		HAcaBox: ACA20
MIMAT0028234_st	0.664417	0.152	1.63759	-5.40643	0.163683	hsa-miR-7162-5p
MI0000088_st	0.664417	0.152	1.63711	-5.40705	0.194414	hsa-mir-30a
U47_st	0.664417	0.152	-1.63708	-5.4071	-0.32711		CDBox: U47
HBII-419_st	0.665011	0.152	-1.63575	-5.40882	-0.590898		CDBox: HBII-419
MIMAT0011156_st	0.665011	0.153	1.63278	-5.41266	0.178166	hsa-miR-2114-5p
ENSG00000212432_s_st	0.665011	0.153	-1.63231	-5.41327	-0.143194		snoRNA: ENSG00000212432
ENSG00000212440_s_st	0.665011	0.153	-1.63231	-5.41327	-0.143194		snoRNA: ENSG00000212440
ENSG00000212533_s_st	0.665011	0.153	-1.63231	-5.41327	-0.143194		snoRNA: ENSG00000212533
MI0017260_st	0.665011	0.153	1.63167	-5.41409	0.24332	hsa-mir-4633
MI0017287_st	0.665011	0.153	1.63165	-5.41413	0.192823	hsa-mir-4659a
MI0000483_st	0.665011	0.153	-1.63147	-5.41435	-0.169328	hsa-mir-186
MIMAT0018355_st	0.665011	0.153	1.63121	-5.4147	0.219284	hsa-miR-3939
MIMAT0025480_st	0.665011	0.153	1.63088	-5.41512	0.213549	hsa-miR-6512-5p
MIMAT0003163_st	0.665011	0.153	-1.62955	-5.41683	-1.1179	hsa-miR-539-5p
MIMAT0002827_st	0.665011	0.153	1.62946	-5.41696	0.232397	hsa-miR-515-3p
ENSG00000238840_s_st	0.665011	0.153	-1.62935	-5.4171	-0.224021		snoRNA: ENSG00000238840
ENSG00000239148_s_st	0.665011	0.153	-1.62935	-5.4171	-0.224021		snoRNA: ENSG00000239148
ENSG00000264466_s_st	0.665011	0.153	-1.62935	-5.4171	-0.224021		snoRNA: ENSG00000264466
ENSG00000239145_x_st	0.66798	0.154	-1.62491	-5.42283	-0.19361		snoRNA: ENSG00000239145
MIMAT0022697_st	0.66798	0.155	-1.62389	-5.42415	-0.173351	hsa-miR-382-3p
MI0006318_st	0.66798	0.155	1.62315	-5.4251	0.201321	hsa-mir-1228
MI0003132_st	0.66798	0.155	1.62266	-5.42573	0.19195	hsa-mir-493
MIMAT0027454_st	0.66798	0.155	1.62188	-5.42674	0.571632	hsa-miR-6777-5p
U32B_x_st	0.66798	0.155	-1.62128	-5.42752	-0.166795		CDBox: U32B
ENSG00000200026_st	0.66798	0.155	-1.621	-5.42788	-0.157985		snoRNA: ENSG00000200026
MI0016906_x_st	0.66798	0.155	-1.62087	-5.42805	-0.198539	hsa-mir-4536-1
MI0015850_st	0.66798	0.155	-1.62072	-5.42824	-0.184642	hsa-mir-4317
MIMAT0027588_st	0.66798	0.155	-1.61996	-5.42922	-0.214524	hsa-miR-6843-3p
HBII-436_st	0.66798	0.155	-1.61993	-5.42926	-0.605056		CDBox: HBII-436
MIMAT0019933_st	0.66798	0.156	-1.6191	-5.43033	-0.152459	hsa-miR-4776-3p
MIMAT0019363_st	0.66798	0.156	1.61887	-5.43062	0.177186	hsa-miR-3978
ENSG00000221345_st	0.66798	0.156	-1.6187	-5.43084	-0.187625		snoRNA: ENSG00000221345
ENSG00000251860_st	0.66798	0.156	-1.61868	-5.43087	-0.202555		snoRNA: ENSG00000251860
MIMAT0027620_st	0.66798	0.156	-1.61831	-5.43135	-0.761652	hsa-miR-6769b-5p
ENSG00000252249_st	0.66798	0.156	-1.61695	-5.4331	-0.223104		snoRNA: ENSG00000252249
ACA25_st	0.66798	0.156	1.61687	-5.43321	0.174141		HAcaBox: ACA25
MIMAT0004752_st	0.66798	0.156	1.61684	-5.43324	1.09608	hsa-miR-20b-3p
MI0006371_st	0.66798	0.156	-1.61668	-5.43345	-0.184987	hsa-mir-1304
MI0015883_st	0.66798	0.156	1.61627	-5.43398	0.221999	hsa-mir-4275
ENSG00000212338_st	0.66798	0.156	-1.61585	-5.43452	-0.184386		snoRNA: ENSG00000212338
MI0017982_st	0.66808	0.156	1.61528	-5.43525	0.163427	hsa-mir-5093
MI0022683_st	0.672363	0.158	1.61012	-5.4419	0.166807	hsa-mir-6837
MI0014190_st	0.672363	0.158	1.60943	-5.44278	0.209758	hsa-mir-3160-2
gi555853_copy0_st	0.672363	0.158	1.60917	-5.44312	0.1595		--5.8s rRNA
ENSG00000239073_st	0.672363	0.158	1.60881	-5.44359	0.298988		snoRNA: ENSG00000239073
MI0001519_st	0.672999	0.158	1.60752	-5.44524	0.662337	hsa-mir-20b
MIMAT0026614_st	0.672999	0.158	-1.60691	-5.44602	-0.38895	hsa-miR-487b-5p
MI0001725_x_st	0.672999	0.158	-1.6065	-5.44655	-0.18241	hsa-mir-329-1
MI0003563_st	0.672999	0.159	1.6057	-5.44758	0.231724	hsa-mir-557
MIMAT0030986_st	0.672999	0.159	1.60556	-5.44776	0.20549	hsa-miR-8059
ENSG00000238800_st	0.672999	0.159	1.60504	-5.44843	0.202876		snoRNA: ENSG00000238800
ENSG00000222588_st	0.672999	0.159	-1.6044	-5.44926	-0.158998		snoRNA: ENSG00000222588
HBI-61_s_st	0.672999	0.159	1.60397	-5.4498	0.378396		HAcaBox: HBI-61
MI0006383_s_st	0.672999	0.159	1.60397	-5.4498	0.378396	hsa-mir-1248
MIMAT0019908_st	0.67376	0.159	1.60267	-5.45147	0.182692	hsa-miR-4761-5p
MIMAT0016845_st	0.67376	0.159	-1.60193	-5.45242	-0.19671	hsa-miR-4296
MI0016784_st	0.67376	0.159	1.60177	-5.45263	0.165244	hsa-mir-4441
HBI-6_x_st	0.674084	0.16	-1.60067	-5.45405	-0.70969		HAcaBox: HBI-6
MI0022719_st	0.674084	0.16	1.60051	-5.45425	0.416567	hsa-mir-6872
MIMAT0022737_st	0.674229	0.16	1.59989	-5.45504	0.657857	hsa-miR-550b-2-5p
MIMAT0018927_st	0.674323	0.16	1.59926	-5.45586	0.531659	hsa-miR-378e
MIMAT0003247_st	0.674323	0.16	-1.59879	-5.45645	-0.186112	hsa-miR-582-5p
MI0020366_s_st	0.674323	0.16	1.59743	-5.4582	0.519841	hsa-mir-6089-1
MI0023563_s_st	0.674323	0.16	1.59743	-5.4582	0.519841	hsa-mir-6089-2
ENSG00000238801_x_st	0.674323	0.16	-1.5969	-5.45888	-0.167359		snoRNA: ENSG00000238801
ENSG00000200536_st	0.674323	0.161	1.59671	-5.45912	0.189575		snoRNA: ENSG00000200536
MI0019301_st	0.674323	0.161	1.59583	-5.46025	0.199527	hsa-mir-5694
HBII-180C_x_st	0.674323	0.161	-1.59468	-5.46173	-0.501993		CDBox: HBII-180C
MI0016085_st	0.674323	0.161	1.5943	-5.46222	0.205055	hsa-mir-3684
MIMAT0027361_st	0.674323	0.161	-1.59396	-5.46265	-0.147117	hsa-miR-6730-5p
ENSG00000199666_st	0.674323	0.161	1.59338	-5.4634	0.164357		snoRNA: ENSG00000199666
ENSG00000238995_x_st	0.674323	0.161	1.59293	-5.46397	0.146372		snoRNA: ENSG00000238995
ENSG00000251740_s_st	0.674323	0.161	1.59267	-5.46431	0.228666		snoRNA: ENSG00000251740
ENSG00000263495_s_st	0.674323	0.161	1.59267	-5.46431	0.228666		snoRNA: ENSG00000263495
MI0015838_st	0.674323	0.161	-1.59256	-5.46444	-0.228865	hsa-mir-4307
MI0016855_st	0.674323	0.161	1.59246	-5.46457	0.177324	hsa-mir-4493
MIMAT0018188_st	0.674323	0.162	-1.59194	-5.46523	-0.18789	hsa-miR-3914
U95_st	0.674323	0.162	1.59027	-5.46737	0.281497		CDBox: U95
MIMAT0016856_st	0.674323	0.162	1.58997	-5.46777	0.172867	hsa-miR-4303
MIMAT0016916_st	0.674323	0.162	-1.58974	-5.46806	-1.33689	hsa-miR-4286
MIMAT0020925_st	0.674323	0.162	1.5897	-5.46811	0.624318	hsa-miR-550a-3-5p
MI0003598_x_st	0.674323	0.162	-1.58901	-5.46899	-0.214932	hsa-mir-548a-2
MIMAT0000259_st	0.674323	0.162	1.58845	-5.4697	3.02133	hsa-miR-182-5p
MI0016843_st	0.674323	0.162	1.58843	-5.46973	0.252398	hsa-mir-4482
ENSG00000238760_st	0.674323	0.162	1.58841	-5.46976	0.266069		snoRNA: ENSG00000238760
MI0000063_x_st	0.674515	0.163	-1.58716	-5.47135	-0.139413	hsa-let-7b
ENSG00000238756_st	0.674515	0.163	1.58647	-5.47225	0.171712		snoRNA: ENSG00000238756
MIMAT0019820_st	0.674515	0.163	1.58608	-5.47273	0.196288	hsa-miR-4713-5p
U14B_x_st	0.674515	0.163	1.58604	-5.47279	0.46503		CDBox: U14B
MI0017355_st	0.674515	0.163	-1.58595	-5.4729	-0.192582	hsa-mir-4720
MIMAT0019913_st	0.675409	0.163	1.58385	-5.47559	0.474444	hsa-miR-4763-3p
MIMAT0016854_st	0.675409	0.163	1.58366	-5.47584	0.181176	hsa-miR-4304
MIMAT0019002_st	0.675409	0.163	-1.58354	-5.47599	-0.289727	hsa-miR-4475
ENSG00000252284_x_st	0.675409	0.164	-1.58295	-5.47674	-0.164613		snoRNA: ENSG00000252284
MI0008331_st	0.675409	0.164	1.5824	-5.47744	0.341555	hsa-mir-1910
MI0017422_st	0.675409	0.164	1.58165	-5.4784	0.232276	hsa-mir-4778
ENSG00000200753_st	0.675409	0.164	-1.58117	-5.47901	-0.25894		snoRNA: ENSG00000200753
ENSG00000238464_st	0.675409	0.164	1.5811	-5.4791	0.471051		snoRNA: ENSG00000238464
ENSG00000207274_x_st	0.675409	0.164	1.58095	-5.4793	0.191487		snoRNA: ENSG00000207274
MIMAT0001541_st	0.676248	0.164	1.5796	-5.48102	0.159306	hsa-miR-449a
U14B_st	0.676275	0.164	1.57911	-5.48164	0.440027		CDBox: U14B
ENSG00000207419_st	0.676275	0.165	-1.57867	-5.4822	-0.275883		snoRNA: ENSG00000207419
MIMAT0015078_st	0.676653	0.165	1.57782	-5.48329	0.183986	hsa-miR-3194-5p
14qII-7_st	0.676778	0.165	1.57724	-5.48403	0.308935		CDBox: 14qII-7
MIMAT0027667_st	0.676996	0.165	1.57656	-5.4849	0.21334	hsa-miR-6883-3p
MIMAT0027398_st	0.677678	0.165	1.5749	-5.48702	0.620155	hsa-miR-6749-5p
MI0015856_st	0.677678	0.165	-1.57471	-5.48726	-0.252448	hsa-mir-4257
MIMAT0000274_st	0.677678	0.166	1.5743	-5.48779	2.74812	hsa-miR-217
MI0019280_st	0.677678	0.166	1.57362	-5.48864	0.257787	hsa-mir-5680
ACA1_s_st	0.677678	0.166	1.57262	-5.48992	0.145383		HAcaBox: ACA1
ENSG00000199405_s_st	0.677678	0.166	1.57262	-5.48992	0.145383		snoRNA: ENSG00000199405
MI0016884_st	0.677678	0.166	1.57228	-5.49035	0.230712	hsa-mir-4518
ENSG00000207171_st	0.677678	0.166	1.57227	-5.49038	0.168803		snoRNA: ENSG00000207171
MI0002470_x_st	0.677679	0.166	1.5718	-5.49096	0.203261	hsa-mir-486
HBII-85-6_x_st	0.677679	0.166	-1.57138	-5.49151	-0.275777		CDBox: HBII-85-6
MIMAT0005894_st	0.679184	0.167	1.56876	-5.49484	0.301466	hsa-miR-1243
MI0001641_st	0.679184	0.167	-1.56811	-5.49567	-0.178858	hsa-mir-429
MI0017415_s_st	0.679184	0.167	1.56799	-5.49582	0.13319	hsa-mir-4773-1
MI0017416_s_st	0.679184	0.167	1.56799	-5.49582	0.13319	hsa-mir-4773-2
MI0017304_st	0.679455	0.167	-1.56726	-5.49675	-0.178421	hsa-mir-4673
MIMAT0005793_st	0.679609	0.167	1.56655	-5.49765	0.269857	hsa-miR-320c
MIMAT0002881_st	0.679609	0.168	-1.56473	-5.49997	-0.250234	hsa-miR-509-3p
MIMAT0021130_st	0.679609	0.168	1.56465	-5.50008	0.164325	hsa-miR-5197-5p
MIMAT0022938_st	0.679609	0.168	1.56427	-5.50055	0.358586	hsa-miR-937-5p
MIMAT0018086_st	0.679609	0.168	-1.56319	-5.50193	-0.194974	hsa-miR-3664-5p
ENSG00000221093_st	0.679609	0.168	-1.56284	-5.50238	-0.170699		snoRNA: ENSG00000221093
MIMAT0000251_st	0.679609	0.168	1.56258	-5.5027	0.247879	hsa-miR-147a
MI0025242_st	0.679609	0.168	1.56241	-5.50292	0.153146	hsa-mir-7706
MIMAT0002176_st	0.679609	0.168	-1.56226	-5.50311	-1.63409	hsa-miR-485-3p
MI0014189_st	0.679609	0.168	1.56204	-5.50339	0.160198	hsa-mir-3160-1
MIMAT0026615_st	0.679609	0.168	1.56176	-5.50374	0.197841	hsa-miR-552-5p
MI0017350_x_st	0.679609	0.168	1.56167	-5.50387	0.42461	hsa-mir-4716
MI0017435_st	0.679609	0.169	1.56136	-5.50425	0.247245	hsa-mir-4788
MIMAT0005921_st	0.679766	0.169	1.56075	-5.50502	0.261998	hsa-miR-1267
HBII-276_st	0.680015	0.169	-1.56005	-5.50592	-0.443586		CDBox: HBII-276
MI0003575_st	0.681454	0.169	1.55808	-5.50843	0.150017	hsa-mir-551b
MIMAT0027036_st	0.682414	0.17	1.55661	-5.51028	0.185444	hsa-miR-3912-5p
ENSG00000201980_st	0.682868	0.17	-1.55522	-5.51205	-0.18616		snoRNA: ENSG00000201980
MI0015996_st	0.682868	0.17	1.55517	-5.51212	0.172337	hsa-mir-3606
MIMAT0006767_st	0.682868	0.17	-1.5537	-5.51397	-0.305364	hsa-miR-1827
MIMAT0015076_st	0.682868	0.17	-1.55366	-5.51404	-0.288935	hsa-miR-3192-5p
MI0000736_st	0.682868	0.17	1.55308	-5.51477	0.142241	hsa-mir-30c-1
MIMAT0022472_st	0.682868	0.171	1.55281	-5.5151	0.239393	hsa-miR-5683
MIMAT0022979_st	0.682868	0.171	1.55267	-5.51529	0.695609	hsa-miR-4750-3p
MI0016889_st	0.682868	0.171	-1.55245	-5.51556	-0.223953	hsa-mir-4522
MIMAT0004699_st	0.682868	0.171	1.55219	-5.51589	0.290984	hsa-miR-148b-5p
MIMAT0015003_st	0.683088	0.171	1.55091	-5.51752	0.790892	hsa-miR-3136-5p
MI0003944_st	0.683088	0.171	-1.55079	-5.51767	-0.173951	hsa-mir-764
MIMAT0022975_st	0.683088	0.171	1.55052	-5.51802	0.127112	hsa-miR-3934-3p
MIMAT0002853_st	0.683088	0.171	-1.55022	-5.5184	-0.213993	hsa-miR-519d-3p
MIMAT0031175_st	0.683131	0.171	-1.54974	-5.519	-0.131946	hsa-miR-548ba
MIMAT0004484_st	0.684452	0.172	1.54779	-5.52147	0.269093	hsa-let-7d-3p
MI0000061_st	0.684452	0.172	-1.54746	-5.52188	-0.171152	hsa-let-7a-2
gi555853_copy1_st	0.684748	0.172	1.54628	-5.52338	0.14268		--5.8s rRNA
ENSG00000238605_x_st	0.684748	0.172	-1.54506	-5.52492	-0.131252		snoRNA: ENSG00000238605
ENSG00000238311_st	0.684748	0.172	-1.54502	-5.52497	-0.222327		snoRNA: ENSG00000238311
MI0017419_s_st	0.684748	0.172	-1.54498	-5.52503	-0.331783	hsa-mir-4776-1
MI0017420_s_st	0.684748	0.172	-1.54498	-5.52503	-0.331783	hsa-mir-4776-2
MIMAT0025841_st	0.687143	0.173	1.542	-5.52879	0.258344	hsa-miR-6715a-3p
MI0020352_st	0.687876	0.173	1.5408	-5.53031	0.23774	hsa-mir-6075
MIMAT0019852_st	0.688718	0.174	-1.53943	-5.53204	-0.55664	hsa-miR-4730
MI0016768_st	0.688718	0.174	1.53889	-5.53273	0.165373	hsa-mir-4429
MIMAT0019802_st	0.688718	0.174	-1.53861	-5.53308	-0.141763	hsa-miR-4703-3p
MI0016907_x_st	0.689396	0.174	1.53703	-5.53507	0.205417	hsa-mir-548an
MIMAT0000089_st	0.689396	0.174	-1.53703	-5.53507	-2.21149	hsa-miR-31-5p
ENSG00000252992_st	0.69119	0.175	1.53471	-5.538	0.205184		snoRNA: ENSG00000252992
ENSG00000200801_x_st	0.692398	0.175	-1.533	-5.54015	-0.164557		snoRNA: ENSG00000200801
ENSG00000239011_st	0.693465	0.176	-1.53145	-5.54211	-0.206488		snoRNA: ENSG00000239011
MIMAT0017981_st	0.694519	0.176	-1.52975	-5.54425	-0.609126	hsa-miR-3605-5p
MIMAT0020600_st	0.694519	0.176	1.52873	-5.54554	0.254629	hsa-miR-5095
MIMAT0002818_st	0.694519	0.176	-1.5283	-5.54608	-0.21096	hsa-miR-496
ENSG00000222095_st	0.694519	0.176	1.52812	-5.5463	0.167248		snoRNA: ENSG00000222095
ENSG00000201541_st	0.694519	0.177	1.52766	-5.54688	0.174451		snoRNA: ENSG00000201541
MI0000293_st	0.694519	0.177	-1.52734	-5.54728	-0.192742	hsa-mir-217
MIMAT0027625_st	0.694519	0.177	1.52733	-5.5473	0.263812	hsa-miR-6862-5p
MI0014148_x_st	0.694788	0.177	-1.52572	-5.54933	-0.160871	hsa-mir-3130-2
MIMAT0018359_st	0.694788	0.177	-1.52516	-5.55003	-0.304274	hsa-miR-3943
ENSG00000253090_st	0.694788	0.177	-1.52463	-5.5507	-0.224857		snoRNA: ENSG00000253090
MIMAT0019937_st	0.694788	0.177	-1.52457	-5.55077	-0.173449	hsa-miR-4778-3p
MI0025902_st	0.694788	0.177	1.52445	-5.55093	0.161453	hsa-mir-8066
ENSG00000212615_x_st	0.694788	0.177	1.52392	-5.5516	0.393639		snoRNA: ENSG00000212615
MI0022740_st	0.694788	0.177	1.52383	-5.55171	0.149237	hsa-mir-6893
MI0016002_st	0.694788	0.178	-1.52344	-5.5522	-0.172481	hsa-mir-3612
MI0020349_st	0.694788	0.178	1.52298	-5.55278	0.255827	hsa-mir-6072
MIMAT0000733_st	0.694788	0.178	-1.52276	-5.55304	-0.808997	hsa-miR-379-5p
mgU12-22-U4-8_s_st	0.694926	0.178	-1.52161	-5.5545	-1.06498		scaRna: mgU12-22-U4-8
U91_s_st	0.694926	0.178	-1.52161	-5.5545	-1.06498		scaRna: U91
MIMAT0027413_st	0.694926	0.178	1.52064	-5.55571	0.253751	hsa-miR-6756-3p
MI0000439_st	0.694926	0.178	-1.52005	-5.55646	-0.461445	hsa-mir-23b
MIMAT0025842_st	0.694926	0.179	-1.51816	-5.55883	-0.193205	hsa-miR-6715b-5p
MI0016006_st	0.694926	0.179	1.51771	-5.5594	0.247587	hsa-mir-3616
MIMAT0025847_st	0.694926	0.179	-1.51591	-5.56165	-0.285924	hsa-miR-6511b-5p
MI0000262_x_st	0.694926	0.179	1.51588	-5.56169	0.307296	hsa-mir-147a
MI0006424_st	0.694926	0.179	-1.51584	-5.56175	-0.143154	hsa-mir-548i-4
MIMAT0019923_st	0.694926	0.179	1.51575	-5.56185	0.283902	hsa-miR-4769-3p
ENSG00000238537_st	0.694926	0.18	1.51537	-5.56233	0.169224		snoRNA: ENSG00000238537
ACA38_s_st	0.694926	0.18	-1.51496	-5.56284	-0.279444		HAcaBox: ACA38
ENSG00000263879_s_st	0.694926	0.18	-1.51496	-5.56284	-0.279444		snoRNA: ENSG00000263879
ENSG00000263994_s_st	0.694926	0.18	-1.51496	-5.56284	-0.279444		snoRNA: ENSG00000263994
ENSG00000264153_s_st	0.694926	0.18	-1.51496	-5.56284	-0.279444		snoRNA: ENSG00000264153
ENSG00000265754_s_st	0.694926	0.18	-1.51496	-5.56284	-0.279444		snoRNA: ENSG00000265754
ENSG00000266004_s_st	0.694926	0.18	-1.51496	-5.56284	-0.279444		snoRNA: ENSG00000266004
ENSG00000266847_s_st	0.694926	0.18	-1.51496	-5.56284	-0.279444		snoRNA: ENSG00000266847
MIMAT0005950_st	0.695005	0.18	-1.51446	-5.56348	-0.337131	hsa-miR-1306-3p
MI0017878_st	0.695034	0.18	-1.51344	-5.56475	-0.23692	hsa-mir-5010
ENSG00000252790_st	0.695034	0.18	1.51343	-5.56477	0.172509		snoRNA: ENSG00000252790
MI0015842_st	0.695034	0.18	1.51178	-5.56683	0.264427	hsa-mir-4312
MIMAT0019772_st	0.695034	0.18	-1.51176	-5.56686	-0.233382	hsa-miR-4685-3p
MI0016050_st	0.695034	0.18	-1.51165	-5.56699	-0.178024	hsa-mir-3650
MIMAT0011160_st	0.695034	0.181	-1.51093	-5.5679	-0.655178	hsa-miR-2116-5p
MIMAT0000102_st	0.695034	0.181	-1.51008	-5.56896	-2.52851	hsa-miR-105-5p
MI0003179_x_st	0.695034	0.181	-1.50977	-5.56936	-0.193323	hsa-mir-527
MI0018168_st	0.695034	0.181	1.50925	-5.57	0.216074	hsa-mir-5189
MIMAT0019784_st	0.695034	0.181	1.50917	-5.5701	0.295092	hsa-miR-4693-5p
MI0019288_st	0.695034	0.181	1.50881	-5.57055	0.243902	hsa-mir-5692c-1
ENSG00000238595_x_st	0.695034	0.181	-1.50832	-5.57116	-0.153106		snoRNA: ENSG00000238595
MIMAT0018938_st	0.695034	0.181	-1.50773	-5.5719	-0.507889	hsa-miR-548ac
MIMAT0012735_st	0.695034	0.181	1.50766	-5.572	0.394811	hsa-miR-718
ENSG00000200969_x_st	0.695034	0.182	-1.50737	-5.57236	-0.200398		snoRNA: ENSG00000200969
ENSG00000238744_st	0.695034	0.182	-1.5066	-5.57332	-0.165637		snoRNA: ENSG00000238744
MIMAT0019811_st	0.695034	0.182	-1.50635	-5.57363	-0.194944	hsa-miR-4709-5p
MI0016804_st	0.695034	0.182	1.50632	-5.57367	0.163742	hsa-mir-4458
MI0015870_st	0.695034	0.182	-1.50621	-5.5738	-0.130181	hsa-mir-4266
ENSG00000200288_st	0.695034	0.182	1.5058	-5.57432	0.211039		snoRNA: ENSG00000200288
MI0003148_x_st	0.695034	0.182	-1.50538	-5.57484	-0.318863	hsa-mir-519c
MIMAT0019842_st	0.695034	0.182	-1.50517	-5.57511	-0.161994	hsa-miR-4724-3p
MI0016000_st	0.696094	0.182	1.50364	-5.57702	0.161625	hsa-mir-3610
MIMAT0027384_st	0.697127	0.183	-1.50179	-5.57933	-0.207365	hsa-miR-6741-3p
MIMAT0017991_st	0.697127	0.183	-1.50172	-5.57941	-0.536904	hsa-miR-3613-3p
MIMAT0001341_st	0.697136	0.183	-1.5013	-5.57995	-0.303963	hsa-miR-424-5p
MIMAT0022303_st	0.697694	0.183	-1.50003	-5.58153	-0.24351	hsa-miR-548av-5p
MI0016415_st	0.697694	0.183	1.49988	-5.58172	0.170131	hsa-mir-3911
ENSG00000266692_st	0.698255	0.184	1.49846	-5.58349	0.22033		snoRNA: ENSG00000266692
MIMAT0003252_st	0.698255	0.184	-1.49838	-5.58359	-0.142832	hsa-miR-586
MIMAT0019837_st	0.698255	0.184	1.49777	-5.58435	0.370829	hsa-miR-4722-3p
MI0016689_x_st	0.698255	0.184	-1.49745	-5.58475	-0.149063	hsa-mir-548aa-1
MI0003513_st	0.698255	0.184	1.49702	-5.58529	0.380689	hsa-mir-455
ENSG00000252722_st	0.698255	0.184	1.4968	-5.58557	0.156595		snoRNA: ENSG00000252722
MI0000083_st	0.698887	0.185	1.4953	-5.58743	0.229528	hsa-mir-26a-1
MI0000083_x_st	0.698887	0.185	1.4953	-5.58743	0.229528	hsa-mir-26a-1
U80_st	0.699017	0.185	1.49475	-5.58812	0.363022		CDBox: U80
ENSG00000252122_st	0.700464	0.185	1.49236	-5.5911	0.167541		snoRNA: ENSG00000252122
MI0016079_st	0.700464	0.185	-1.49229	-5.59118	-0.142561	hsa-mir-3678
ENSG00000238498_x_st	0.700464	0.185	-1.492	-5.59155	-0.28848		snoRNA: ENSG00000238498
MIMAT0026639_st	0.700693	0.186	1.49123	-5.5925	0.140094	hsa-miR-1301-5p
MIMAT0031014_st	0.700693	0.186	1.49045	-5.59347	0.167512	hsa-miR-8087
ENSG00000238925_x_st	0.700693	0.186	1.49016	-5.59384	0.146964		snoRNA: ENSG00000238925
MI0017280_st	0.700693	0.186	-1.489	-5.59529	-0.1817	hsa-mir-4652
MI0017318_st	0.700693	0.186	-1.48877	-5.59557	-0.141375	hsa-mir-4686
ENSG00000200652_st	0.700693	0.186	1.48867	-5.59569	0.207878		snoRNA: ENSG00000200652
MI0025911_st	0.700693	0.186	-1.48848	-5.59593	-0.134185	hsa-mir-8075
ENSG00000238579_x_st	0.700693	0.186	-1.48827	-5.59619	-0.179888		snoRNA: ENSG00000238579
MI0000450_st	0.700693	0.186	-1.48804	-5.59648	-0.150115	hsa-mir-133a-1
MIMAT0025487_st	0.701686	0.187	1.48659	-5.59828	0.325432	hsa-miR-6515-3p
MIMAT0003306_st	0.702122	0.187	1.48573	-5.59935	0.290584	hsa-miR-636
MI0017351_st	0.702573	0.187	-1.48485	-5.60045	-0.145302	hsa-mir-3529
MIMAT0022297_st	0.702582	0.187	-1.48413	-5.60134	-0.304981	hsa-miR-5589-5p
ENSG00000239013_x_st	0.702582	0.188	-1.48328	-5.60239	-0.164667		snoRNA: ENSG00000239013
MIMAT0004543_st	0.702582	0.188	-1.48327	-5.60241	-0.174298	hsa-miR-192-3p
MI0003616_st	0.702582	0.188	-1.48314	-5.60257	-0.188965	hsa-mir-603
MIMAT0018198_st	0.702582	0.188	-1.48278	-5.60302	-0.197531	hsa-miR-3923
MIMAT0022500_st	0.703254	0.188	1.48127	-5.60489	0.200872	hsa-miR-5706
MIMAT0031004_st	0.703254	0.188	-1.48126	-5.60491	-0.374087	hsa-miR-8077
MIMAT0019985_st	0.704714	0.189	-1.47907	-5.60763	-0.153658	hsa-miR-4804-3p
MIMAT0004954_st	0.704714	0.189	-1.47856	-5.60825	-1.36335	hsa-miR-543
MI0000262_st	0.704714	0.189	1.47802	-5.60892	0.298273	hsa-mir-147a
MI0016594_st	0.704714	0.189	-1.47777	-5.60924	-0.176692	hsa-mir-3938
MI0006431_st	0.704714	0.189	1.47736	-5.60975	0.196011	hsa-mir-1284
MIMAT0027517_st	0.704714	0.189	1.47662	-5.61066	0.223679	hsa-miR-6808-3p
MI0016905_st	0.704714	0.189	1.47649	-5.61083	0.156529	hsa-mir-1587
MIMAT0018944_st	0.704714	0.189	-1.47647	-5.61085	-0.304781	hsa-miR-4429
MI0014208_st	0.704813	0.19	-1.47458	-5.6132	-0.211618	hsa-mir-3174
MIMAT0003313_st	0.704813	0.19	-1.47434	-5.61349	-0.222474	hsa-miR-643
MIMAT0019768_st	0.704813	0.19	1.47425	-5.6136	0.213524	hsa-miR-4683
MI0006378_x_st	0.704813	0.19	1.47425	-5.6136	0.178014	hsa-mir-548f-5
ENSG00000238625_st	0.704813	0.19	1.47376	-5.6142	0.187023		snoRNA: ENSG00000238625
MI0022571_st	0.704813	0.19	1.47351	-5.61452	0.219139	hsa-mir-6726
MI0020362_st	0.704813	0.19	1.47324	-5.61486	0.19954	hsa-mir-6085
MIMAT0003324_st	0.704813	0.19	1.47245	-5.61583	0.238803	hsa-miR-661
MIMAT0016879_st	0.704813	0.191	1.47198	-5.61641	0.184255	hsa-miR-4258
MI0005716_st	0.704813	0.191	1.47192	-5.61648	0.174872	hsa-mir-924
14qII-4_st	0.704813	0.191	1.47086	-5.6178	0.192549		CDBox: 14qII-4
MI0017330_st	0.704813	0.191	1.47049	-5.61826	0.22092	hsa-mir-4697
MIMAT0018095_st	0.704813	0.191	1.4699	-5.61898	0.140748	hsa-miR-3672
MI0000816_st	0.704813	0.191	1.46989	-5.619	0.419385	hsa-mir-335
MIMAT0028218_st	0.704813	0.191	-1.46963	-5.61932	-0.153244	hsa-miR-7154-5p
MI0000094_x_st	0.704813	0.191	1.46894	-5.62017	0.228766	hsa-mir-92a-2
MIMAT0003393_st	0.704813	0.191	-1.46883	-5.62031	-0.195518	hsa-miR-425-5p
MI0019288_x_st	0.704813	0.191	1.46881	-5.62034	0.238774	hsa-mir-5692c-1
MI0006424_x_st	0.704813	0.191	-1.46863	-5.62055	-0.158844	hsa-mir-548i-4
MIMAT0027526_st	0.705024	0.192	-1.46801	-5.62132	-0.687461	hsa-miR-6813-5p
ENSG00000199927_st	0.705044	0.192	-1.46759	-5.62185	-0.271742		snoRNA: ENSG00000199927
MI0017276_st	0.706439	0.192	-1.46574	-5.62414	-0.191869	hsa-mir-4649
MIMAT0027617_st	0.70793	0.193	1.46362	-5.62675	0.223092	hsa-miR-6858-3p
MI0000288_st	0.70793	0.193	1.46328	-5.62717	0.357796	hsa-mir-212
MIMAT0007401_st	0.70793	0.193	1.46298	-5.62754	0.314274	hsa-miR-1539
MIMAT0022941_st	0.708329	0.193	1.46216	-5.62855	0.602112	hsa-miR-1227-5p
MIMAT0015041_st	0.708831	0.193	-1.46124	-5.62969	-0.679517	hsa-miR-1260b
MI0001729_st	0.708897	0.194	1.45998	-5.63124	0.133809	hsa-mir-451a
MIMAT0015006_st	0.708897	0.194	1.45986	-5.63138	0.341002	hsa-miR-3138
MIMAT0022727_st	0.708897	0.194	-1.45838	-5.63322	-0.731488	hsa-miR-1307-5p
MI0003604_st	0.708897	0.194	1.45817	-5.63348	0.197679	hsa-mir-592
MI0025917_st	0.708897	0.194	1.45808	-5.63358	0.148806	hsa-mir-8081
MIMAT0019946_st	0.708897	0.194	1.45778	-5.63395	0.25957	hsa-miR-4783-5p
MIMAT0022475_st	0.708897	0.194	1.45751	-5.63429	0.139958	hsa-miR-5685
MIMAT0027619_st	0.708897	0.194	1.45732	-5.63452	0.189597	hsa-miR-6859-3p
ENSG00000238805_st	0.708897	0.195	1.45652	-5.6355	0.185296		snoRNA: ENSG00000238805
ENSG00000239080_st	0.708897	0.195	1.4564	-5.63566	0.685175		snoRNA: ENSG00000239080
ENSG00000239067_x_st	0.708897	0.195	-1.45624	-5.63585	-0.135432		snoRNA: ENSG00000239067
ENSG00000252349_st	0.708897	0.195	-1.45572	-5.63649	-0.187832		snoRNA: ENSG00000252349
MIMAT0017999_st	0.708897	0.195	1.45571	-5.6365	0.262792	hsa-miR-3619-5p
MIMAT0027685_st	0.708897	0.195	1.45541	-5.63687	0.25917	hsa-miR-6892-3p
HBII-234_x_st	0.708897	0.195	-1.45515	-5.6372	-0.149925		CDBox: HBII-234
MIMAT0004812_st	0.70893	0.195	-1.45471	-5.63773	-0.155367	hsa-miR-548d-5p
MIMAT0005886_st	0.709119	0.195	1.45412	-5.63847	0.392599	hsa-miR-1297
MIMAT0004920_st	0.711493	0.196	-1.45021	-5.64327	-0.375629	hsa-miR-541-3p
MIMAT0004970_st	0.711493	0.196	-1.45016	-5.64334	-0.252516	hsa-miR-920
MI0017419_st	0.711493	0.197	-1.44913	-5.6446	-0.143588	hsa-mir-4776-1
MIMAT0018952_st	0.711493	0.197	-1.44908	-5.64465	-0.194522	hsa-miR-4436a
MI0005713_st	0.711493	0.197	-1.44864	-5.6452	-0.170972	hsa-mir-921
MI0006413_x_st	0.711493	0.197	-1.44854	-5.64533	-0.196591	hsa-mir-548h-3
ENSG00000251721_st	0.711493	0.197	1.4485	-5.64538	0.187072		snoRNA: ENSG00000251721
MI0003780_st	0.711493	0.197	-1.44847	-5.64541	-0.223293	hsa-mir-1296
MIMAT0003882_st	0.713225	0.197	-1.44601	-5.64843	-2.14702	hsa-miR-767-5p
MI0022685_st	0.713225	0.197	-1.44589	-5.64858	-0.150877	hsa-mir-6839
MI0000090_st	0.713363	0.198	1.44535	-5.64925	0.199876	hsa-mir-32
spike_in-control-23_st	0.713363	0.198	1.44495	-5.64973	0.237337		#NAME?
U30_st	0.71421	0.198	1.44369	-5.65128	0.301034		CDBox: U30
ENSG00000200398_x_st	0.714667	0.198	1.44282	-5.65235	0.203201		snoRNA: ENSG00000200398
MIMAT0026480_st	0.715101	0.198	1.44196	-5.6534	0.183869	hsa-miR-153-5p
ENSG00000238576_x_st	0.715101	0.199	1.44084	-5.65478	0.233672		snoRNA: ENSG00000238576
MI0006390_st	0.715101	0.199	1.44038	-5.65534	0.182143	hsa-mir-1256
MI0000255_st	0.715101	0.199	-1.44017	-5.6556	-0.151424	hsa-mir-30d
MIMAT0018994_st	0.715101	0.199	1.43993	-5.65589	0.723214	hsa-miR-4467
MI0003558_st	0.715101	0.199	-1.43877	-5.6573	-0.169731	hsa-mir-553
MI0025517_st	0.715101	0.2	1.43811	-5.65812	0.130175	hsa-mir-7847
MI0006378_st	0.715101	0.2	1.4377	-5.65862	0.143127	hsa-mir-548f-5
MIMAT0005907_st	0.715101	0.2	-1.43746	-5.65892	-0.338511	hsa-miR-1256
MIMAT0018947_st	0.715101	0.2	-1.43744	-5.65893	-0.178917	hsa-miR-4431
MIMAT0019778_st	0.715101	0.2	1.43741	-5.65897	0.538271	hsa-miR-4689
ENSG00000238437_st	0.715101	0.2	-1.43734	-5.65906	-0.132136		snoRNA: ENSG00000238437
MI0003529_st	0.715101	0.2	1.437	-5.65948	0.156673	hsa-mir-376a-2
MIMAT0018192_st	0.715101	0.2	-1.43683	-5.65968	-0.263857	hsa-miR-3918
MIMAT0005827_st	0.715186	0.2	-1.43598	-5.66073	-0.215572	hsa-miR-1182
MI0021277_x_st	0.715186	0.2	-1.43536	-5.66149	-0.151281	hsa-mir-6132
U63_st	0.715186	0.2	-1.43501	-5.66191	-0.331296		CDBox: U63
MIMAT0020300_st	0.715186	0.2	-1.43496	-5.66197	-0.259799	hsa-miR-4520b-3p
MI0016787_s_st	0.715186	0.201	1.43438	-5.66268	0.180955	hsa-mir-4444-1
MI0019111_s_st	0.715186	0.201	1.43438	-5.66268	0.180955	hsa-mir-4444-2
ENSG00000251944_st	0.715186	0.201	-1.43386	-5.66332	-0.210435		snoRNA: ENSG00000251944
MI0014188_st	0.715186	0.201	-1.43322	-5.6641	-0.187064	hsa-mir-3159
MIMAT0022736_st	0.715186	0.201	-1.43304	-5.66433	-0.11975	hsa-miR-642b-5p
ENSG00000221332_st	0.715186	0.201	1.43281	-5.66461	0.136033		snoRNA: ENSG00000221332
ENSG00000238683_x_st	0.71526	0.201	1.43195	-5.66565	0.197496		snoRNA: ENSG00000238683
ENSG00000238657_x_st	0.71526	0.201	-1.43177	-5.66588	-0.213661		snoRNA: ENSG00000238657
MIMAT0016909_st	0.71526	0.201	1.43155	-5.66614	0.24587	hsa-miR-4279
MI0023614_st	0.716249	0.202	1.42947	-5.66869	0.21212	hsa-mir-7154
MIMAT0027088_st	0.716249	0.202	1.42915	-5.66907	0.180368	hsa-miR-5189-3p
MIMAT0004929_st	0.716249	0.202	-1.42868	-5.66965	-0.151652	hsa-miR-190b
ENSG00000202269_st	0.716249	0.202	1.42864	-5.66969	0.159891		snoRNA: ENSG00000202269
MIMAT0014988_st	0.716249	0.202	1.42857	-5.66979	0.179369	hsa-miR-3125
MI0016822_st	0.716249	0.203	-1.42721	-5.67144	-0.220128	hsa-mir-4471
ENSG00000207098_x_st	0.716249	0.203	-1.42686	-5.67186	-0.218147		snoRNA: ENSG00000207098
MIMAT0011162_st	0.716249	0.203	1.42658	-5.67221	0.14544	hsa-miR-2117
ENSG00000238968_st	0.716249	0.203	1.42652	-5.67228	0.197122		snoRNA: ENSG00000238968
MI0000825_st	0.716249	0.203	1.4262	-5.67267	0.38568	hsa-mir-345
U19_st	0.716249	0.203	-1.42558	-5.67343	-0.349739		HAcaBox: U19
MI0014173_st	0.716249	0.203	1.42541	-5.67363	0.165554	hsa-mir-3147
MI0017417_st	0.716249	0.203	-1.42444	-5.67481	-0.143938	hsa-mir-4774
MI0000461_st	0.716249	0.203	1.42426	-5.67504	0.134911	hsa-mir-145
MIMAT0022724_st	0.716249	0.203	1.424	-5.67535	0.173092	hsa-miR-1277-5p
MIMAT0016890_st	0.716249	0.203	1.42382	-5.67557	0.191302	hsa-miR-4261
ENSG00000238557_x_st	0.716249	0.204	-1.42314	-5.6764	-0.14604		snoRNA: ENSG00000238557
MI0014144_st	0.716249	0.204	1.42236	-5.67735	0.283027	hsa-mir-3127
14qI-7_st	0.716249	0.204	1.42217	-5.67759	0.91737		CDBox: 14qI-7
ENSG00000239142_s_st	0.716249	0.204	-1.42216	-5.6776	-0.142888		snoRNA: ENSG00000239142
ENSG00000265721_s_st	0.716249	0.204	-1.42216	-5.6776	-0.142888		snoRNA: ENSG00000265721
MI0014252_s_st	0.716249	0.204	1.4213	-5.67865	0.13246	hsa-mir-3202-1
MI0014253_s_st	0.716249	0.204	1.4213	-5.67865	0.13246	hsa-mir-3202-2
MI0022643_st	0.716249	0.204	1.42118	-5.67879	0.213331	hsa-mir-6798
MIMAT0019853_st	0.716437	0.204	-1.42029	-5.67988	-0.222877	hsa-miR-4731-5p
MIMAT0030417_st	0.716437	0.204	-1.42021	-5.67997	-0.480232	hsa-miR-6516-5p
MIMAT0019221_st	0.716885	0.205	-1.41912	-5.68129	-0.223493	hsa-miR-3677-5p
MIMAT0009447_st	0.716885	0.205	1.41898	-5.68147	0.802491	hsa-miR-1972
MIMAT0027632_st	0.718421	0.205	1.41698	-5.6839	0.163461	hsa-miR-6866-5p
ACA28_st	0.718421	0.205	-1.41663	-5.68432	-0.3819		HAcaBox: ACA28
MIMAT0005935_st	0.718647	0.206	1.41562	-5.68555	0.178326	hsa-miR-548i
ENSG00000212553_x_st	0.718647	0.206	1.41534	-5.68589	0.133532		snoRNA: ENSG00000212553
ACA44_st	0.718647	0.206	-1.41524	-5.68601	-0.441827		HAcaBox: ACA44
ENSG00000239134_st	0.718764	0.206	1.41473	-5.68663	0.175223		snoRNA: ENSG00000239134
MI0014247_s_st	0.71891	0.206	1.41358	-5.68803	0.154435	hsa-mir-3199-1
MI0014248_s_st	0.71891	0.206	1.41358	-5.68803	0.154435	hsa-mir-3199-2
MI0000772_st	0.71891	0.206	1.41343	-5.68821	0.148675	hsa-mir-302b
ENSG00000252829_x_st	0.719122	0.207	1.41135	-5.69074	0.223358		snoRNA: ENSG00000252829
MI0003582_st	0.719122	0.207	-1.41133	-5.69076	-0.195783	hsa-mir-575
MIMAT0019736_st	0.719122	0.207	1.4112	-5.69092	0.164026	hsa-miR-4662b
MI0016055_s_st	0.719122	0.207	-1.41093	-5.69125	-0.169016	hsa-mir-3655
MIMAT0027372_st	0.719122	0.207	1.41068	-5.69154	0.138522	hsa-miR-6735-3p
MIMAT0009977_st	0.719122	0.207	-1.41022	-5.69211	-0.250997	hsa-miR-2052
ENSG00000251866_x_st	0.719122	0.207	-1.40976	-5.69267	-0.196014		snoRNA: ENSG00000251866
MIMAT0000062_st	0.719122	0.207	-1.4096	-5.69286	-0.214407	hsa-let-7a-5p
MIMAT0026736_st	0.719122	0.207	1.40935	-5.69317	0.181205	hsa-miR-548e-5p
MIMAT0027637_st	0.719122	0.208	-1.40906	-5.69351	-0.223696	hsa-miR-6868-3p
MIMAT0022502_st	0.719122	0.208	-1.40898	-5.69361	-0.192488	hsa-miR-5708
MI0022697_st	0.719354	0.208	1.40836	-5.69436	0.236342	hsa-mir-6851
ENSG00000221043_st	0.719587	0.208	1.40774	-5.69511	0.184214		snoRNA: ENSG00000221043
ENSG00000207022_st	0.720219	0.208	1.40671	-5.69636	0.385251		snoRNA: ENSG00000207022
HBII-52-2_st	0.720472	0.209	-1.40551	-5.69781	-0.202576		CDBox: HBII-52-2
MI0016807_st	0.720472	0.209	-1.40534	-5.69802	-0.22363	hsa-mir-4461
U69_st	0.720472	0.209	1.40501	-5.69842	0.348538		HAcaBox: U69
MIMAT0003337_st	0.720472	0.209	1.40492	-5.69853	0.291261	hsa-miR-659-3p
MIMAT0016883_st	0.720722	0.209	1.40428	-5.6993	0.148492	hsa-miR-4251
MIMAT0019905_st	0.720783	0.209	1.40384	-5.69984	0.204395	hsa-miR-4759
ACA18_x_st	0.720793	0.209	-1.40298	-5.70088	-0.525148		HAcaBox: ACA18
MIMAT0028126_st	0.720793	0.209	1.40279	-5.70111	0.236164	hsa-miR-7114-3p
MIMAT0021037_st	0.720793	0.21	1.40148	-5.70269	0.219319	hsa-miR-548ap-5p
MIMAT0019934_st	0.720793	0.21	-1.4012	-5.70303	-0.269175	hsa-miR-4777-5p
MIMAT0022473_st	0.720793	0.21	-1.40093	-5.70336	-0.283337	hsa-miR-5684
MIMAT0015069_st	0.720793	0.21	1.40077	-5.70355	0.76665	hsa-miR-3187-3p
MIMAT0018075_st	0.720793	0.21	-1.40072	-5.70361	-0.201616	hsa-miR-3655
MI0016848_st	0.720793	0.21	1.40039	-5.70401	0.354736	hsa-mir-4487
MI0025510_st	0.720793	0.21	1.39998	-5.7045	0.169147	hsa-mir-7843
MI0016773_st	0.720793	0.21	-1.3999	-5.70459	-0.137885	hsa-mir-4433
MI0000781_st	0.720793	0.21	-1.39941	-5.70519	-0.14708	hsa-mir-373
MIMAT0021119_st	0.720793	0.21	1.39901	-5.70568	0.212332	hsa-miR-5188
MI0000651_st	0.720793	0.211	-1.39853	-5.70626	-0.153287	hsa-mir-1-1
MI0022717_st	0.720793	0.211	1.39824	-5.7066	0.144803	hsa-mir-6870
MIMAT0028112_st	0.720793	0.211	-1.39812	-5.70675	-0.127277	hsa-miR-7107-3p
MIMAT0005826_st	0.721018	0.211	1.39751	-5.70748	0.254578	hsa-miR-1181
14qI-1_x_st	0.722133	0.211	-1.39596	-5.70935	-0.129199		CDBox: 14qI-1
MI0000115_st	0.722133	0.211	-1.39562	-5.70977	-0.249127	hsa-mir-16-2
MIMAT0027403_st	0.722972	0.212	1.39438	-5.71126	0.16234	hsa-miR-6751-3p
ENSG00000238502_x_st	0.723236	0.212	1.39316	-5.71274	0.188868		snoRNA: ENSG00000238502
MI0022556_st	0.723236	0.212	1.39296	-5.71298	0.28019	hsa-mir-6721
ENSG00000252048_st	0.723236	0.212	-1.39268	-5.71331	-0.137531		snoRNA: ENSG00000252048
ENSG00000252722_x_st	0.723236	0.212	1.3926	-5.71341	0.150181		snoRNA: ENSG00000252722
MI0000251_st	0.723711	0.213	1.39085	-5.71551	0.150443	hsa-mir-208a
MIMAT0004569_st	0.723711	0.213	1.38927	-5.71742	0.324556	hsa-miR-222-5p
MIMAT0022698_st	0.723711	0.213	1.38924	-5.71746	0.381592	hsa-miR-345-3p
ENSG00000239072_st	0.723711	0.213	-1.38897	-5.71778	-0.150402		snoRNA: ENSG00000239072
MI0016902_st	0.723711	0.213	-1.38842	-5.71844	-0.130455	hsa-mir-378i
MIMAT0027598_st	0.723711	0.213	1.38834	-5.71853	0.726975	hsa-miR-6849-5p
MIMAT0015070_st	0.723711	0.214	1.3881	-5.71883	0.799909	hsa-miR-3188
HBII-55_st	0.723711	0.214	-1.38809	-5.71883	-0.392337		CDBox: HBII-55
MI0000086_st	0.723711	0.214	1.38779	-5.7192	0.375002	hsa-mir-28
ENSG00000202216_x_st	0.723711	0.214	-1.38779	-5.7192	-0.143859		snoRNA: ENSG00000202216
ENSG00000238433_st	0.723711	0.214	1.38746	-5.7196	0.22678		snoRNA: ENSG00000238433
ENSG00000200026_x_st	0.723711	0.214	-1.38719	-5.71993	-0.139729		snoRNA: ENSG00000200026
ENSG00000251930_st	0.723711	0.214	1.38718	-5.71993	0.296977		snoRNA: ENSG00000251930
MIMAT0015018_st	0.723711	0.214	1.38657	-5.72067	0.133778	hsa-miR-3146
MI0015879_st	0.723711	0.214	1.38647	-5.72079	0.245419	hsa-mir-4271
MI0003183_st	0.723714	0.214	1.38609	-5.72125	0.149638	hsa-mir-499a
ENSG00000212589_x_st	0.723811	0.214	-1.38561	-5.72182	-0.148309		snoRNA: ENSG00000212589
spike_in-control-21_st	0.724166	0.214	1.38487	-5.72271	0.200217		#NAME?
MIMAT0018353_st	0.724166	0.215	-1.3845	-5.72315	-0.192104	hsa-miR-3938
MIMAT0003282_st	0.724518	0.215	1.38369	-5.72413	0.130835	hsa-miR-614
MI0017445_st	0.724518	0.215	1.38315	-5.72477	0.16117	hsa-mir-4798
U17a_st	0.724518	0.215	1.38219	-5.72593	0.369306		HAcaBox: U17a
MI0000788_st	0.724518	0.215	-1.38182	-5.72637	-0.228495	hsa-mir-380
MIMAT0025463_st	0.724518	0.216	1.38139	-5.72688	1.15378	hsa-miR-6503-3p
MI0016851_x_st	0.724518	0.216	-1.38126	-5.72705	-0.380038	hsa-mir-548al
MIMAT0022298_st	0.724518	0.216	1.38067	-5.72776	0.174672	hsa-miR-5589-3p
ENSG00000223027_st	0.724518	0.216	1.37985	-5.72874	0.172475		snoRNA: ENSG00000223027
MIMAT0019959_st	0.724518	0.216	1.37979	-5.72881	0.191805	hsa-miR-4789-5p
MI0007261_st	0.724518	0.216	1.37975	-5.72886	0.19703	hsa-mir-103b-1
MI0016792_st	0.724518	0.216	-1.37938	-5.7293	-1.04298	hsa-mir-4449
MIMAT0004550_st	0.724518	0.216	1.37935	-5.72934	0.330207	hsa-miR-30c-2-3p
MI0003684_st	0.724518	0.216	1.37903	-5.72972	0.238369	hsa-mir-660
MIMAT0018094_st	0.724518	0.216	1.37852	-5.73033	0.24179	hsa-miR-3671
U83A_st	0.724518	0.216	1.37803	-5.73092	0.512307		CDBox: U83A
ACA51_x_st	0.724518	0.217	-1.37765	-5.73138	-0.223794		HAcaBox: ACA51
MIMAT0019692_st	0.724518	0.217	1.37734	-5.73174	0.127256	hsa-miR-4635
MIMAT0000460_st	0.724518	0.217	-1.37705	-5.73209	-0.463587	hsa-miR-194-5p
MI0019116_st	0.724518	0.217	-1.37643	-5.73284	-0.189354	hsa-mir-5100
MI0017332_st	0.724518	0.217	-1.37619	-5.73312	-0.155124	hsa-mir-4699
MI0016911_st	0.724518	0.217	1.37605	-5.73329	0.234977	hsa-mir-4540
ENSG00000251818_st	0.724518	0.217	-1.37594	-5.73342	-0.18041		snoRNA: ENSG00000251818
MIMAT0000725_st	0.725936	0.218	1.37413	-5.73559	0.195573	hsa-miR-373-5p
MI0003670_st	0.726179	0.218	1.37351	-5.73633	0.242692	hsa-mir-662
ENSG00000238398_st	0.726602	0.218	1.37269	-5.73731	0.201109		snoRNA: ENSG00000238398
MIMAT0019785_st	0.726602	0.218	-1.37211	-5.73801	-0.165647	hsa-miR-4693-3p
[truncated: 4,659 more rows]

## Sheet: 差异基因表达矩阵
miRNA_ID	ID_REF	GSM1602157	GSM1602159	GSM1602161	GSM1602163	GSM1602165	GSM1602167
hsa-mir-139	MI0000261_st	1.43883	6.1231	2.93181	6.08076	2.90132	7.36186
hsa-mir-124-1	MI0000443_s_st	2.48501	12.7027	9.67452	11.9784	11.0851	13.3341
hsa-mir-124-2	MI0000444_s_st	2.48501	12.7027	9.67452	11.9784	11.0851	13.3341
hsa-mir-124-3	MI0000445_s_st	2.48501	12.7027	9.67452	11.9784	11.0851	13.3341
hsa-mir-219a-2	MI0000740_st	0.977705	1.60933	1.11273	3.99079	0.83596	1.1675
hsa-mir-487b	MI0003530_st	1.04518	2.60518	0.167893	1.36244	1.03604	2.49995
hsa-mir-92b	MI0003560_st	8.27862	6.71993	8.20753	6.75491	9.10372	7.98258
hsa-mir-628	MI0003642_st	0.457678	1.25247	0.629598	1.97264	1.12758	2.34683
hsa-mir-770	MI0005118_st	1.3643	2.56367	0.899786	3.13165	0.938678	2.04177
hsa-mir-711	MI0012488_st	2.38373	3.83716	1.07035	2.92461	1.84201	3.79263
hsa-mir-3178	MI0014212_st	2.30661	1.03558	2.86906	0.963602	1.19177	0.909198
hsa-mir-4449	MI0016792_st	3.26811	4.89378	4.79401	5.31041	5.79017	6.77703
hsa-mir-5703	MI0019310_st	8.01298	6.2633	6.99507	6.39948	6.98822	6.11624
hsa-mir-6090	MI0020367_st	3.08577	1.30146	2.35953	1.33294	1.53245	1.15918
hsa-mir-6804	MI0022649_st	1.98078	1.42104	3.0782	1.17849	1.64469	0.861109
hsa-let-7f-5p	MIMAT0000067_st	7.75663	8.74927	7.19971	9.08029	8.38997	9.1253
hsa-miR-17-3p	MIMAT0000071_st	3.73185	5.48827	3.25928	5.89305	5.96587	5.09467
hsa-miR-21-5p	MIMAT0000076_st	7.76264	3.61243	7.90991	3.73715	6.74866	3.91321
hsa-miR-23a-3p	MIMAT0000078_st	12.6534	10.8705	12.6097	11.2676	12.2275	11.417
hsa-miR-27a-3p	MIMAT0000084_st	11.0544	8.52992	10.9923	9.40264	10.4024	8.09751
hsa-miR-31-5p	MIMAT0000089_st	2.99386	8.48073	8.68332	8.25999	7.66502	9.23594
hsa-miR-98-5p	MIMAT0000096_st	0.646292	2.32362	1.00586	1.68122	1.43357	3.2381
hsa-miR-29b-3p	MIMAT0000100_st	1.93738	4.93643	3.33376	5.00922	0.636601	6.09675
hsa-miR-105-5p	MIMAT0000102_st	0.0455327	5.24006	0.277137	2.92461	5.83529	5.57883
hsa-miR-196a-5p	MIMAT0000226_st	0.217587	0.508822	3.3509	0.516366	4.85686	0.328616
hsa-miR-199a-5p	MIMAT0000231_st	6.19762	4.25791	9.05564	3.41789	8.71841	3.84957
hsa-miR-199a-3p	MIMAT0000232_st	6.69246	4.10826	9.22203	3.59856	8.37681	4.77774
hsa-miR-129-5p	MIMAT0000242_st	0.600588	7.16307	0.498809	5.61508	3.12283	7.99725
hsa-miR-148a-3p	MIMAT0000243_st	1.19101	0.469832	2.7686	0.359178	3.03162	0.193301
hsa-miR-139-5p	MIMAT0000250_st	4.74226	10.5149	6.9885	10.2979	7.07988	11.4988
hsa-miR-7-5p	MIMAT0000252_st	0.548554	2.70731	0.615011	0.690669	0.842196	3.99308
hsa-miR-10a-5p	MIMAT0000253_st	6.46913	1.29635	4.36955	1.23251	1.52616	1.51825
hsa-miR-10b-5p	MIMAT0000254_st	4.88408	1.85839	6.20826	1.32558	7.18491	1.39941
hsa-miR-181b-5p	MIMAT0000257_st	10.7632	12.6827	11.4526	12.9226	12.0699	11.8804
hsa-miR-182-5p	MIMAT0000259_st	6.775	4.49914	8.09307	2.56531	10.7015	9.44113
hsa-miR-183-5p	MIMAT0000261_st	0.874947	0.714677	3.63543	0.369553	7.18824	5.69291
hsa-miR-187-3p	MIMAT0000262_st	5.03725	4.32482	7.10598	0.625588	4.07975	6.27455
hsa-miR-210-3p	MIMAT0000267_st	8.72497	6.77056	8.76048	6.8658	9.58657	6.66109
hsa-miR-181a-3p	MIMAT0000270_st	3.43456	7.99311	5.85115	8.28311	7.44658	6.33098
hsa-miR-214-3p	MIMAT0000271_st	7.10682	5.50467	9.90965	5.73429	9.15145	5.54748
hsa-miR-216a-5p	MIMAT0000273_st	0.334426	0.609867	1.7855	0.330647	5.65372	0.456296
hsa-miR-217	MIMAT0000274_st	0.608372	0.346664	1.91516	0.925157	7.61105	0.618402
hsa-miR-223-3p	MIMAT0000280_st	3.85104	1.60686	4.48827	1.61443	1.62094	1.34015
hsa-miR-224-5p	MIMAT0000281_st	0.654509	0.646659	2.29535	0.487641	0.415096	6.08045
hsa-let-7g-5p	MIMAT0000414_st	7.68279	8.7154	7.79119	8.87665	8.04987	9.12695
hsa-miR-15b-5p	MIMAT0000417_st	9.86254	8.33116	8.90129	8.86185	9.70846	7.88511
hsa-miR-27b-3p	MIMAT0000419_st	8.1069	11.0697	8.81801	11.5743	9.80709	9.61527
hsa-miR-124-3p	MIMAT0000422_st	2.26918	12.8909	9.83034	12.1085	11.268	13.4871
hsa-miR-128-3p	MIMAT0000424_st	5.99996	10.4801	6.56055	10.1721	8.01354	11.1833
hsa-miR-130a-3p	MIMAT0000425_st	8.7701	7.26013	9.19552	7.38877	9.1231	8.26073
hsa-miR-132-3p	MIMAT0000426_st	8.23723	10.9338	9.39476	10.2888	10.0436	10.4322
hsa-miR-137	MIMAT0000429_st	0.596335	2.7839	0.738822	1.85949	1.29817	4.44647
hsa-miR-138-5p	MIMAT0000430_st	9.09624	11.8174	7.6179	10.9751	10.0443	12.1163
hsa-miR-127-3p	MIMAT0000446_st	9.89223	11.1078	9.35724	10.2591	10.4055	11.4634
hsa-miR-149-5p	MIMAT0000450_st	7.94579	10.2464	8.12319	9.59867	9.34971	10.8649
hsa-miR-154-5p	MIMAT0000452_st	3.57801	4.93161	2.34303	4.0466	4.14402	6.36364
hsa-miR-184	MIMAT0000454_st	0.32567	5.56405	0.692722	6.03298	1.37336	4.80122
hsa-miR-185-5p	MIMAT0000455_st	10.6889	11.6289	10.6022	11.9673	9.74001	11.1944
hsa-miR-188-5p	MIMAT0000457_st	2.64687	1.53564	3.70812	1.22578	3.82569	1.5273
hsa-miR-195-5p	MIMAT0000461_st	11.8665	10.1277	11.6817	10.0659	12.0819	10.8585
hsa-miR-155-5p	MIMAT0000646_st	9.82215	7.61006	9.53045	8.19269	9.25689	9.10477
hsa-miR-106b-5p	MIMAT0000680_st	10.7772	9.15162	10.5901	9.38933	10.7838	8.79883
hsa-miR-29c-3p	MIMAT0000681_st	1.71054	4.91616	2.64962	5.83291	2.1236	6.27849
hsa-miR-34b-5p	MIMAT0000685_st	0.362793	1.27527	0.130644	1.41325	0.399176	1.27842
hsa-miR-34c-5p	MIMAT0000686_st	0.717755	5.94518	2.1221	6.39085	0.781186	1.37956
hsa-miR-299-3p	MIMAT0000687_st	3.73847	2.97456	4.27001	1.55302	4.32021	3.10659
hsa-miR-30e-3p	MIMAT0000693_st	1.87767	2.60809	1.08393	3.6612	3.33797	3.84957
hsa-miR-376c-3p	MIMAT0000720_st	6.0411	3.58885	5.1082	1.40706	5.95311	3.72925
hsa-miR-370-3p	MIMAT0000722_st	5.92385	7.56434	6.20669	6.86784	6.48526	7.82299
hsa-miR-376a-3p	MIMAT0000729_st	3.27899	1.73716	1.9755	0.655994	3.24145	1.49295
hsa-miR-378a-5p	MIMAT0000731_st	2.92596	2.11018	4.4381	0.919958	4.3086	1.14928
hsa-miR-381-3p	MIMAT0000736_st	3.57816	5.58449	3.20009	5.12099	4.98813	6.49439
hsa-miR-382-5p	MIMAT0000737_st	8.52282	9.03694	6.97479	8.24622	8.07166	9.5758
hsa-miR-383-5p	MIMAT0000738_st	0.674242	8.5648	1.25757	7.67798	3.90388	8.39519
hsa-miR-330-3p	MIMAT0000751_st	1.95225	10.719	5.43197	11.0104	5.65537	9.66505
hsa-miR-328-3p	MIMAT0000752_st	3.12061	6.52228	4.5518	6.2261	4.92247	6.66929
hsa-miR-342-3p	MIMAT0000753_st	9.58783	11.6805	11.202	11.7657	11.3045	11.7483
hsa-miR-323a-3p	MIMAT0000755_st	1.07747	4.93877	1.13188	4.1724	2.0731	5.2164
hsa-miR-326	MIMAT0000756_st	0.26413	3.11588	0.500608	1.18678	0.592505	2.04968
hsa-miR-151a-3p	MIMAT0000757_st	8.45674	10.2302	8.24447	10.4365	8.0919	9.18921
hsa-miR-148b-3p	MIMAT0000759_st	2.47597	3.33797	2.81268	5.0295	2.69806	3.59826
hsa-miR-324-5p	MIMAT0000761_st	7.56108	9.64953	8.32794	9.61126	8.86686	9.61519
hsa-miR-324-3p	MIMAT0000762_st	6.5647	7.93965	7.32124	8.20657	7.3626	8.15447
hsa-miR-338-3p	MIMAT0000763_st	0.320671	4.28728	0.449449	5.22248	0.123952	2.3905
hsa-miR-339-5p	MIMAT0000764_st	8.4416	7.40523	7.53335	7.52719	7.96004	5.59346
hsa-miR-335-5p	MIMAT0000765_st	6.00938	2.80821	2.63522	1.42862	6.10051	6.03859
hsa-miR-346	MIMAT0000773_st	5.24107	7.83833	6.20627	8.59837	5.86043	6.05128
hsa-miR-422a	MIMAT0001339_st	5.89508	4.14587	6.82871	4.51096	5.34591	5.16338
hsa-miR-425-3p	MIMAT0001343_st	5.3038	7.24006	6.50363	7.38948	6.09264	6.57121
hsa-miR-18b-5p	MIMAT0001412_st	3.77007	1.75051	3.14823	1.28695	3.30585	1.6575
hsa-miR-431-5p	MIMAT0001625_st	4.04461	0.520461	3.98611	1.02043	5.63473	1.26731
hsa-miR-433-3p	MIMAT0001627_st	3.2645	8.96166	2.92461	7.91235	5.44307	8.70475
hsa-miR-329-3p	MIMAT0001629_st	1.33167	5.99612	1.08393	4.93665	3.14613	6.83533
hsa-miR-410-3p	MIMAT0002171_st	0.741877	2.46059	0.866662	1.66851	1.6852	3.23061
hsa-miR-485-5p	MIMAT0002175_st	4.01926	7.72632	4.60492	5.90725	5.31561	7.7538
hsa-miR-485-3p	MIMAT0002176_st	1.93972	5.16338	1.80749	2.65116	4.65246	5.4874
hsa-miR-487a-3p	MIMAT0002178_st	6.04378	7.29945	5.08574	6.80291	6.31863	6.96936
hsa-miR-489-3p	MIMAT0002805_st	3.864	2.97456	5.27076	1.53779	3.43093	1.095
hsa-miR-491-5p	MIMAT0002807_st	0.626378	8.92106	5.6381	7.4383	6.52106	9.23713
hsa-miR-146b-5p	MIMAT0002809_st	8.19805	6.26105	8.22785	6.50497	7.20178	7.58547
hsa-miR-432-5p	MIMAT0002814_st	7.82242	9.98514	7.61908	9.03912	8.63315	9.59278
hsa-miR-495-3p	MIMAT0002817_st	2.1146	4.1981	2.52754	3.33897	4.30604	5.79451
hsa-miR-497-5p	MIMAT0002820_st	8.70889	7.60855	9.02884	7.06068	9.41171	8.53172
hsa-miR-503-5p	MIMAT0002874_st	6.48309	4.75481	5.61503	3.46838	6.15811	3.73136
hsa-miR-504-5p	MIMAT0002875_st	0.528854	4.64182	0.509672	2.52129	2.03989	4.11676
hsa-miR-505-3p	MIMAT0002876_st	3.67056	1.21067	2.11494	2.29853	4.31533	2.39852
hsa-miR-493-3p	MIMAT0003161_st	0.83088	0.581759	2.42196	0.480836	2.29462	0.418685
hsa-miR-539-5p	MIMAT0003163_st	0.772741	1.85351	1.18128	0.828913	1.05397	3.67924
hsa-miR-487b-3p	MIMAT0003180_st	8.03879	10.5067	7.54246	10.0575	8.5248	10.4628
hsa-miR-92b-3p	MIMAT0003218_st	10.3194	8.91837	10.3134	8.73489	11.1142	10.1986
hsa-miR-551b-3p	MIMAT0003233_st	5.43775	3.9478	4.86624	2.49139	5.69868	4.18864
hsa-miR-572	MIMAT0003237_st	5.72038	3.69098	5.51668	3.5644	4.40403	1.56835
hsa-miR-575	MIMAT0003240_st	4.19706	1.22062	1.17032	1.17032	1.15185	1.03558
hsa-miR-584-5p	MIMAT0003249_st	2.74734	9.57743	1.6929	10.1362	4.29634	7.16269
hsa-miR-550a-3p	MIMAT0003257_st	5.57848	2.51395	3.81456	2.18121	6.07495	4.6295
hsa-miR-598-3p	MIMAT0003266_st	0.255055	1.58329	0.595378	0.876603	0.272965	3.40781
hsa-miR-625-5p	MIMAT0003294_st	5.86221	9.0776	7.09405	9.76673	7.00367	6.80333
hsa-miR-628-3p	MIMAT0003297_st	2.68558	6.97193	3.52965	7.15293	3.42949	6.81017
hsa-miR-629-3p	MIMAT0003298_st	1.5752	1.97784	2.95156	1.53317	4.50844	1.93521
hsa-miR-641	MIMAT0003311_st	2.1146	3.53776	0.694468	3.79784	1.25839	1.25757
hsa-miR-663a	MIMAT0003326_st	8.13786	7.24572	7.96548	6.17488	7.25869	6.52362
hsa-miR-421	MIMAT0003339_st	6.77922	8.59351	7.28557	9.38659	7.04307	7.01459
hsa-miR-542-5p	MIMAT0003340_st	5.01317	2.74093	2.95709	1.17777	5.40184	1.80563
hsa-miR-671-5p	MIMAT0003880_st	7.51046	5.41372	6.75247	4.58519	6.22889	5.49925
hsa-miR-767-5p	MIMAT0003882_st	0.481251	4.70502	0.338444	3.98502	5.87202	4.44272
hsa-miR-769-5p	MIMAT0003886_st	4.63404	8.35903	5.20308	7.74517	6.23663	8.33512
hsa-miR-769-3p	MIMAT0003887_st	2.60761	6.94616	4.90019	6.18694	4.70986	6.94679
hsa-miR-770-5p	MIMAT0003948_st	0.918474	6.44146	0.67172	4.5031	1.37197	5.53235
hsa-miR-21-3p	MIMAT0004494_st	3.96242	0.474585	5.82568	0.497813	4.64924	1.15563
hsa-miR-23a-5p	MIMAT0004496_st	2.2822	1.34003	5.01796	1.55193	2.4206	1.11961
hsa-miR-24-2-5p	MIMAT0004497_st	4.51331	2.45017	5.97288	1.2441	5.81982	3.74618
hsa-miR-25-5p	MIMAT0004498_st	3.91064	3.73579	5.14929	1.89113	6.16111	4.36128
hsa-miR-27a-5p	MIMAT0004501_st	1.20316	1.379	3.78817	0.137597	2.15651	0.982055
hsa-miR-92a-1-5p	MIMAT0004507_st	0.159977	0.205562	1.33784	0.511031	2.67814	0.356718
hsa-miR-29b-1-5p	MIMAT0004514_st	1.82544	4.04588	2.153	3.45022	2.64021	3.91794
hsa-miR-29b-2-5p	MIMAT0004515_st	1.76714	7.58164	4.79968	7.43726	4.27639	7.99785
hsa-miR-139-3p	MIMAT0004552_st	0.279161	8.27712	1.06182	7.13443	2.1146	8.20673
hsa-miR-10b-3p	MIMAT0004556_st	0.554708	0.0936137	1.14761	-0.0150179	4.75795	0.36323
hsa-miR-34a-3p	MIMAT0004557_st	1.76714	1.8499	5.73776	2.41149	4.23428	1.55302
hsa-miR-199b-3p	MIMAT0004563_st	6.69246	4.10826	9.22203	3.59856	8.37681	4.77774
hsa-miR-214-5p	MIMAT0004564_st	0.976323	0.702641	2.70723	0.310787	2.3451	0.608076
hsa-miR-23b-5p	MIMAT0004587_st	0.736732	5.80085	1.38417	5.85371	2.3443	4.3778
hsa-miR-27b-5p	MIMAT0004588_st	0.956321	5.91591	3.67504	6.46222	4.65841	4.33852
hsa-miR-124-5p	MIMAT0004591_st	0.626378	5.27676	1.20537	2.94659	4.04587	6.71149
hsa-miR-138-2-3p	MIMAT0004596_st	0.487641	5.77738	0.684033	5.70968	1.25757	5.8935
hsa-miR-140-3p	MIMAT0004597_st	10.3153	11.6096	10.4058	11.9386	10.422	10.981
hsa-miR-143-5p	MIMAT0004599_st	1.37202	0.768865	3.73579	0.757195	2.39927	1.25757
hsa-miR-129-2-3p	MIMAT0004605_st	0.525634	6.31189	0.504189	5.08762	3.63692	7.2032
hsa-miR-138-1-3p	MIMAT0004607_st	5.38487	7.34899	4.9223	7.08993	6.22554	7.186
hsa-miR-195-3p	MIMAT0004615_st	2.70926	0.879502	3.56386	1.06879	4.93877	1.25757
hsa-miR-106b-3p	MIMAT0004672_st	7.54233	6.34866	7.54952	6.74685	8.91018	5.40512
hsa-miR-29c-5p	MIMAT0004673_st	0.756558	5.76769	2.26555	5.86075	1.27322	6.3195
hsa-miR-219a-2-3p	MIMAT0004675_st	0.245834	12.3752	1.13808	12.6367	8.28704	10.6691
hsa-miR-34c-3p	MIMAT0004677_st	0.598746	6.539	2.33586	6.83444	1.55302	4.39016
hsa-miR-99b-3p	MIMAT0004678_st	6.49421	8.10594	7.01812	8.0515	7.09158	7.63223
hsa-miR-296-3p	MIMAT0004679_st	2.62213	2.17875	4.8619	2.32032	3.94807	1.96216
hsa-miR-361-3p	MIMAT0004682_st	0.700605	1.62685	0.695139	1.67283	0.881544	2.55726
hsa-miR-377-5p	MIMAT0004689_st	2.94465	5.07805	2.19753	2.17408	4.02455	5.5733
hsa-miR-330-5p	MIMAT0004693_st	0.248691	6.01361	0.679626	6.72348	0.569971	4.65507
hsa-miR-342-5p	MIMAT0004694_st	2.14026	7.41608	6.66918	7.10158	6.50684	7.4664
hsa-miR-337-5p	MIMAT0004695_st	5.61471	2.91524	4.74994	2.39316	5.05372	2.27887
hsa-miR-323a-5p	MIMAT0004696_st	0.896935	2.65422	0.531182	0.896935	0.955222	2.0371
hsa-miR-151a-5p	MIMAT0004697_st	10.9789	12.4766	10.6896	12.7934	10.6587	11.614
hsa-miR-331-5p	MIMAT0004700_st	1.50432	4.35289	3.41881	4.42792	3.10439	3.90303
hsa-miR-338-5p	MIMAT0004701_st	0.626404	9.77542	1.24171	10.3544	2.28719	7.99309
hsa-miR-424-3p	MIMAT0004749_st	7.34433	3.81764	5.89086	2.95261	6.95871	3.48767
hsa-miR-20b-3p	MIMAT0004752_st	1.37406	0.619964	0.909077	0.535654	3.48767	1.32694
hsa-miR-431-3p	MIMAT0004757_st	1.13008	5.05212	0.903269	2.34057	2.55205	4.96882
hsa-miR-490-5p	MIMAT0004764_st	0.289665	5.08762	0.354943	1.35504	3.55268	4.70106
hsa-miR-146b-3p	MIMAT0004766_st	1.67576	1.20316	2.97858	0.837688	1.67576	0.999638
hsa-miR-193b-5p	MIMAT0004767_st	3.13443	6.36747	4.56382	5.85618	5.09467	4.18935
hsa-miR-92b-5p	MIMAT0004792_st	6.73024	5.49041	6.60648	5.08762	6.25726	5.58103
hsa-miR-629-5p	MIMAT0004810_st	4.29221	3.75487	5.53927	3.43004	5.92656	3.75065
hsa-miR-671-3p	MIMAT0004819_st	3.02917	1.15585	1.37784	0.833438	2.49748	0.768865
hsa-miR-891a-5p	MIMAT0004902_st	0.134543	2.87511	6.16287	1.88481	7.78278	1.44786
hsa-miR-874-3p	MIMAT0004911_st	6.50534	9.17627	6.31299	9.20387	6.7379	8.75255
hsa-miR-744-5p	MIMAT0004945_st	7.35076	10.0318	8.58039	9.79008	8.71672	9.42475
hsa-miR-885-5p	MIMAT0004947_st	3.11724	7.46882	2.89955	6.96832	4.82524	7.94108
hsa-miR-885-3p	MIMAT0004948_st	1.27458	3.83279	1.94502	1.68065	1.89445	2.9976
hsa-miR-877-5p	MIMAT0004949_st	3.69547	5.77433	4.98232	6.8091	4.81847	5.46793
hsa-miR-887-3p	MIMAT0004951_st	1.37886	5.90037	3.24133	5.79953	3.43397	4.07005
hsa-miR-543	MIMAT0004954_st	2.913	4.82189	1.80617	2.79699	4.43636	5.62668
hsa-miR-760	MIMAT0004957_st	0.920021	5.24111	1.64341	4.14933	1.25757	2.2657
hsa-miR-216b-5p	MIMAT0004959_st	0.461486	0.381098	0.779466	0.50455	6.11393	0.744138
hsa-miR-935	MIMAT0004978_st	3.01832	6.29292	4.45034	4.94754	5.012	7.45721
hsa-miR-940	MIMAT0004983_st	6.76269	4.30498	5.96994	3.76871	4.93188	3.6006
hsa-miR-1228-3p	MIMAT0005583_st	5.65512	2.69294	4.36741	3.32771	2.43501	2.27329
hsa-miR-1296-5p	MIMAT0005794_st	1.59849	6.07895	3.48336	5.66018	4.4806	6.20542
hsa-miR-1301-3p	MIMAT0005797_st	5.2743	8.64196	6.69143	8.83684	5.76072	7.62647
hsa-miR-1180-3p	MIMAT0005825_st	6.52276	8.16079	6.68481	7.75868	6.69848	7.52
hsa-miR-1202	MIMAT0005865_st	5.89229	3.27382	5.20003	2.67594	3.96512	3.15685
hsa-miR-1287-5p	MIMAT0005878_st	0.324995	6.54688	1.77376	7.17506	2.34097	3.59826
hsa-miR-1290	MIMAT0005880_st	7.35993	0.198233	5.30213	0.45455	1.39704	0.293825
hsa-miR-1299	MIMAT0005887_st	0.316174	1.69468	1.47361	3.64474	0.937721	4.08482
hsa-miR-1244	MIMAT0005896_st	0.536763	4.62257	0.650514	5.28359	1.12075	3.95698
hsa-miR-1246	MIMAT0005898_st	9.00016	3.43818	5.13238	2.10167	5.67833	4.53398
hsa-miR-1250-5p	MIMAT0005902_st	0.612682	6.29412	0.567601	6.5241	0.418592	3.26357
hsa-miR-1281	MIMAT0005939_st	9.25769	7.03855	8.17957	7.34583	7.10153	6.42124
hsa-miR-1292-5p	MIMAT0005943_st	1.54711	2.75436	2.25298	4.219	1.65543	2.64771
hsa-miR-664a-5p	MIMAT0005948_st	5.69712	6.04448	3.96247	6.42994	4.77095	6.70355
hsa-miR-1825	MIMAT0006765_st	7.92453	5.91144	7.01526	6.07469	5.94975	4.93126
hsa-miR-1909-5p	MIMAT0007882_st	2.73712	1.36501	3.4931	1.16019	2.18029	1.10146
hsa-miR-1910-5p	MIMAT0007884_st	5.14344	4.19426	5.45808	2.59199	4.7081	3.29761
hsa-miR-1912	MIMAT0007887_st	0.147318	1.82795	0.463561	0.660781	0.51756	2.76756
hsa-miR-1915-3p	MIMAT0007892_st	12.0365	9.97965	11.5503	9.87753	10.8107	9.77369
hsa-miR-196b-3p	MIMAT0009201_st	2.63662	0.556315	0.775842	0.400855	2.77574	0.767382
hsa-miR-2110	MIMAT0010133_st	2.63307	6.49415	4.29611	6.53669	5.09324	5.57758
hsa-miR-151b	MIMAT0010214_st	7.7237	9.8816	7.60118	10.4633	7.76477	8.65107
hsa-miR-2276-3p	MIMAT0011775_st	1.38251	3.61586	0.624729	4.5824	1.03909	1.13239
hsa-miR-2861	MIMAT0013802_st	11.6556	10.1312	11.3933	9.97419	10.3205	9.2057
hsa-miR-3128	MIMAT0014991_st	5.08313	3.90034	4.24525	2.21134	6.59	6.79012
hsa-miR-3175	MIMAT0015052_st	4.18643	6.38382	3.88444	4.32465	4.63076	6.87252
hsa-miR-3178	MIMAT0015055_st	9.18662	6.56298	9.45682	7.25466	9.23242	6.65221
hsa-miR-3180-3p	MIMAT0015058_st	0.914265	2.78882	2.01604	2.64267	1.49143	2.15426
hsa-miR-3185	MIMAT0015065_st	7.7138	6.57601	7.50683	5.23686	6.81545	4.75151
hsa-miR-3195	MIMAT0015079_st	5.92032	5.161	6.11426	3.28964	5.76787	2.94939
hsa-miR-3200-3p	MIMAT0015085_st	3.43249	8.73742	3.04399	9.09551	4.93676	7.68018
hsa-miR-4298	MIMAT0016852_st	9.02217	7.42376	8.55052	8.05556	8.47422	7.03533
hsa-miR-4306	MIMAT0016858_st	2.53394	5.41406	3.79184	6.17	3.61871	5.73617
hsa-miR-4284	MIMAT0016915_st	5.19006	7.1791	2.38852	5.62016	4.4597	6.26393
hsa-miR-4286	MIMAT0016916_st	2.68692	4.89182	3.02862	4.89682	5.82435	5.76191
hsa-miR-3200-5p	MIMAT0017392_st	2.51075	6.41225	2.24437	6.65655	2.1146	4.65754
hsa-miR-3605-3p	MIMAT0017982_st	0.630501	1.75977	0.561695	2.68279	0.418924	0.809111
hsa-miR-3648	MIMAT0018068_st	4.10689	3.54206	4.01675	3.71814	4.96929	1.78432
hsa-miR-3663-3p	MIMAT0018085_st	3.88922	3.38546	3.74146	3.83151	4.65288	1.99968
hsa-miR-3665	MIMAT0018087_st	13.1444	11.7055	12.9732	11.723	12.592	11.2875
hsa-miR-3679-5p	MIMAT0018104_st	4.48459	2.66913	3.15973	2.3443	4.12772	2.6733
hsa-miR-3911	MIMAT0018185_st	5.03423	2.34032	4.95052	1.25008	4.22963	1.43354
hsa-miR-3935	MIMAT0018350_st	2.17895	0.754674	2.42489	1.02033	1.75033	0.986649
hsa-miR-378d	MIMAT0018926_st	3.72753	1.51836	5.19306	1.06452	2.80535	3.25524
hsa-miR-4417	MIMAT0018929_st	4.16694	5.6699	4.29552	4.16198	7.56301	1.43435
hsa-miR-4443	MIMAT0018961_st	7.92454	8.7495	7.94547	9.26524	7.53332	8.53943
hsa-miR-4454	MIMAT0018976_st	10.7042	13.0461	10.8885	12.5087	13.2262	12.7843
hsa-miR-3135b	MIMAT0018985_st	9.30973	7.94958	8.76872	8.27559	7.9092	5.92005
hsa-miR-4484	MIMAT0019018_st	9.65419	7.61733	8.40265	7.71455	6.47608	5.96437
hsa-miR-4485	MIMAT0019019_st	7.0204	5.9426	4.07507	5.53745	2.91324	6.60738
hsa-miR-4497	MIMAT0019032_st	11.7036	10.223	11.6797	10.3079	11.5782	10.0858
hsa-miR-4521	MIMAT0019058_st	6.83997	4.25376	6.70721	0.876259	7.4581	5.28554
hsa-miR-4525	MIMAT0019064_st	0.503942	2.51815	0.862109	1.96772	0.830359	0.768865
hsa-miR-4532	MIMAT0019071_st	9.68593	7.70047	8.05586	7.63423	7.89205	6.91649
hsa-miR-378i	MIMAT0019074_st	5.54523	4.48936	6.5744	4.58519	5.471	5.30999
hsa-miR-4634	MIMAT0019691_st	4.29809	2.96313	4.4597	2.2898	3.59722	1.69177
hsa-miR-4656	MIMAT0019723_st	1.85859	3.50528	2.23282	3.28947	2.58893	3.25905
hsa-miR-4669	MIMAT0019749_st	6.49904	3.6317	5.05043	4.21591	5.51865	2.06903
hsa-miR-4701-3p	MIMAT0019799_st	3.83139	1.61914	4.07123	1.15569	2.78267	0.856912
hsa-miR-4725-5p	MIMAT0019843_st	3.5851	0.952028	2.44521	1.52391	2.10098	0.922674
hsa-miR-4734	MIMAT0019859_st	8.88403	7.63494	8.45346	6.71305	7.7472	6.15141
hsa-miR-4739	MIMAT0019868_st	9.31475	7.699	8.89472	7.41067	8.51708	7.30834
hsa-miR-4745-5p	MIMAT0019878_st	9.90531	7.84446	9.35629	7.97224	8.31583	7.01857
hsa-miR-371b-5p	MIMAT0019892_st	6.84242	2.55971	5.84544	0.615121	4.77155	1.65772
hsa-miR-4767	MIMAT0019919_st	3.83075	2.13602	4.56202	1.13475	2.30814	1.65543
hsa-miR-4436b-5p	MIMAT0019940_st	4.51331	1.50379	3.14423	0.788278	2.80246	1.95031
hsa-miR-4793-5p	MIMAT0019965_st	2.60433	0.325661	1.53161	0.520372	0.805214	0.405554
hsa-miR-642a-3p	MIMAT0020924_st	5.30999	2.84436	4.61471	3.2218	2.87433	3.33797
hsa-miR-5001-5p	MIMAT0021021_st	9.96777	7.79798	9.69655	7.56466	8.72142	6.64399
hsa-miR-5195-3p	MIMAT0021127_st	3.5292	1.73716	2.05774	1.67471	1.36437	0.404419
hsa-miR-5584-5p	MIMAT0022283_st	0.246312	4.97852	0.484016	5.44732	0.392815	1.421
hsa-miR-204-3p	MIMAT0022693_st	8.25059	6.34125	4.716	6.02753	2.31028	6.63879
hsa-miR-584-3p	MIMAT0022708_st	0.315601	1.9341	0.354943	1.9341	0.6682	0.604734
hsa-miR-1185-2-3p	MIMAT0022713_st	4.92988	3.48693	4.07156	2.79911	5.22041	1.99267
hsa-miR-873-3p	MIMAT0022717_st	0.583249	2.64035	0.126397	0.775269	0.176043	3.0146
hsa-miR-1273g-3p	MIMAT0022742_st	10.8833	12.3931	10.7512	12.5971	12.011	12.7411
hsa-miR-1185-1-3p	MIMAT0022838_st	4.70986	4.031	4.97074	3.69577	5.45859	2.22696
hsa-miR-758-5p	MIMAT0022929_st	1.29768	4.86252	1.1649	3.41285	1.33104	5.13629
hsa-miR-1229-5p	MIMAT0022942_st	6.21331	3.83462	5.43341	3.73719	4.14402	4.0466
hsa-miR-6068	MIMAT0023693_st	8.8426	6.35546	8.15343	6.21125	7.24075	4.67603
hsa-miR-6075	MIMAT0023700_st	5.92491	4.1093	5.52952	3.17457	4.92161	3.56881
hsa-miR-6086	MIMAT0023711_st	4.74445	1.46672	3.17515	3.23615	3.38933	1.85349
hsa-miR-6124	MIMAT0024597_st	4.25447	2.17875	2.88543	1.86045	2.58061	1.59854
hsa-miR-6125	MIMAT0024598_st	12.2798	10.6431	11.9682	10.8348	11.3783	10.2508
hsa-miR-6126	MIMAT0024599_st	9.57264	6.95036	7.79419	6.57849	6.84805	6.34638
hsa-miR-6503-3p	MIMAT0025463_st	2.91545	2.59358	4.67264	2.19307	1.57994	0.920021
hsa-miR-6511a-3p	MIMAT0025479_st	2.94993	5.43084	2.92297	5.43025	3.15675	5.46067
hsa-miR-6723-5p	MIMAT0025855_st	5.16294	3.73579	4.47446	3.50223	3.63193	2.32008
hsa-miR-6724-5p	MIMAT0025856_st	10.8514	9.53709	10.3831	9.13319	9.44007	8.68689
hsa-miR-487a-5p	MIMAT0026559_st	1.29722	6.13984	2.06649	4.75601	2.64365	6.47875
hsa-miR-504-3p	MIMAT0026612_st	3.11135	2.21354	4.32535	2.52129	2.90383	2.13183
hsa-miR-874-5p	MIMAT0026718_st	1.12626	4.83001	1.97602	5.07102	1.26545	4.70095
hsa-miR-3928-5p	MIMAT0027037_st	2.09694	0.819201	2.43798	0.748963	1.70949	0.696204
hsa-miR-6728-5p	MIMAT0027357_st	2.81793	0.905334	2.24706	1.81492	1.81492	1.08634
hsa-miR-6743-5p	MIMAT0027387_st	8.14383	10.3541	8.27872	9.79025	7.5917	10.663
hsa-miR-6754-5p	MIMAT0027408_st	1.04423	3.91611	0.784716	2.84484	1.40336	1.11317
hsa-miR-6782-5p	MIMAT0027464_st	3.45886	4.81499	2.616	4.05205	1.59516	3.07598
hsa-miR-6787-5p	MIMAT0027474_st	4.12466	5.80315	4.5432	4.82797	3.0481	4.61897
hsa-miR-6789-5p	MIMAT0027478_st	7.9514	6.68307	7.68961	6.12354	6.32245	5.57326
hsa-miR-6800-5p	MIMAT0027500_st	10.9717	9.00236	10.285	8.8615	9.56426	8.22359
hsa-miR-6800-3p	MIMAT0027501_st	4.51331	2.57874	3.7591	2.74634	3.24145	3.02901
hsa-miR-6812-5p	MIMAT0027524_st	8.23922	6.56738	7.83082	6.8875	7.7038	6.10359
hsa-miR-6831-5p	MIMAT0027562_st	5.94692	3.35288	5.13313	3.22818	5.46732	2.65836
hsa-miR-6780b-5p	MIMAT0027572_st	7.47739	3.4091	4.37193	3.2797	3.54268	1.94874
hsa-miR-6836-5p	MIMAT0027574_st	4.29012	6.95034	4.71162	6.01131	4.66318	4.59799
hsa-miR-6847-5p	MIMAT0027594_st	2.76293	0.905721	3.33744	1.6267	1.28596	0.782191
hsa-miR-6850-5p	MIMAT0027600_st	8.66903	7.37511	8.13016	6.63961	7.47391	5.88253
hsa-miR-6865-3p	MIMAT0027631_st	5.58006	1.24983	3.43755	1.89985	2.56248	1.13398
hsa-miR-6877-3p	MIMAT0027655_st	5.35257	1.8854	3.8181	2.3443	3.43898	1.42675
hsa-miR-6890-5p	MIMAT0027680_st	2.87573	0.760225	0.951812	0.805521	1.27172	0.47869
hsa-miR-7107-5p	MIMAT0028111_st	7.55729	6.33098	6.80861	6.25267	6.4411	4.86062
hsa-miR-7110-5p	MIMAT0028117_st	6.70088	7.25183	6.18951	7.38832	5.88869	7.73042
hsa-miR-7151-3p	MIMAT0028213_st	0.955974	3.18811	1.0255	2.52728	0.955974	1.08603
hsa-miR-7162-3p	MIMAT0028235_st	7.90414	5.88027	7.3806	6.13262	7.80903	4.39262
hsa-miR-7847-3p	MIMAT0030422_st	9.96832	8.4016	9.35078	8.66357	9.32108	7.9229
hsa-miR-8063	MIMAT0030990_st	4.85654	1.36653	3.92805	0.778139	2.92759	1.22404
hsa-miR-8064	MIMAT0030991_st	3.84462	1.20316	1.22637	1.06676	1.96475	1.22576
hsa-miR-8069	MIMAT0030996_st	12.0689	10.721	11.8778	10.6453	11.2133	10.1445
hsa-miR-7975	MIMAT0031178_st	2.3443	7.09103	4.10248	6.91757	7.18244	7.47986
