# Supplementary material for: Analyzing the lncRNA, miRNA, and mRNA-associated ceRNA networks to reveal potential prognostic biomarkers for glioblastoma multiforme
Source: Cancer Cell Int. 2020 Aug 15;20:393. doi: 10.1186/s12935-020-01488-1 (PMC7429694; doi:10.1186/s12935-020-01488-1)
Supplement: Supplementary file 4 — Additional file 4: Table S3. Co-expression of Pink module between lncRNAs and mRNAs. [file 12935_2020_1488_MOESM4_ESM.xlsx]

## Sheet: 全部共表达关系
From Node	To Node
AKT1	43352
AZI1	43352
C10orf2	43352
CALCOCO1	43352
CBLC	43352
CDRT15	43352
COL13A1	43352
CSF1	43352
CSRP2BP	43352
DCLRE1C	43352
ENTPD1	43352
EXOC7	43352
GAB1	43352
GCK	43352
GOSR2	43352
ICT1	43352
LOC643008	43352
MAPK7	43352
PCDHA6	43352
PLIN3	43352
PPARD	43352
RBM38	43352
RP11-701P16.4	43352
STAP2	43352
SUMF2	43352
TRPC7	43352
ZC3HAV1	43352
AC006335.5	AC006156.5
AC006986.2	AC006156.5
AC092168.4	AC006156.5
AC133528.2	AC006156.5
BC038542	AC006156.5
BC042893	AC006156.5
C21orf96	AC006156.5
FAM69B	AC006156.5
GS1-179L18.1	AC006156.5
HELZ	AC006156.5
PAK7	AC006156.5
RBBP5	AC006156.5
RP11-100N20.1	AC006156.5
RP11-241F15.11	AC006156.5
RP11-259P15.2	AC006156.5
SEC14L1	AC006156.5
AC006986.2	AC006335.5
AC092168.4	AC006335.5
AC133528.2	AC006335.5
BC038542	AC006335.5
BC042893	AC006335.5
C21orf96	AC006335.5
FAM69B	AC006335.5
GS1-179L18.1	AC006335.5
HELZ	AC006335.5
PAK7	AC006335.5
POMZP3	AC006335.5
RBBP5	AC006335.5
RP11-241F15.11	AC006335.5
RP11-259P15.2	AC006335.5
SEC14L1	AC006335.5
AC092168.4	AC006986.2
BC038542	AC006986.2
BC042893	AC006986.2
C21orf96	AC006986.2
DCLRE1C	AC006986.2
FAM69B	AC006986.2
GS1-179L18.1	AC006986.2
HELZ	AC006986.2
PAK7	AC006986.2
PLIN3	AC006986.2
POMZP3	AC006986.2
RBBP5	AC006986.2
RBM38	AC006986.2
RP11-241F15.11	AC006986.2
RP11-268F1.3	AC006986.2
SEC14L1	AC006986.2
UBE2D3	AC006986.2
43352	AC007271.3
AC008894.1	AC007271.3
AC015922.1	AC007271.3
AC022311.1	AC007271.3
AKT1	AC007271.3
AL590101.1	AC007271.3
ANKRD33	AC007271.3
AZI1	AC007271.3
C10orf2	AC007271.3
C2orf71	AC007271.3
CALCOCO1	AC007271.3
CBLC	AC007271.3
CDRT15	AC007271.3
COL13A1	AC007271.3
CSF1	AC007271.3
DCLRE1C	AC007271.3
ENTPD1	AC007271.3
EXOC7	AC007271.3
GAB1	AC007271.3
GCK	AC007271.3
GOSR2	AC007271.3
ICT1	AC007271.3
LOC643008	AC007271.3
MAPK7	AC007271.3
PAK7	AC007271.3
PCDHA6	AC007271.3
PLIN3	AC007271.3
PPARD	AC007271.3
RBM38	AC007271.3
RP11-701P16.4	AC007271.3
SLC38A10	AC007271.3
SRBD1	AC007271.3
STAP2	AC007271.3
SUMF2	AC007271.3
TRPC7	AC007271.3
ZC3HAV1	AC007271.3
HELZ	AC007682.1
RBBP5	AC007682.1
AKT1	AC008894.1
C10orf2	AC008894.1
CDRT15	AC008894.1
COL13A1	AC008894.1
DCLRE1C	AC008894.1
EXOC7	AC008894.1
GCK	AC008894.1
MAPK7	AC008894.1
RBM38	AC008894.1
AC022311.1	AC010733.7
AKT1	AC010733.7
AL590101.1	AC010733.7
AZI1	AC010733.7
C10orf2	AC010733.7
C2orf71	AC010733.7
CAD	AC010733.7
CDRT15	AC010733.7
COL13A1	AC010733.7
CSF1	AC010733.7
DCLRE1C	AC010733.7
EXOC7	AC010733.7
GCK	AC010733.7
MAPK7	AC010733.7
PLIN3	AC010733.7
PPARD	AC010733.7
RBM38	AC010733.7
SRBD1	AC010733.7
AC007271.3	AC011718.3
AC015922.1	AC011718.3
AC022311.1	AC011718.3
AC073321.3	AC011718.3
AKT1	AC011718.3
AL590101.1	AC011718.3
ARHGAP15	AC011718.3
AZI1	AC011718.3
BC105019	AC011718.3
C10orf2	AC011718.3
C2orf71	AC011718.3
CAD	AC011718.3
CBLC	AC011718.3
CCNYL1	AC011718.3
CDRT15	AC011718.3
COL13A1	AC011718.3
CSF1	AC011718.3
DCLRE1C	AC011718.3
ENTPD1	AC011718.3
EXOC7	AC011718.3
GHRL	AC011718.3
GOSR2	AC011718.3
ICT1	AC011718.3
LCK	AC011718.3
MAPK7	AC011718.3
MGC16025	AC011718.3
PLIN3	AC011718.3
RBM38	AC011718.3
SRBD1	AC011718.3
STAP2	AC011718.3
SUMF2	AC011718.3
VPS16	AC011718.3
ZAP70	AC011718.3
ZC3HAV1	AC011718.3
ZFP64	AC011718.3
43352	AC012087.1
AC007271.3	AC012087.1
AC011718.3	AC012087.1
AC015922.1	AC012087.1
AC017104.6	AC012087.1
AC022311.1	AC012087.1
AC073321.3	AC012087.1
AKT1	AC012087.1
AL137798.1	AC012087.1
AL590101.1	AC012087.1
ANKRD33	AC012087.1
ARHGAP15	AC012087.1
AZI1	AC012087.1
BC105019	AC012087.1
BEAN	AC012087.1
BX537548	AC012087.1
C10orf2	AC012087.1
C2orf71	AC012087.1
C3orf43	AC012087.1
CAD	AC012087.1
CALCOCO1	AC012087.1
CBLC	AC012087.1
CCDC58	AC012087.1
CCNYL1	AC012087.1
CDRT15	AC012087.1
COL13A1	AC012087.1
CSF1	AC012087.1
CSRP2BP	AC012087.1
DCLRE1C	AC012087.1
ENTPD1	AC012087.1
EXOC7	AC012087.1
GAB1	AC012087.1
GCK	AC012087.1
GHRL	AC012087.1
GLT8D1	AC012087.1
GOSR2	AC012087.1
ICT1	AC012087.1
LCK	AC012087.1
LOC643008	AC012087.1
MAPK7	AC012087.1
MFI2	AC012087.1
MGC16025	AC012087.1
PCDHA6	AC012087.1
PLIN3	AC012087.1
PPARD	AC012087.1
RBM38	AC012087.1
RP1-102K2.6	AC012087.1
RP11-354K1.3	AC012087.1
RP11-701P16.4	AC012087.1
SLC38A10	AC012087.1
SRBD1	AC012087.1
STAP2	AC012087.1
SUMF2	AC012087.1
TRPC7	AC012087.1
VPS16	AC012087.1
XPC	AC012087.1
ZAP70	AC012087.1
ZC3HAV1	AC012087.1
ZFP64	AC012087.1
AKT1	AC015922.1
AZI1	AC015922.1
BEAN	AC015922.1
C10orf2	AC015922.1
CALCOCO1	AC015922.1
CBLC	AC015922.1
CDRT15	AC015922.1
COL13A1	AC015922.1
CSF1	AC015922.1
DCLRE1C	AC015922.1
ENTPD1	AC015922.1
EXOC7	AC015922.1
GAB1	AC015922.1
GCK	AC015922.1
GOSR2	AC015922.1
MAPK7	AC015922.1
PLIN3	AC015922.1
PPARD	AC015922.1
RBM38	AC015922.1
RP11-701P16.4	AC015922.1
STAP2	AC015922.1
SUMF2	AC015922.1
TRPC7	AC015922.1
ZC3HAV1	AC015922.1
AC007271.3	AC017104.6
AC022311.1	AC017104.6
AKT1	AC017104.6
AL590101.1	AC017104.6
AZI1	AC017104.6
C10orf2	AC017104.6
C2orf71	AC017104.6
CAD	AC017104.6
CBLC	AC017104.6
CCNYL1	AC017104.6
CDRT15	AC017104.6
COL13A1	AC017104.6
CSF1	AC017104.6
DCLRE1C	AC017104.6
ENTPD1	AC017104.6
EXOC7	AC017104.6
GCK	AC017104.6
GOSR2	AC017104.6
MAPK7	AC017104.6
PLIN3	AC017104.6
PPARD	AC017104.6
RBM38	AC017104.6
RP11-701P16.4	AC017104.6
SRBD1	AC017104.6
STAP2	AC017104.6
SUMF2	AC017104.6
ZAP70	AC017104.6
43352	AC022311.1
AC008894.1	AC022311.1
AC015922.1	AC022311.1
AKT1	AC022311.1
AL590101.1	AC022311.1
ANKRD33	AC022311.1
AZI1	AC022311.1
BEAN	AC022311.1
C10orf2	AC022311.1
CALCOCO1	AC022311.1
CBLC	AC022311.1
CDRT15	AC022311.1
COL13A1	AC022311.1
CSF1	AC022311.1
CSRP2BP	AC022311.1
DCLRE1C	AC022311.1
ENTPD1	AC022311.1
EXOC7	AC022311.1
GAB1	AC022311.1
GCK	AC022311.1
GHRL	AC022311.1
GOSR2	AC022311.1
ICT1	AC022311.1
LOC643008	AC022311.1
MAPK7	AC022311.1
PCDHA6	AC022311.1
PLIN3	AC022311.1
PPARD	AC022311.1
RBM38	AC022311.1
RP11-354K1.3	AC022311.1
RP11-701P16.4	AC022311.1
SLC38A10	AC022311.1
STAP2	AC022311.1
SUMF2	AC022311.1
TRPC7	AC022311.1
ZC3HAV1	AC022311.1
43352	AC073321.3
AC007271.3	AC073321.3
AC015922.1	AC073321.3
AC022311.1	AC073321.3
AKT1	AC073321.3
AL590101.1	AC073321.3
AZI1	AC073321.3
BEAN	AC073321.3
C10orf2	AC073321.3
C2orf71	AC073321.3
CALCOCO1	AC073321.3
CBLC	AC073321.3
CDRT15	AC073321.3
COL13A1	AC073321.3
CSF1	AC073321.3
CSRP2BP	AC073321.3
DCLRE1C	AC073321.3
ENTPD1	AC073321.3
EXOC7	AC073321.3
GAB1	AC073321.3
GHRL	AC073321.3
GOSR2	AC073321.3
ICT1	AC073321.3
LOC643008	AC073321.3
MAPK7	AC073321.3
PCDHA6	AC073321.3
PLIN3	AC073321.3
PPARD	AC073321.3
RBM38	AC073321.3
RP11-701P16.4	AC073321.3
SLC38A10	AC073321.3
SRBD1	AC073321.3
STAP2	AC073321.3
SUMF2	AC073321.3
TRPC7	AC073321.3
ZC3HAV1	AC073321.3
HELZ	AC092168.4
PAK7	AC092168.4
PLIN3	AC092168.4
RBBP5	AC092168.4
SEC14L1	AC092168.4
AC012087.1	AC092373.1
AC022311.1	AC092373.1
AC073321.3	AC092373.1
AKT1	AC092373.1
ARHGAP15	AC092373.1
AZI1	AC092373.1
BC042024	AC092373.1
BC105019	AC092373.1
BX537548	AC092373.1
C2orf71	AC092373.1
C3orf43	AC092373.1
CAD	AC092373.1
CBLC	AC092373.1
CCNYL1	AC092373.1
CDRT15	AC092373.1
COL13A1	AC092373.1
CSF1	AC092373.1
ENTPD1	AC092373.1
EXOC7	AC092373.1
GLT8D1	AC092373.1
GOSR2	AC092373.1
ICT1	AC092373.1
LCK	AC092373.1
MAPK7	AC092373.1
MFI2	AC092373.1
PLIN3	AC092373.1
RBM38	AC092373.1
SRBD1	AC092373.1
STAP2	AC092373.1
SUMF2	AC092373.1
VPS16	AC092373.1
XPC	AC092373.1
ZC3HAV1	AC092373.1
ZFP64	AC092373.1
AC133528.2	AC095032.1
C21orf96	AC095032.1
HELZ	AC095032.1
LOC100130691	AC095032.1
PAK7	AC095032.1
RBBP5	AC095032.1
AC092168.4	AC133528.2
BC038542	AC133528.2
HELZ	AC133528.2
LOC100130691	AC133528.2
PAK7	AC133528.2
RBBP5	AC133528.2
43352	ACSM2A
AC007271.3	ACSM2A
AC008894.1	ACSM2A
AC010733.7	ACSM2A
AC011718.3	ACSM2A
AC012087.1	ACSM2A
AC015922.1	ACSM2A
AC017104.6	ACSM2A
AC022311.1	ACSM2A
AC073321.3	ACSM2A
AC092373.1	ACSM2A
AK097820	ACSM2A
AK293020	ACSM2A
AKT1	ACSM2A
AL031123.1	ACSM2A
AL137798.1	ACSM2A
AL138781.1	ACSM2A
AL590101.1	ACSM2A
ALCAM	ACSM2A
ANKRD33	ACSM2A
ARHGAP15	ACSM2A
ARRDC4	ACSM2A
AZI1	ACSM2A
BC042024	ACSM2A
BC105019	ACSM2A
BEAN	ACSM2A
BX537548	ACSM2A
C10orf2	ACSM2A
C14orf109	ACSM2A
C15orf21	ACSM2A
C1S	ACSM2A
C21orf96	ACSM2A
C2orf71	ACSM2A
C3orf43	ACSM2A
C4orf10	ACSM2A
C5orf25	ACSM2A
CAD	ACSM2A
CALCOCO1	ACSM2A
CBLC	ACSM2A
CCDC58	ACSM2A
CCNYL1	ACSM2A
CD84	ACSM2A
CDRT15	ACSM2A
COL13A1	ACSM2A
CRAMP1L	ACSM2A
CSF1	ACSM2A
CSRP2BP	ACSM2A
DCLRE1C	ACSM2A
ENTPD1	ACSM2A
EXOC7	ACSM2A
FAM131A	ACSM2A
FBXL21	ACSM2A
FLJ40434	ACSM2A
GAB1	ACSM2A
GCK	ACSM2A
GHRL	ACSM2A
GLT8D1	ACSM2A
GOSR2	ACSM2A
GS1-466O4.2	ACSM2A
ICT1	ACSM2A
IGF2R	ACSM2A
IGFBP3	ACSM2A
KCNA4	ACSM2A
KRT6B	ACSM2A
KRT6C	ACSM2A
LCK	ACSM2A
LOC285768	ACSM2A
LOC401431	ACSM2A
LOC643008	ACSM2A
MAPK7	ACSM2A
MED21	ACSM2A
MFI2	ACSM2A
MGC16025	ACSM2A
PAK7	ACSM2A
PCDHA6	ACSM2A
PGF	ACSM2A
PLIN3	ACSM2A
POMZP3	ACSM2A
PPARD	ACSM2A
PRPF3	ACSM2A
PRSS8	ACSM2A
RBM33	ACSM2A
RBM38	ACSM2A
RP1-102K2.6	ACSM2A
RP11-10O22.1	ACSM2A
RP11-135M8__A.1	ACSM2A
RP11-191A15.4	ACSM2A
RP11-268F1.3	ACSM2A
RP11-298O21.5	ACSM2A
RP11-339N8.1	ACSM2A
RP11-354K1.3	ACSM2A
RP11-468H14.1	ACSM2A
RP11-474J18.1	ACSM2A
RP11-547C13.1	ACSM2A
RP11-701P16.4	ACSM2A
RP11-90M5.4	ACSM2A
RP11-950K24.1	ACSM2A
RP4-764D2.1	ACSM2A
RPUSD1	ACSM2A
S100A7	ACSM2A
SLC38A10	ACSM2A
SRBD1	ACSM2A
STAP2	ACSM2A
SUMF2	ACSM2A
TRPC7	ACSM2A
UBE2D3	ACSM2A
VPS16	ACSM2A
XPC	ACSM2A
ZAP70	ACSM2A
ZC3HAV1	ACSM2A
ZFP64	ACSM2A
43352	AGAP7
AC012087.1	AGAP7
AC022311.1	AGAP7
AC073321.3	AGAP7
AK293020	AGAP7
AKT1	AGAP7
AL031123.1	AGAP7
ARHGAP15	AGAP7
AZI1	AGAP7
BC042024	AGAP7
BX537548	AGAP7
C2orf71	AGAP7
CBLC	AGAP7
CCNYL1	AGAP7
CDRT15	AGAP7
COL13A1	AGAP7
CSF1	AGAP7
ENTPD1	AGAP7
EXOC7	AGAP7
GLT8D1	AGAP7
ICT1	AGAP7
IGF2R	AGAP7
LOC285768	AGAP7
LOC401431	AGAP7
MAPK7	AGAP7
MFI2	AGAP7
PLIN3	AGAP7
RP11-268F1.3	AGAP7
RP11-547C13.1	AGAP7
RP4-764D2.1	AGAP7
STAP2	AGAP7
SUMF2	AGAP7
XPC	AGAP7
ZC3HAV1	AGAP7
ZFP64	AGAP7
43352	AK097820
AC007271.3	AK097820
AC010733.7	AK097820
AC012087.1	AK097820
AC015922.1	AK097820
AC017104.6	AK097820
AC022311.1	AK097820
AC073321.3	AK097820
AK293020	AK097820
AKT1	AK097820
AL031123.1	AK097820
AL137798.1	AK097820
AL138781.1	AK097820
AL590101.1	AK097820
ALCAM	AK097820
ARHGAP15	AK097820
AZI1	AK097820
BC042024	AK097820
BC105019	AK097820
BEAN	AK097820
BX537548	AK097820
C10orf2	AK097820
C2orf71	AK097820
C3orf43	AK097820
C4orf10	AK097820
CAD	AK097820
CALCOCO1	AK097820
CBLC	AK097820
CCNYL1	AK097820
CDRT15	AK097820
COL13A1	AK097820
CSF1	AK097820
CSRP2BP	AK097820
DCLRE1C	AK097820
ENTPD1	AK097820
EXOC7	AK097820
FBXL21	AK097820
FLJ40434	AK097820
GAB1	AK097820
GCK	AK097820
GLT8D1	AK097820
GOSR2	AK097820
GS1-466O4.2	AK097820
ICT1	AK097820
IGF2R	AK097820
IGFBP3	AK097820
LCK	AK097820
LOC285768	AK097820
LOC401431	AK097820
LOC643008	AK097820
MAPK7	AK097820
MFI2	AK097820
MGC16025	AK097820
PLIN3	AK097820
PPARD	AK097820
RBM38	AK097820
RP11-10O22.1	AK097820
RP11-135M8__A.1	AK097820
RP11-191A15.4	AK097820
RP11-268F1.3	AK097820
RP11-339N8.1	AK097820
RP11-354K1.3	AK097820
RP11-468H14.1	AK097820
RP11-474J18.1	AK097820
RP11-547C13.1	AK097820
RP11-701P16.4	AK097820
RP4-764D2.1	AK097820
SLC38A10	AK097820
SRBD1	AK097820
STAP2	AK097820
SUMF2	AK097820
TRPC7	AK097820
UBE2D3	AK097820
VPS16	AK097820
XPC	AK097820
ZAP70	AK097820
ZC3HAV1	AK097820
ZFP64	AK097820
43352	AK293020
AC007271.3	AK293020
AC008894.1	AK293020
AC010733.7	AK293020
AC011718.3	AK293020
AC012087.1	AK293020
AC015922.1	AK293020
AC017104.6	AK293020
AC022311.1	AK293020
AC073321.3	AK293020
AC092373.1	AK293020
AKT1	AK293020
AL031123.1	AK293020
AL137798.1	AK293020
AL590101.1	AK293020
ALCAM	AK293020
ANKRD33	AK293020
ARHGAP15	AK293020
AZI1	AK293020
BC042024	AK293020
BC105019	AK293020
BEAN	AK293020
BX537548	AK293020
C10orf2	AK293020
C2orf71	AK293020
C3orf43	AK293020
C4orf10	AK293020
C5orf25	AK293020
CAD	AK293020
CALCOCO1	AK293020
CBLC	AK293020
CCDC58	AK293020
CCNYL1	AK293020
CDRT15	AK293020
COL13A1	AK293020
CSF1	AK293020
CSRP2BP	AK293020
DCLRE1C	AK293020
ENTPD1	AK293020
EXOC7	AK293020
FBXL21	AK293020
GAB1	AK293020
GCK	AK293020
GHRL	AK293020
GLT8D1	AK293020
GOSR2	AK293020
ICT1	AK293020
LCK	AK293020
LOC285768	AK293020
LOC643008	AK293020
MAPK7	AK293020
MFI2	AK293020
MGC16025	AK293020
PCDHA6	AK293020
PLIN3	AK293020
PPARD	AK293020
RBM38	AK293020
RP1-102K2.6	AK293020
RP11-10O22.1	AK293020
RP11-298O21.5	AK293020
RP11-354K1.3	AK293020
RP11-474J18.1	AK293020
RP11-701P16.4	AK293020
RP11-950K24.1	AK293020
SLC38A10	AK293020
SRBD1	AK293020
STAP2	AK293020
SUMF2	AK293020
TRPC7	AK293020
UBE2D3	AK293020
VPS16	AK293020
XPC	AK293020
ZAP70	AK293020
ZC3HAV1	AK293020
ZFP64	AK293020
RP11-701P16.4	AKT1
STAP2	AKT1
43352	AL031123.1
AC007271.3	AL031123.1
AC008894.1	AL031123.1
AC010733.7	AL031123.1
AC011718.3	AL031123.1
AC012087.1	AL031123.1
AC015922.1	AL031123.1
AC017104.6	AL031123.1
AC022311.1	AL031123.1
AC073321.3	AL031123.1
AC092373.1	AL031123.1
AKT1	AL031123.1
AL137798.1	AL031123.1
AL590101.1	AL031123.1
ALCAM	AL031123.1
ANKRD33	AL031123.1
ARHGAP15	AL031123.1
AZI1	AL031123.1
BC042024	AL031123.1
BC105019	AL031123.1
BEAN	AL031123.1
BX537548	AL031123.1
C10orf2	AL031123.1
C21orf96	AL031123.1
C2orf71	AL031123.1
C3orf43	AL031123.1
C4orf10	AL031123.1
C5orf25	AL031123.1
CAD	AL031123.1
CALCOCO1	AL031123.1
CBLC	AL031123.1
CCDC58	AL031123.1
CCNYL1	AL031123.1
CDRT15	AL031123.1
COL13A1	AL031123.1
CSF1	AL031123.1
CSRP2BP	AL031123.1
DCLRE1C	AL031123.1
ENTPD1	AL031123.1
EXOC7	AL031123.1
FAM131A	AL031123.1
FBXL21	AL031123.1
GAB1	AL031123.1
GCK	AL031123.1
GHRL	AL031123.1
GLT8D1	AL031123.1
GOSR2	AL031123.1
ICT1	AL031123.1
LCK	AL031123.1
LOC285768	AL031123.1
LOC643008	AL031123.1
MAPK7	AL031123.1
MFI2	AL031123.1
MGC16025	AL031123.1
PCDHA6	AL031123.1
PLIN3	AL031123.1
PPARD	AL031123.1
RBM38	AL031123.1
RP1-102K2.6	AL031123.1
RP11-10O22.1	AL031123.1
RP11-298O21.5	AL031123.1
RP11-354K1.3	AL031123.1
RP11-474J18.1	AL031123.1
RP11-701P16.4	AL031123.1
RP11-950K24.1	AL031123.1
SLC38A10	AL031123.1
SRBD1	AL031123.1
STAP2	AL031123.1
SUMF2	AL031123.1
TRPC7	AL031123.1
UBE2D3	AL031123.1
VPS16	AL031123.1
XPC	AL031123.1
ZAP70	AL031123.1
ZC3HAV1	AL031123.1
ZFP64	AL031123.1
43352	AL137798.1
AC007271.3	AL137798.1
AC022311.1	AL137798.1
AC073321.3	AL137798.1
AKT1	AL137798.1
AL590101.1	AL137798.1
ARHGAP15	AL137798.1
AZI1	AL137798.1
BC105019	AL137798.1
BEAN	AL137798.1
C10orf2	AL137798.1
C2orf71	AL137798.1
CAD	AL137798.1
CALCOCO1	AL137798.1
CBLC	AL137798.1
CDRT15	AL137798.1
COL13A1	AL137798.1
CSF1	AL137798.1
CSRP2BP	AL137798.1
DCLRE1C	AL137798.1
ENTPD1	AL137798.1
EXOC7	AL137798.1
GAB1	AL137798.1
GOSR2	AL137798.1
ICT1	AL137798.1
LOC643008	AL137798.1
MAPK7	AL137798.1
MGC16025	AL137798.1
PLIN3	AL137798.1
PPARD	AL137798.1
RBM38	AL137798.1
RP11-701P16.4	AL137798.1
SRBD1	AL137798.1
STAP2	AL137798.1
SUMF2	AL137798.1
TRPC7	AL137798.1
ZAP70	AL137798.1
ZC3HAV1	AL137798.1
43352	AL138781.1
AC007271.3	AL138781.1
AC012087.1	AL138781.1
AC022311.1	AL138781.1
AC073321.3	AL138781.1
AK293020	AL138781.1
AKT1	AL138781.1
AL031123.1	AL138781.1
AL137798.1	AL138781.1
AL590101.1	AL138781.1
ALCAM	AL138781.1
ARHGAP15	AL138781.1
AZI1	AL138781.1
BC042024	AL138781.1
BC105019	AL138781.1
BX537548	AL138781.1
C10orf2	AL138781.1
C2orf71	AL138781.1
C3orf43	AL138781.1
CAD	AL138781.1
CALCOCO1	AL138781.1
CBLC	AL138781.1
CCNYL1	AL138781.1
CDRT15	AL138781.1
COL13A1	AL138781.1
CSF1	AL138781.1
DCLRE1C	AL138781.1
ENTPD1	AL138781.1
EXOC7	AL138781.1
FBXL21	AL138781.1
GCK	AL138781.1
GLT8D1	AL138781.1
GOSR2	AL138781.1
ICT1	AL138781.1
IGF2R	AL138781.1
IGFBP3	AL138781.1
LOC285768	AL138781.1
LOC401431	AL138781.1
LOC643008	AL138781.1
MAPK7	AL138781.1
MFI2	AL138781.1
MGC16025	AL138781.1
PLIN3	AL138781.1
PPARD	AL138781.1
RBM38	AL138781.1
RP11-10O22.1	AL138781.1
RP11-135M8__A.1	AL138781.1
RP11-268F1.3	AL138781.1
RP11-339N8.1	AL138781.1
RP11-547C13.1	AL138781.1
RP11-701P16.4	AL138781.1
SRBD1	AL138781.1
STAP2	AL138781.1
SUMF2	AL138781.1
TRPC7	AL138781.1
UBE2D3	AL138781.1
VPS16	AL138781.1
XPC	AL138781.1
ZAP70	AL138781.1
ZC3HAV1	AL138781.1
ZFP64	AL138781.1
43352	AL590101.1
AC015922.1	AL590101.1
AKT1	AL590101.1
ANKRD33	AL590101.1
AZI1	AL590101.1
BEAN	AL590101.1
C10orf2	AL590101.1
CALCOCO1	AL590101.1
CBLC	AL590101.1
CDRT15	AL590101.1
COL13A1	AL590101.1
CSF1	AL590101.1
CSRP2BP	AL590101.1
DCLRE1C	AL590101.1
ENTPD1	AL590101.1
EXOC7	AL590101.1
GAB1	AL590101.1
GCK	AL590101.1
GOSR2	AL590101.1
ICT1	AL590101.1
LOC643008	AL590101.1
MAPK7	AL590101.1
PCDHA6	AL590101.1
PLIN3	AL590101.1
PPARD	AL590101.1
RBM38	AL590101.1
RP11-701P16.4	AL590101.1
SLC38A10	AL590101.1
STAP2	AL590101.1
SUMF2	AL590101.1
TRPC7	AL590101.1
ZC3HAV1	AL590101.1
AC007271.3	ALCAM
AC012087.1	ALCAM
AC022311.1	ALCAM
AC073321.3	ALCAM
AKT1	ALCAM
AL590101.1	ALCAM
ARHGAP15	ALCAM
AZI1	ALCAM
BC105019	ALCAM
BEAN	ALCAM
BX537548	ALCAM
C10orf2	ALCAM
C2orf71	ALCAM
CAD	ALCAM
CALCOCO1	ALCAM
CBLC	ALCAM
CCDC58	ALCAM
CCNYL1	ALCAM
CDRT15	ALCAM
COL13A1	ALCAM
CSF1	ALCAM
DCLRE1C	ALCAM
ENTPD1	ALCAM
EXOC7	ALCAM
GCK	ALCAM
GLT8D1	ALCAM
GOSR2	ALCAM
ICT1	ALCAM
LCK	ALCAM
MAPK7	ALCAM
MFI2	ALCAM
MGC16025	ALCAM
PLIN3	ALCAM
PPARD	ALCAM
RBM38	ALCAM
RP1-102K2.6	ALCAM
RP11-701P16.4	ALCAM
SRBD1	ALCAM
STAP2	ALCAM
SUMF2	ALCAM
TRPC7	ALCAM
VPS16	ALCAM
XPC	ALCAM
ZAP70	ALCAM
ZC3HAV1	ALCAM
ZFP64	ALCAM
AKT1	ANKRD33
DCLRE1C	ANKRD33
ENTPD1	ANKRD33
STAP2	ANKRD33
43352	ARHGAP15
AC007271.3	ARHGAP15
AC015922.1	ARHGAP15
AC022311.1	ARHGAP15
AC073321.3	ARHGAP15
AKT1	ARHGAP15
AL590101.1	ARHGAP15
AZI1	ARHGAP15
BC105019	ARHGAP15
BEAN	ARHGAP15
C10orf2	ARHGAP15
C2orf71	ARHGAP15
CAD	ARHGAP15
CALCOCO1	ARHGAP15
CBLC	ARHGAP15
CDRT15	ARHGAP15
COL13A1	ARHGAP15
CSF1	ARHGAP15
CSRP2BP	ARHGAP15
DCLRE1C	ARHGAP15
ENTPD1	ARHGAP15
EXOC7	ARHGAP15
GAB1	ARHGAP15
GHRL	ARHGAP15
GOSR2	ARHGAP15
ICT1	ARHGAP15
LOC643008	ARHGAP15
MAPK7	ARHGAP15
MGC16025	ARHGAP15
PCDHA6	ARHGAP15
PLIN3	ARHGAP15
PPARD	ARHGAP15
RBM38	ARHGAP15
RP11-354K1.3	ARHGAP15
RP11-701P16.4	ARHGAP15
SLC38A10	ARHGAP15
SRBD1	ARHGAP15
STAP2	ARHGAP15
SUMF2	ARHGAP15
TRPC7	ARHGAP15
ZAP70	ARHGAP15
ZC3HAV1	ARHGAP15
43352	ARRDC4
AC007271.3	ARRDC4
AC008894.1	ARRDC4
AC010733.7	ARRDC4
AC011718.3	ARRDC4
AC012087.1	ARRDC4
AC015922.1	ARRDC4
AC017104.6	ARRDC4
AC022311.1	ARRDC4
AC073321.3	ARRDC4
AC092373.1	ARRDC4
AK097820	ARRDC4
AK293020	ARRDC4
AKT1	ARRDC4
AL031123.1	ARRDC4
AL137798.1	ARRDC4
AL138781.1	ARRDC4
AL590101.1	ARRDC4
ALCAM	ARRDC4
ANKRD33	ARRDC4
ARHGAP15	ARRDC4
AZI1	ARRDC4
BC042024	ARRDC4
BC105019	ARRDC4
BEAN	ARRDC4
BX537548	ARRDC4
C10orf2	ARRDC4
C14orf109	ARRDC4
C15orf21	ARRDC4
C1S	ARRDC4
C2orf71	ARRDC4
C3orf43	ARRDC4
C4orf10	ARRDC4
C5orf25	ARRDC4
CAD	ARRDC4
CALCOCO1	ARRDC4
CBLC	ARRDC4
CCDC58	ARRDC4
CCNYL1	ARRDC4
CDRT15	ARRDC4
COL13A1	ARRDC4
CSF1	ARRDC4
CSRP2BP	ARRDC4
DCLRE1C	ARRDC4
ENTPD1	ARRDC4
EXOC7	ARRDC4
FBXL21	ARRDC4
FLJ40434	ARRDC4
GAB1	ARRDC4
GCK	ARRDC4
GHRL	ARRDC4
GLT8D1	ARRDC4
GOSR2	ARRDC4
GS1-466O4.2	ARRDC4
ICT1	ARRDC4
IGF2R	ARRDC4
IGFBP3	ARRDC4
KCNA4	ARRDC4
KRT6B	ARRDC4
KRT6C	ARRDC4
LCK	ARRDC4
LOC285768	ARRDC4
LOC401431	ARRDC4
LOC643008	ARRDC4
MAPK7	ARRDC4
MED21	ARRDC4
MFI2	ARRDC4
MGC16025	ARRDC4
PCDHA6	ARRDC4
PGF	ARRDC4
PLIN3	ARRDC4
PPARD	ARRDC4
PRPF3	ARRDC4
RBM33	ARRDC4
RBM38	ARRDC4
RP1-102K2.6	ARRDC4
RP11-10O22.1	ARRDC4
RP11-135M8__A.1	ARRDC4
RP11-191A15.4	ARRDC4
RP11-268F1.3	ARRDC4
RP11-339N8.1	ARRDC4
RP11-354K1.3	ARRDC4
RP11-468H14.1	ARRDC4
RP11-474J18.1	ARRDC4
RP11-547C13.1	ARRDC4
RP11-701P16.4	ARRDC4
RP11-90M5.4	ARRDC4
RP4-764D2.1	ARRDC4
S100A7	ARRDC4
SLC38A10	ARRDC4
SRBD1	ARRDC4
STAP2	ARRDC4
SUMF2	ARRDC4
TRPC7	ARRDC4
UBE2D3	ARRDC4
VPS16	ARRDC4
XPC	ARRDC4
ZAP70	ARRDC4
ZC3HAV1	ARRDC4
ZFP64	ARRDC4
AKT1	AZI1
ANKRD33	AZI1
BEAN	AZI1
CBLC	AZI1
DCLRE1C	AZI1
ENTPD1	AZI1
EXOC7	AZI1
GAB1	AZI1
GHRL	AZI1
PLIN3	AZI1
PPARD	AZI1
RP11-701P16.4	AZI1
STAP2	AZI1
SUMF2	AZI1
TRPC7	AZI1
AC092168.4	BC038542
HELZ	BC038542
PAK7	BC038542
RBBP5	BC038542
43352	BC042024
AC007271.3	BC042024
AC012087.1	BC042024
AC015922.1	BC042024
AC022311.1	BC042024
AC073321.3	BC042024
AKT1	BC042024
AL137798.1	BC042024
AL590101.1	BC042024
ALCAM	BC042024
ARHGAP15	BC042024
AZI1	BC042024
BC105019	BC042024
BEAN	BC042024
BX537548	BC042024
C10orf2	BC042024
C2orf71	BC042024
C3orf43	BC042024
CAD	BC042024
CALCOCO1	BC042024
CBLC	BC042024
CCNYL1	BC042024
CDRT15	BC042024
COL13A1	BC042024
CSF1	BC042024
CSRP2BP	BC042024
DCLRE1C	BC042024
ENTPD1	BC042024
EXOC7	BC042024
GAB1	BC042024
GCK	BC042024
GLT8D1	BC042024
GOSR2	BC042024
ICT1	BC042024
LCK	BC042024
LOC643008	BC042024
MAPK7	BC042024
MFI2	BC042024
MGC16025	BC042024
PLIN3	BC042024
PPARD	BC042024
RBM38	BC042024
RP11-701P16.4	BC042024
SRBD1	BC042024
STAP2	BC042024
SUMF2	BC042024
TRPC7	BC042024
VPS16	BC042024
XPC	BC042024
ZAP70	BC042024
ZC3HAV1	BC042024
ZFP64	BC042024
AC092168.4	BC042893
AC133528.2	BC042893
BC038542	BC042893
HELZ	BC042893
PAK7	BC042893
RBBP5	BC042893
SEC14L1	BC042893
43352	BC105019
AC007271.3	BC105019
AC015922.1	BC105019
AC022311.1	BC105019
AC073321.3	BC105019
AKT1	BC105019
AL590101.1	BC105019
AZI1	BC105019
C10orf2	BC105019
C2orf71	BC105019
CAD	BC105019
CALCOCO1	BC105019
CBLC	BC105019
CDRT15	BC105019
COL13A1	BC105019
CSF1	BC105019
CSRP2BP	BC105019
DCLRE1C	BC105019
ENTPD1	BC105019
EXOC7	BC105019
GAB1	BC105019
GCK	BC105019
GHRL	BC105019
GOSR2	BC105019
ICT1	BC105019
LOC643008	BC105019
MAPK7	BC105019
MGC16025	BC105019
PCDHA6	BC105019
PLIN3	BC105019
PPARD	BC105019
RBM38	BC105019
RP11-354K1.3	BC105019
RP11-701P16.4	BC105019
SRBD1	BC105019
STAP2	BC105019
SUMF2	BC105019
TRPC7	BC105019
ZAP70	BC105019
ZC3HAV1	BC105019
AKT1	BEAN
CBLC	BEAN
DCLRE1C	BEAN
ENTPD1	BEAN
STAP2	BEAN
43352	BX537548
AC007271.3	BX537548
AC011718.3	BX537548
AC015922.1	BX537548
AC017104.6	BX537548
AC022311.1	BX537548
AC073321.3	BX537548
AKT1	BX537548
AL137798.1	BX537548
AL590101.1	BX537548
ANKRD33	BX537548
ARHGAP15	BX537548
AZI1	BX537548
BC105019	BX537548
C10orf2	BX537548
C2orf71	BX537548
CAD	BX537548
CALCOCO1	BX537548
CBLC	BX537548
CCDC58	BX537548
CCNYL1	BX537548
CDRT15	BX537548
COL13A1	BX537548
CSF1	BX537548
CSRP2BP	BX537548
DCLRE1C	BX537548
ENTPD1	BX537548
EXOC7	BX537548
GAB1	BX537548
GCK	BX537548
GHRL	BX537548
GLT8D1	BX537548
GOSR2	BX537548
ICT1	BX537548
LCK	BX537548
LOC643008	BX537548
MAPK7	BX537548
MGC16025	BX537548
PCDHA6	BX537548
PLIN3	BX537548
PPARD	BX537548
RBM38	BX537548
RP11-354K1.3	BX537548
RP11-701P16.4	BX537548
SLC38A10	BX537548
SRBD1	BX537548
STAP2	BX537548
SUMF2	BX537548
TRPC7	BX537548
VPS16	BX537548
XPC	BX537548
ZAP70	BX537548
ZC3HAV1	BX537548
ZFP64	BX537548
AKT1	C10orf2
ANKRD33	C10orf2
AZI1	C10orf2
BEAN	C10orf2
CBLC	C10orf2
CSRP2BP	C10orf2
DCLRE1C	C10orf2
ENTPD1	C10orf2
EXOC7	C10orf2
GAB1	C10orf2
GHRL	C10orf2
PLIN3	C10orf2
PPARD	C10orf2
RBM38	C10orf2
RP11-701P16.4	C10orf2
STAP2	C10orf2
SUMF2	C10orf2
TRPC7	C10orf2
ZC3HAV1	C10orf2
AC007271.3	C14orf109
AC012087.1	C14orf109
AC022311.1	C14orf109
AC073321.3	C14orf109
AK097820	C14orf109
AK293020	C14orf109
AKT1	C14orf109
AL031123.1	C14orf109
AL590101.1	C14orf109
ARHGAP15	C14orf109
AZI1	C14orf109
BC042024	C14orf109
BC105019	C14orf109
BX537548	C14orf109
C10orf2	C14orf109
C2orf71	C14orf109
C3orf43	C14orf109
C4orf10	C14orf109
CAD	C14orf109
CALCOCO1	C14orf109
CBLC	C14orf109
CCNYL1	C14orf109
CDRT15	C14orf109
COL13A1	C14orf109
CSF1	C14orf109
DCLRE1C	C14orf109
ENTPD1	C14orf109
EXOC7	C14orf109
FBXL21	C14orf109
FLJ40434	C14orf109
GCK	C14orf109
GLT8D1	C14orf109
GOSR2	C14orf109
GS1-466O4.2	C14orf109
ICT1	C14orf109
IGF2R	C14orf109
IGFBP3	C14orf109
KRT6B	C14orf109
KRT6C	C14orf109
LCK	C14orf109
LOC285768	C14orf109
LOC401431	C14orf109
MAPK7	C14orf109
MED21	C14orf109
MFI2	C14orf109
MGC16025	C14orf109
PGF	C14orf109
PLIN3	C14orf109
PPARD	C14orf109
RBM38	C14orf109
RP11-135M8__A.1	C14orf109
RP11-191A15.4	C14orf109
RP11-268F1.3	C14orf109
RP11-339N8.1	C14orf109
RP11-474J18.1	C14orf109
RP11-547C13.1	C14orf109
RP11-701P16.4	C14orf109
RP11-90M5.4	C14orf109
RP4-764D2.1	C14orf109
SRBD1	C14orf109
STAP2	C14orf109
SUMF2	C14orf109
UBE2D3	C14orf109
VPS16	C14orf109
XPC	C14orf109
ZAP70	C14orf109
ZC3HAV1	C14orf109
ZFP64	C14orf109
AC011718.3	C15orf21
AC012087.1	C15orf21
AC022311.1	C15orf21
AC073321.3	C15orf21
AK293020	C15orf21
AKT1	C15orf21
AL031123.1	C15orf21
ARHGAP15	C15orf21
AZI1	C15orf21
BC105019	C15orf21
BEAN	C15orf21
BX537548	C15orf21
C10orf2	C15orf21
C2orf71	C15orf21
C3orf43	C15orf21
C5orf25	C15orf21
CBLC	C15orf21
CDRT15	C15orf21
COL13A1	C15orf21
CSF1	C15orf21
ENTPD1	C15orf21
EXOC7	C15orf21
FAM120A	C15orf21
FBXL21	C15orf21
FLJ40434	C15orf21
GHRL	C15orf21
GLT8D1	C15orf21
GOSR2	C15orf21
GS1-466O4.2	C15orf21
ICT1	C15orf21
IGF2R	C15orf21
IGFBP3	C15orf21
KRT6B	C15orf21
KRT6C	C15orf21
LCK	C15orf21
LOC285768	C15orf21
LOC401431	C15orf21
MAPK7	C15orf21
MED21	C15orf21
MFI2	C15orf21
PGF	C15orf21
PLIN3	C15orf21
RP11-268F1.3	C15orf21
RP11-339N8.1	C15orf21
RP11-547C13.1	C15orf21
RP11-90M5.4	C15orf21
S100A7	C15orf21
SRBD1	C15orf21
STAP2	C15orf21
UBE2D3	C15orf21
VPS16	C15orf21
XPC	C15orf21
ZAP70	C15orf21
ZC3HAV1	C15orf21
ZFP64	C15orf21
AC007271.3	C1S
AC008894.1	C1S
AC011718.3	C1S
AC012087.1	C1S
AC015922.1	C1S
AC022311.1	C1S
AC073321.3	C1S
AK293020	C1S
AKT1	C1S
AL031123.1	C1S
AL590101.1	C1S
ALCAM	C1S
ARHGAP15	C1S
AZI1	C1S
C10orf2	C1S
C21orf96	C1S
C2orf71	C1S
C4orf10	C1S
CAD	C1S
CBLC	C1S
CCDC58	C1S
CDRT15	C1S
COL13A1	C1S
CSF1	C1S
DCLRE1C	C1S
ENTPD1	C1S
EXOC7	C1S
FBXL21	C1S
GCK	C1S
GLT8D1	C1S
GOSR2	C1S
IGF2R	C1S
IGFBP3	C1S
KRT6B	C1S
KRT6C	C1S
LOC285768	C1S
LOC401431	C1S
MAPK7	C1S
MFI2	C1S
MGC16025	C1S
PAK7	C1S
PLIN3	C1S
RBM38	C1S
RP1-102K2.6	C1S
RP11-135M8__A.1	C1S
RP11-268F1.3	C1S
RP11-339N8.1	C1S
RP11-468H14.1	C1S
RP11-547C13.1	C1S
RP11-950K24.1	C1S
SLC38A10	C1S
SRBD1	C1S
STAP2	C1S
UBE2D3	C1S
VPS16	C1S
ZAP70	C1S
ZC3HAV1	C1S
ZFP64	C1S
AC007271.3	C21orf96
AC092168.4	C21orf96
AC133528.2	C21orf96
BC038542	C21orf96
BC042893	C21orf96
HELZ	C21orf96
LOC100130691	C21orf96
PAK7	C21orf96
RBBP5	C21orf96
SEC14L1	C21orf96
43352	C2orf71
AC008894.1	C2orf71
AC015922.1	C2orf71
AC022311.1	C2orf71
AKT1	C2orf71
AL590101.1	C2orf71
ANKRD33	C2orf71
AZI1	C2orf71
BEAN	C2orf71
C10orf2	C2orf71
CALCOCO1	C2orf71
CBLC	C2orf71
CDRT15	C2orf71
COL13A1	C2orf71
CSF1	C2orf71
CSRP2BP	C2orf71
DCLRE1C	C2orf71
ENTPD1	C2orf71
EXOC7	C2orf71
GAB1	C2orf71
GCK	C2orf71
GHRL	C2orf71
GOSR2	C2orf71
ICT1	C2orf71
LOC643008	C2orf71
MAPK7	C2orf71
PCDHA6	C2orf71
PLIN3	C2orf71
PPARD	C2orf71
RBM38	C2orf71
RP11-354K1.3	C2orf71
RP11-701P16.4	C2orf71
SLC38A10	C2orf71
STAP2	C2orf71
SUMF2	C2orf71
TRPC7	C2orf71
ZC3HAV1	C2orf71
43352	C3orf43
AC007271.3	C3orf43
AC011718.3	C3orf43
AC015922.1	C3orf43
AC022311.1	C3orf43
AC073321.3	C3orf43
AKT1	C3orf43
AL137798.1	C3orf43
AL590101.1	C3orf43
ARHGAP15	C3orf43
AZI1	C3orf43
BC105019	C3orf43
BEAN	C3orf43
BX537548	C3orf43
C10orf2	C3orf43
C2orf71	C3orf43
CAD	C3orf43
CALCOCO1	C3orf43
CBLC	C3orf43
CCDC58	C3orf43
CCNYL1	C3orf43
CDRT15	C3orf43
COL13A1	C3orf43
CSF1	C3orf43
CSRP2BP	C3orf43
DCLRE1C	C3orf43
ENTPD1	C3orf43
EXOC7	C3orf43
GAB1	C3orf43
GHRL	C3orf43
GLT8D1	C3orf43
GOSR2	C3orf43
ICT1	C3orf43
LCK	C3orf43
LOC643008	C3orf43
MAPK7	C3orf43
MGC16025	C3orf43
PCDHA6	C3orf43
PLIN3	C3orf43
PPARD	C3orf43
RBM38	C3orf43
RP11-354K1.3	C3orf43
RP11-701P16.4	C3orf43
SRBD1	C3orf43
STAP2	C3orf43
SUMF2	C3orf43
TRPC7	C3orf43
VPS16	C3orf43
XPC	C3orf43
ZAP70	C3orf43
ZC3HAV1	C3orf43
ZFP64	C3orf43
AC007271.3	C4orf10
AC008894.1	C4orf10
AC011718.3	C4orf10
AC012087.1	C4orf10
AC015922.1	C4orf10
AC017104.6	C4orf10
AC022311.1	C4orf10
AC073321.3	C4orf10
AKT1	C4orf10
AL590101.1	C4orf10
ALCAM	C4orf10
ANKRD33	C4orf10
ARHGAP15	C4orf10
AZI1	C4orf10
BC042024	C4orf10
BC105019	C4orf10
BX537548	C4orf10
C10orf2	C4orf10
C2orf71	C4orf10
C3orf43	C4orf10
CAD	C4orf10
CALCOCO1	C4orf10
CBLC	C4orf10
CCDC58	C4orf10
CCNYL1	C4orf10
CDRT15	C4orf10
COL13A1	C4orf10
CSF1	C4orf10
DCLRE1C	C4orf10
ENTPD1	C4orf10
EXOC7	C4orf10
GAB1	C4orf10
GCK	C4orf10
GLT8D1	C4orf10
GOSR2	C4orf10
ICT1	C4orf10
LCK	C4orf10
MAPK7	C4orf10
MFI2	C4orf10
MGC16025	C4orf10
PCDHA6	C4orf10
PLIN3	C4orf10
PPARD	C4orf10
RBM38	C4orf10
RP1-102K2.6	C4orf10
RP11-10O22.1	C4orf10
RP11-298O21.5	C4orf10
RP11-701P16.4	C4orf10
SLC38A10	C4orf10
SRBD1	C4orf10
STAP2	C4orf10
SUMF2	C4orf10
TRPC7	C4orf10
UBE2D3	C4orf10
VPS16	C4orf10
XPC	C4orf10
ZAP70	C4orf10
ZC3HAV1	C4orf10
ZFP64	C4orf10
AC011718.3	C5orf25
AC012087.1	C5orf25
AC022311.1	C5orf25
AC073321.3	C5orf25
AKT1	C5orf25
ARHGAP15	C5orf25
AZI1	C5orf25
BC105019	C5orf25
BEAN	C5orf25
BX537548	C5orf25
C10orf2	C5orf25
C2orf71	C5orf25
C3orf43	C5orf25
CAD	C5orf25
CBLC	C5orf25
CDRT15	C5orf25
COL13A1	C5orf25
CSF1	C5orf25
ENTPD1	C5orf25
EXOC7	C5orf25
FBXL21	C5orf25
GAB1	C5orf25
GHRL	C5orf25
GLT8D1	C5orf25
GOSR2	C5orf25
ICT1	C5orf25
LCK	C5orf25
MAPK7	C5orf25
MFI2	C5orf25
MGC16025	C5orf25
PLIN3	C5orf25
RBM38	C5orf25
SRBD1	C5orf25
STAP2	C5orf25
UBE2D3	C5orf25
VPS16	C5orf25
XPC	C5orf25
ZAP70	C5orf25
ZC3HAV1	C5orf25
ZFP64	C5orf25
43352	CAD
AC007271.3	CAD
AC008894.1	CAD
AC015922.1	CAD
AC022311.1	CAD
AC073321.3	CAD
AKT1	CAD
AL590101.1	CAD
ANKRD33	CAD
AZI1	CAD
BEAN	CAD
C10orf2	CAD
C2orf71	CAD
CALCOCO1	CAD
CBLC	CAD
CDRT15	CAD
COL13A1	CAD
CSF1	CAD
CSRP2BP	CAD
DCLRE1C	CAD
ENTPD1	CAD
EXOC7	CAD
GAB1	CAD
GCK	CAD
GHRL	CAD
GOSR2	CAD
ICT1	CAD
LOC643008	CAD
MAPK7	CAD
MGC16025	CAD
PCDHA6	CAD
PLIN3	CAD
PPARD	CAD
RBM38	CAD
RP11-354K1.3	CAD
RP11-701P16.4	CAD
SLC38A10	CAD
SRBD1	CAD
STAP2	CAD
SUMF2	CAD
TRPC7	CAD
ZC3HAV1	CAD
AKT1	CALCOCO1
AZI1	CALCOCO1
BEAN	CALCOCO1
C10orf2	CALCOCO1
CBLC	CALCOCO1
COL13A1	CALCOCO1
CSF1	CALCOCO1
CSRP2BP	CALCOCO1
DCLRE1C	CALCOCO1
ENTPD1	CALCOCO1
EXOC7	CALCOCO1
GAB1	CALCOCO1
GCK	CALCOCO1
GOSR2	CALCOCO1
MAPK7	CALCOCO1
PCDHA6	CALCOCO1
PLIN3	CALCOCO1
PPARD	CALCOCO1
RBM38	CALCOCO1
RP11-701P16.4	CALCOCO1
STAP2	CALCOCO1
SUMF2	CALCOCO1
TRPC7	CALCOCO1
ZC3HAV1	CALCOCO1
AKT1	CBLC
ANKRD33	CBLC
DCLRE1C	CBLC
ENTPD1	CBLC
RP11-701P16.4	CBLC
STAP2	CBLC
SUMF2	CBLC
AC007271.3	CCDC58
AC008894.1	CCDC58
AC011718.3	CCDC58
AC015922.1	CCDC58
AC022311.1	CCDC58
AC073321.3	CCDC58
AKT1	CCDC58
AL590101.1	CCDC58
ANKRD33	CCDC58
ARHGAP15	CCDC58
AZI1	CCDC58
C10orf2	CCDC58
C2orf71	CCDC58
CAD	CCDC58
CBLC	CCDC58
CCNYL1	CCDC58
CDRT15	CCDC58
COL13A1	CCDC58
CSF1	CCDC58
DCLRE1C	CCDC58
ENTPD1	CCDC58
EXOC7	CCDC58
GAB1	CCDC58
GCK	CCDC58
GHRL	CCDC58
GLT8D1	CCDC58
GOSR2	CCDC58
LCK	CCDC58
MAPK7	CCDC58
MGC16025	CCDC58
PLIN3	CCDC58
RBM38	CCDC58
RP1-102K2.6	CCDC58
SLC38A10	CCDC58
SRBD1	CCDC58
STAP2	CCDC58
SUMF2	CCDC58
TRPC7	CCDC58
VPS16	CCDC58
XPC	CCDC58
ZAP70	CCDC58
ZC3HAV1	CCDC58
ZFP64	CCDC58
43352	CCNYL1
AC007271.3	CCNYL1
AC010733.7	CCNYL1
AC015922.1	CCNYL1
AC022311.1	CCNYL1
AC073321.3	CCNYL1
AKT1	CCNYL1
AL137798.1	CCNYL1
AL590101.1	CCNYL1
ANKRD33	CCNYL1
ARHGAP15	CCNYL1
AZI1	CCNYL1
BC105019	CCNYL1
BEAN	CCNYL1
C10orf2	CCNYL1
C2orf71	CCNYL1
CAD	CCNYL1
CALCOCO1	CCNYL1
CBLC	CCNYL1
CDRT15	CCNYL1
COL13A1	CCNYL1
CSF1	CCNYL1
CSRP2BP	CCNYL1
DCLRE1C	CCNYL1
ENTPD1	CCNYL1
EXOC7	CCNYL1
GAB1	CCNYL1
GCK	CCNYL1
GOSR2	CCNYL1
ICT1	CCNYL1
LOC643008	CCNYL1
MAPK7	CCNYL1
MGC16025	CCNYL1
PCDHA6	CCNYL1
PLIN3	CCNYL1
PPARD	CCNYL1
RBM38	CCNYL1
RP11-354K1.3	CCNYL1
RP11-701P16.4	CCNYL1
SLC38A10	CCNYL1
SRBD1	CCNYL1
STAP2	CCNYL1
SUMF2	CCNYL1
TRPC7	CCNYL1
ZAP70	CCNYL1
ZC3HAV1	CCNYL1
43352	CD84
AC007271.3	CD84
AC008894.1	CD84
AC010733.7	CD84
AC011718.3	CD84
AC012087.1	CD84
AC015922.1	CD84
AC017104.6	CD84
AC022311.1	CD84
AC073321.3	CD84
AK097820	CD84
AK293020	CD84
AKT1	CD84
AL031123.1	CD84
AL137798.1	CD84
AL138781.1	CD84
AL590101.1	CD84
ALCAM	CD84
ANKRD33	CD84
ARHGAP15	CD84
ARRDC4	CD84
AZI1	CD84
BC042024	CD84
BC105019	CD84
BX537548	CD84
C10orf2	CD84
C14orf109	CD84
C1S	CD84
C2orf71	CD84
C3orf43	CD84
C4orf10	CD84
CAD	CD84
CALCOCO1	CD84
CBLC	CD84
CCDC58	CD84
CCNYL1	CD84
CDRT15	CD84
COL13A1	CD84
CRAMP1L	CD84
CSF1	CD84
DCLRE1C	CD84
ENTPD1	CD84
EXOC7	CD84
FBXL21	CD84
FLJ40434	CD84
GAB1	CD84
GCK	CD84
GLT8D1	CD84
GOSR2	CD84
GS1-466O4.2	CD84
ICT1	CD84
IGF2R	CD84
IGFBP3	CD84
KRT6B	CD84
KRT6C	CD84
LCK	CD84
LOC285768	CD84
LOC401431	CD84
LOC643008	CD84
MAPK7	CD84
MED21	CD84
MFI2	CD84
MGC16025	CD84
PGF	CD84
PLIN3	CD84
POMZP3	CD84
PPARD	CD84
RBM38	CD84
RP1-102K2.6	CD84
RP11-10O22.1	CD84
RP11-135M8__A.1	CD84
RP11-191A15.4	CD84
RP11-268F1.3	CD84
RP11-339N8.1	CD84
RP11-354K1.3	CD84
RP11-468H14.1	CD84
RP11-474J18.1	CD84
RP11-547C13.1	CD84
RP11-701P16.4	CD84
RP11-90M5.4	CD84
RP4-764D2.1	CD84
RPUSD1	CD84
S100A7	CD84
SLC38A10	CD84
SRBD1	CD84
STAP2	CD84
SUMF2	CD84
TRPC7	CD84
UBE2D3	CD84
VPS16	CD84
XPC	CD84
ZAP70	CD84
ZC3HAV1	CD84
ZFP64	CD84
AKT1	CDRT15
ANKRD33	CDRT15
AZI1	CDRT15
BEAN	CDRT15
C10orf2	CDRT15
CALCOCO1	CDRT15
CBLC	CDRT15
COL13A1	CDRT15
CSF1	CDRT15
CSRP2BP	CDRT15
DCLRE1C	CDRT15
ENTPD1	CDRT15
EXOC7	CDRT15
GAB1	CDRT15
GCK	CDRT15
GHRL	CDRT15
GOSR2	CDRT15
MAPK7	CDRT15
PCDHA6	CDRT15
PLIN3	CDRT15
PPARD	CDRT15
RBM38	CDRT15
RP11-701P16.4	CDRT15
STAP2	CDRT15
SUMF2	CDRT15
TRPC7	CDRT15
ZC3HAV1	CDRT15
AKT1	COL13A1
ANKRD33	COL13A1
AZI1	COL13A1
BEAN	COL13A1
C10orf2	COL13A1
CBLC	COL13A1
CSRP2BP	COL13A1
DCLRE1C	COL13A1
ENTPD1	COL13A1
EXOC7	COL13A1
GAB1	COL13A1
GCK	COL13A1
GHRL	COL13A1
GOSR2	COL13A1
PCDHA6	COL13A1
PLIN3	COL13A1
PPARD	COL13A1
RBM38	COL13A1
RP11-701P16.4	COL13A1
STAP2	COL13A1
SUMF2	COL13A1
TRPC7	COL13A1
ZC3HAV1	COL13A1
43352	CRAMP1L
AC007271.3	CRAMP1L
AC010733.7	CRAMP1L
AC011718.3	CRAMP1L
AC012087.1	CRAMP1L
AC015922.1	CRAMP1L
AC017104.6	CRAMP1L
AC022311.1	CRAMP1L
AC073321.3	CRAMP1L
AC092373.1	CRAMP1L
[truncated: 3,928 more rows]
