# Supplementary material for: Analyzing the lncRNA, miRNA, and mRNA-associated ceRNA networks to reveal potential prognostic biomarkers for glioblastoma multiforme
Source: Cancer Cell Int. 2020 Aug 15;20:393. doi: 10.1186/s12935-020-01488-1 (PMC7429694; doi:10.1186/s12935-020-01488-1)
Supplement: Supplementary file 5 — Additional file 5: Table S4. The node degree of lncRNAs and mRNAs in Pink module. [file 12935_2020_1488_MOESM5_ESM.xlsx]

## Sheet: degree
Gene	Degree
EXOC7	122
RP11-268F1.3	121
COL13A1	121
KRT6B	119
AL031123.1	119
RP11-547C13.1	119
C2orf71	118
LOC285768	118
AK293020	118
ACSM2A	118
PLIN3	117
uc.156	117
CDRT15	116
AKT1	116
AZI1	116
MAPK7	116
FBXL21	116
ZFP64	116
AC022311.1	115
MFI2	115
LOC401431	115
LOC348926	115
CRAMP1L	115
lincRNA-GPC4	115
RBM38	114
MED21	114
GLT8D1	114
CSF1	113
PGF	113
KRT6C	113
CAD	113
IGF2R	113
C10orf2	112
CBLC	112
RP11-90M5.4	112
UBE2D3	111
VPS16	111
XPC	111
ARRDC4	111
AC007271.3	110
DCLRE1C	110
SRBD1	110
STAP2	110
ENTPD1	110
IGFBP3	110
RP11-339N8.1	110
ZC3HAV1	109
ARHGAP15	109
AC012087.1	109
RP4-764D2.1	108
S100A7	107
GOSR2	106
ZAP70	106
BX537548	105
CCNYL1	105
AC073321.3	105
ICT1	104
RPUSD1	104
GS1-466O4.2	103
AL590101.1	102
FLJ40434	102
C3orf43	101
CD84	101
MGC16025	100
SUMF2	99
BC105019	99
RP11-135M8__A.1	98
LCK	98
PPARD	97
C4orf10	97
CALCOCO1	96
AK097820	94
RP11-701P16.4	93
lincRNA-CSNK1A1	93
BC042024	92
GCK	91
GAB1	87
RP11-474J18.1	87
RP11-10O22.1	87
AC015922.1	86
TRPC7	86
43352	85
RP11-191A15.4	83
ALCAM	83
CCDC58	82
LOC643008	81
AL137798.1	81
AL138781.1	80
AC011718.3	79
RP11-468H14.1	78
C14orf109	78
CSRP2BP	77
BEAN	76
SLC38A10	75
C1S	73
PCDHA6	73
C5orf25	69
RP1-102K2.6	68
RP11-354K1.3	68
GHRL	65
PRPF3	64
HSD3B7	64
ANKRD33	63
PRSS8	62
C15orf21	62
AC017104.6	61
lincRNA-AMOTL1-2	60
AC092373.1	59
KCNA4	59
POMZP3	51
AC010733.7	46
RBM33	45
C21orf96	44
AGAP7	43
lincRNA-CDH11-3	39
RBBP5	37
AC008894.1	34
LSP1	33
HELZ	32
SFRS4	31
GS1-179L18.1	29
RP11-950K24.1	29
RP11-72M14.1	28
PAK7	27
AC133528.2	27
NM_018952	27
AC006156.5	24
AC006335.5	24
lincRNA-COL6A3-4	24
SCYL2	24
AC092168.4	23
AC006986.2	22
RP11-100N20.1	21
RP11-241F15.11	21
RP11-298O21.5	20
BC042893	19
RP11-259P15.2	18
FAM69B	17
BC038542	17
LGI1	17
SEC14L1	16
NOL8	15
UBDP1	15
NUDT8	14
GNG13	14
FAM131A	13
TSPAN31	12
AC095032.1	11
FAM175B	10
lincRNA-KCNK9-1	10
lincRNA-FRMD1-3	10
FAM120A	10
ST14	9
FEZF1	9
uc.254	9
LOC100130691	8
lincRNA-PLXDC2-1	6
AC007682.1	5
ZSWIM5	5
TRY6	4
PARP16	3
NIPAL3	3
STMN2	2
CDK4	1
RP11-763B22.4	1
PJA2	1
