# Supplementary material for: Analyzing the lncRNA, miRNA, and mRNA-associated ceRNA networks to reveal potential prognostic biomarkers for glioblastoma multiforme
Source: Cancer Cell Int. 2020 Aug 15;20:393. doi: 10.1186/s12935-020-01488-1 (PMC7429694; doi:10.1186/s12935-020-01488-1)
Supplement: Supplementary file 7 — Additional file 7: Table S5. The lncRNA-miRNA-mRNA ceRNA network. [file 12935_2020_1488_MOESM7_ESM.xlsx]

## Sheet: Sheet1
miRNA	mRNA/lncRNA
hsa-miR-874-3p	AKT1
hsa-miR-874-3p	ALCAM
hsa-miR-874-3p	ARRDC4
hsa-miR-874-3p	C1S
hsa-miR-874-3p	C2orf71
hsa-miR-874-3p	CAD
hsa-miR-874-3p	CALCOCO1
hsa-miR-874-3p	CCNYL1
hsa-miR-874-3p	CSF1
hsa-miR-874-3p	ENTPD1
hsa-miR-874-3p	GCK
hsa-miR-874-3p	GHRL
hsa-miR-874-3p	GOSR2
hsa-miR-874-3p	IGF2R
hsa-miR-874-3p	IGFBP3
hsa-miR-874-3p	KCNA4
hsa-miR-874-3p	KRT6B
hsa-miR-874-3p	KRT6C
hsa-miR-874-3p	LCK
hsa-miR-874-3p	PCDHA6
hsa-miR-874-3p	PGF
hsa-miR-874-3p	PLIN3
hsa-miR-874-3p	POMZP3
hsa-miR-874-3p	PPARD
hsa-miR-874-3p	PRPF3
hsa-miR-874-3p	RBM38
hsa-miR-874-3p	RP11-90M5.4
hsa-miR-874-3p	SLC38A10
hsa-miR-874-3p	SRBD1
hsa-miR-874-3p	STAP2
hsa-miR-874-3p	SUMF2
hsa-miR-874-3p	UBE2D3
hsa-miR-874-3p	VPS16
hsa-miR-874-3p	XPC
hsa-miR-874-3p	ZAP70
hsa-miR-874-3p	ZC3HAV1
hsa-miR-874-3p	ZFP64
hsa-miR-584-3p	ACSM2A
hsa-miR-584-3p	AKT1
hsa-miR-584-3p	ALCAM
hsa-miR-584-3p	ANKRD33
hsa-miR-584-3p	ARHGAP15
hsa-miR-584-3p	C10orf2
hsa-miR-584-3p	C1S
hsa-miR-584-3p	C2orf71
hsa-miR-584-3p	CAD
hsa-miR-584-3p	CALCOCO1
hsa-miR-584-3p	CCDC58
hsa-miR-584-3p	CCNYL1
hsa-miR-584-3p	CD84
hsa-miR-584-3p	COL13A1
hsa-miR-584-3p	CSF1
hsa-miR-584-3p	DCLRE1C
hsa-miR-584-3p	ENTPD1
hsa-miR-584-3p	EXOC7
hsa-miR-584-3p	GAB1
hsa-miR-584-3p	GCK
hsa-miR-584-3p	GHRL
hsa-miR-584-3p	GLT8D1
hsa-miR-584-3p	GOSR2
hsa-miR-584-3p	HSD3B7
hsa-miR-584-3p	IGF2R
hsa-miR-584-3p	KRT6B
hsa-miR-584-3p	KRT6C
hsa-miR-584-3p	LCK
hsa-miR-584-3p	MAPK7
hsa-miR-584-3p	PCDHA6
hsa-miR-584-3p	PLIN3
hsa-miR-584-3p	PPARD
hsa-miR-584-3p	PRPF3
hsa-miR-584-3p	PRSS8
hsa-miR-584-3p	RBM38
hsa-miR-584-3p	RP11-90M5.4
hsa-miR-584-3p	RPUSD1
hsa-miR-584-3p	SLC38A10
hsa-miR-584-3p	SRBD1
hsa-miR-584-3p	STAP2
hsa-miR-584-3p	SUMF2
hsa-miR-584-3p	UBE2D3
hsa-miR-584-3p	VPS16
hsa-miR-584-3p	XPC
hsa-miR-584-3p	ZAP70
hsa-miR-584-3p	ZC3HAV1
hsa-miR-584-3p	ZFP64
hsa-miR-346	RP11-547C13.1
hsa-miR-346	ACSM2A
hsa-miR-346	AKT1
hsa-miR-346	ALCAM
hsa-miR-346	C1S
hsa-miR-346	C2orf71
hsa-miR-346	CAD
hsa-miR-346	CALCOCO1
hsa-miR-346	CBLC
hsa-miR-346	CCDC58
hsa-miR-346	CCNYL1
hsa-miR-346	CD84
hsa-miR-346	CDRT15
hsa-miR-346	COL13A1
hsa-miR-346	CSF1
hsa-miR-346	DCLRE1C
hsa-miR-346	EXOC7
hsa-miR-346	FAM131A
hsa-miR-346	GAB1
hsa-miR-346	GCK
hsa-miR-346	GHRL
hsa-miR-346	GLT8D1
hsa-miR-346	GOSR2
hsa-miR-346	HSD3B7
hsa-miR-346	ICT1
hsa-miR-346	IGF2R
hsa-miR-346	IGFBP3
hsa-miR-346	KCNA4
hsa-miR-346	KRT6B
hsa-miR-346	LCK
hsa-miR-346	MAPK7
hsa-miR-346	MED21
hsa-miR-346	PCDHA6
hsa-miR-346	PGF
hsa-miR-346	PLIN3
hsa-miR-346	POMZP3
hsa-miR-346	PPARD
hsa-miR-346	PRSS8
hsa-miR-346	RBM33
hsa-miR-346	RBM38
hsa-miR-346	RPUSD1
hsa-miR-346	S100A7
hsa-miR-346	SLC38A10
hsa-miR-346	STAP2
hsa-miR-346	SUMF2
hsa-miR-346	TRPC7
hsa-miR-346	UBE2D3
hsa-miR-346	VPS16
hsa-miR-346	XPC
hsa-miR-346	ZAP70
hsa-miR-346	ZC3HAV1
hsa-miR-346	ZFP64
hsa-miR-132-3p	RP11-268F1.3
hsa-miR-132-3p	AKT1
hsa-miR-132-3p	ALCAM
hsa-miR-132-3p	ARRDC4
hsa-miR-132-3p	C1S
hsa-miR-132-3p	C2orf71
hsa-miR-132-3p	CALCOCO1
hsa-miR-132-3p	CCNYL1
hsa-miR-132-3p	CD84
hsa-miR-132-3p	COL13A1
hsa-miR-132-3p	CSF1
hsa-miR-132-3p	DCLRE1C
hsa-miR-132-3p	EXOC7
hsa-miR-132-3p	FAM131A
hsa-miR-132-3p	GAB1
hsa-miR-132-3p	GCK
hsa-miR-132-3p	GLT8D1
hsa-miR-132-3p	GOSR2
hsa-miR-132-3p	HSD3B7
hsa-miR-132-3p	ICT1
hsa-miR-132-3p	IGF2R
hsa-miR-132-3p	IGFBP3
hsa-miR-132-3p	KCNA4
hsa-miR-132-3p	KRT6B
hsa-miR-132-3p	KRT6C
hsa-miR-132-3p	LCK
hsa-miR-132-3p	MAPK7
hsa-miR-132-3p	MED21
hsa-miR-132-3p	PCDHA6
hsa-miR-132-3p	POMZP3
hsa-miR-132-3p	PPARD
hsa-miR-132-3p	PRSS8
hsa-miR-132-3p	RBM33
hsa-miR-132-3p	RBM38
hsa-miR-132-3p	SLC38A10
hsa-miR-132-3p	SRBD1
hsa-miR-132-3p	TRPC7
hsa-miR-132-3p	UBE2D3
hsa-miR-132-3p	VPS16
hsa-miR-132-3p	XPC
hsa-miR-132-3p	ZC3HAV1
hsa-miR-132-3p	ZFP64
hsa-miR-381-3p	AKT1
hsa-miR-381-3p	ALCAM
hsa-miR-381-3p	C2orf71
hsa-miR-381-3p	CAD
hsa-miR-381-3p	CCNYL1
hsa-miR-381-3p	CD84
hsa-miR-381-3p	COL13A1
hsa-miR-381-3p	CSF1
hsa-miR-381-3p	ENTPD1
hsa-miR-381-3p	EXOC7
hsa-miR-381-3p	GLT8D1
hsa-miR-381-3p	GOSR2
hsa-miR-381-3p	HSD3B7
hsa-miR-381-3p	IGF2R
hsa-miR-381-3p	KCNA4
hsa-miR-381-3p	LCK
hsa-miR-381-3p	MAPK7
hsa-miR-381-3p	MED21
hsa-miR-381-3p	PCDHA6
hsa-miR-381-3p	PGF
hsa-miR-381-3p	PLIN3
hsa-miR-381-3p	POMZP3
hsa-miR-381-3p	RBM33
hsa-miR-381-3p	RBM38
hsa-miR-381-3p	SCYL2
hsa-miR-381-3p	SLC38A10
hsa-miR-381-3p	SUMF2
hsa-miR-381-3p	TRPC7
hsa-miR-381-3p	VPS16
hsa-miR-381-3p	RP11-268F1.3
