# Supplementary material for: Analyzing the lncRNA, miRNA, and mRNA-associated ceRNA networks to reveal potential prognostic biomarkers for glioblastoma multiforme
Source: Cancer Cell Int. 2020 Aug 15;20:393. doi: 10.1186/s12935-020-01488-1 (PMC7429694; doi:10.1186/s12935-020-01488-1)
Supplement: Supplementary file 8 — Additional file 8: Table S6. GO and KEGG enrichment for the mRNAs involved in the ceRNA network. [file 12935_2020_1488_MOESM8_ESM.xlsx]

## Sheet: Sheet1
Category	Term	Count	%	PValue	Genes	List Total	Pop Hits	Pop Total	Fold Enrichment	Bonferroni	Benjamini	FDR
KEGG_PATHWAY	hsa04660:T cell receptor signaling pathway	4	0.0482917	0.00582936	AKT1, CBLC, LCK, ZAP70	26	103	6910	10.3211	0.477407	0.477407	6.40231
KEGG_PATHWAY	hsa05340:Primary immunodeficiency	3	0.0362188	0.00656783	DCLRE1C, LCK, ZAP70	26	34	6910	23.4502	0.518781	0.306301	7.18612
KEGG_PATHWAY	hsa04014:Ras signaling pathway	5	0.0603646	0.0082083	AKT1, PGF, CSF1, GAB1, ZAP70	26	226	6910	5.87985	0.599436	0.262848	8.90594
KEGG_PATHWAY	hsa04910:Insulin signaling pathway	4	0.0482917	0.0129978	AKT1, CBLC, EXOC7, GCK	26	138	6910	7.70346	0.765949	0.304451	13.7622
KEGG_PATHWAY	hsa04012:ErbB signaling pathway	3	0.0362188	0.0389784	AKT1, CBLC, GAB1	26	87	6910	9.16446	0.987884	0.58631	36.234
KEGG_PATHWAY	hsa04722:Neurotrophin signaling pathway	3	0.0362188	0.0692268	AKT1, GAB1, MAPK7	26	120	6910	6.64423	0.999652	0.734777	55.598
KEGG_PATHWAY	hsa04380:Osteoclast differentiation	3	0.0362188	0.0806095	AKT1, CSF1, LCK	26	131	6910	6.08632	0.999911	0.736237	61.3699
Category	Term	Count	%	PValue	Genes	List Total	Pop Hits	Pop Total	Fold Enrichment	Bonferroni	Benjamini	FDR
GOTERM_BP_DIRECT	GO:0045087~innate immune response	7	0.0845104	0.00248851	CD84, ZC3HAV1, S100A7, CSF1, LCK, ZAP70, C1S	55	430	16792	4.97015	0.732346	0.732346	3.55184
GOTERM_BP_DIRECT	GO:0030154~cell differentiation	7	0.0845104	0.00354844	AKT1, PPARD, PGF, COL13A1, CSF1, RBM38, MAPK7	55	462	16792	4.6259	0.84748	0.609463	5.02871
GOTERM_BP_DIRECT	GO:0015758~glucose transport	3	0.0362188	0.00502792	AKT1, PPARD, GCK	55	33	16792	27.7554	0.930503	0.588862	7.05498
GOTERM_BP_DIRECT	GO:0032024~positive regulation of insulin secretion	3	0.0362188	0.00768141	PPARD, GCK, GHRL	55	41	16792	22.3397	0.983078	0.639329	10.5886
GOTERM_BP_DIRECT	GO:0031100~organ regeneration	3	0.0362188	0.0100027	PGF, IGF2R, CAD	55	47	16792	19.4878	0.995098	0.654793	13.5769
GOTERM_BP_DIRECT	GO:0002250~adaptive immune response	4	0.0482917	0.0119875	CD84, ALCAM, DCLRE1C, ZAP70	55	148	16792	8.2516	0.998304	0.65468	16.058
GOTERM_BP_DIRECT	GO:0006006~glucose metabolic process	3	0.0362188	0.0196399	AKT1, PPARD, GHRL	55	67	16792	13.6706	0.999972	0.776644	25.0164
GOTERM_BP_DIRECT	GO:0014066~regulation of phosphatidylinositol 3-kinase signaling	3	0.0362188	0.0260846	AKT1, GAB1, LCK	55	78	16792	11.7427	0.999999	0.825833	31.8618
GOTERM_BP_DIRECT	GO:0050728~negative regulation of inflammatory response	3	0.0362188	0.0267078	PPARD, GHRL, MAPK7	55	79	16792	11.594	0.999999	0.796313	32.4919
GOTERM_BP_DIRECT	GO:0007169~transmembrane receptor protein tyrosine kinase signaling pathway	3	0.0362188	0.038189	CSF1, LCK, ZAP70	55	96	16792	9.54091	1	0.872518	43.1729
GOTERM_BP_DIRECT	GO:0042593~glucose homeostasis	3	0.0362188	0.041867	AKT1, GCK, ACSM2A	55	101	16792	9.06859	1	0.872136	46.2469
GOTERM_BP_DIRECT	GO:1902176~oxidative stress-induced intrinsic apoptotic signaling pathway	2	0.0241458	0.0441091	AKT1, MAPK7	55	14	16792	43.6156	1	0.863122	48.044
GOTERM_BP_DIRECT	GO:0014912~negative regulation of smooth muscle cell migration	2	0.0241458	0.0441091	PPARD, IGFBP3	55	14	16792	43.6156	1	0.863122	48.044
GOTERM_BP_DIRECT	GO:0048009~insulin-like growth factor receptor signaling pathway	2	0.0241458	0.0441091	AKT1, IGF2R	55	14	16792	43.6156	1	0.863122	48.044
GOTERM_BP_DIRECT	GO:0048015~phosphatidylinositol-mediated signaling	3	0.0362188	0.0456729	AKT1, GAB1, LCK	55	106	16792	8.64082	1	0.850777	49.2641
GOTERM_BP_DIRECT	GO:0032270~positive regulation of cellular protein metabolic process	2	0.0241458	0.0471856	AKT1, CSF1	55	15	16792	40.7079	1	0.839005	50.419
GOTERM_BP_DIRECT	GO:0045725~positive regulation of glycogen biosynthetic process	2	0.0241458	0.0471856	AKT1, GCK	55	15	16792	40.7079	1	0.839005	50.419
GOTERM_BP_DIRECT	GO:0030168~platelet activation	3	0.0362188	0.0528301	AKT1, TRPC7, LCK	55	115	16792	7.96458	1	0.852535	54.5157
GOTERM_BP_DIRECT	GO:0006468~protein phosphorylation	5	0.0603646	0.0586292	AKT1, SCYL2, LCK, ZAP70, IGFBP3	55	456	16792	3.34769	1	0.864336	58.3947
GOTERM_BP_DIRECT	GO:0010765~positive regulation of sodium ion transport	2	0.0241458	0.0593949	PRSS8, AKT1	55	19	16792	32.1378	1	0.851236	58.8832
GOTERM_BP_DIRECT	GO:0046697~decidualization	2	0.0241458	0.0624231	PPARD, GHRL	55	20	16792	30.5309	1	0.849577	60.7633
GOTERM_BP_DIRECT	GO:0048662~negative regulation of smooth muscle cell proliferation	2	0.0241458	0.0892502	PPARD, IGFBP3	55	29	16792	21.0558	1	0.92594	74.2548
GOTERM_BP_DIRECT	GO:0030217~T cell differentiation	2	0.0241458	0.0921841	LCK, ZAP70	55	30	16792	20.3539	1	0.922546	75.4327
Category	Term	Count	%	PValue	Genes	List Total	Pop Hits	Pop Total	Fold Enrichment	Bonferroni	Benjamini	FDR
GOTERM_CC_DIRECT	GO:0001772~immunological synapse	3	0.0362188	0.00471592	ALCAM, LCK, ZAP70	56	34	18224	28.7143	0.394118	0.394118	5.16604
GOTERM_CC_DIRECT	GO:0070062~extracellular exosome	16	0.193167	0.0169785	KRT6C, KRT6B, S100A7, CSF1, CAD, C1S, ALCAM, CD84, PRSS8, CBLC, UBE2D3, XPC, IGF2R, LCK, ENTPD1, IGFBP3	56	2811	18224	1.85231	0.837191	0.596504	17.4819
GOTERM_CC_DIRECT	GO:0030424~axon	4	0.0482917	0.0294278	ALCAM, KCNA4, GHRL, VPS16	56	222	18224	5.86358	0.957835	0.651943	28.4781
GOTERM_CC_DIRECT	GO:0005770~late endosome	3	0.0362188	0.0524449	ZC3HAV1, IGF2R, VPS16	56	122	18224	8.00234	0.996688	0.760107	45.3641
GOTERM_CC_DIRECT	GO:0042101~T cell receptor complex	2	0.0241458	0.0529767	ALCAM, ZAP70	56	18	18224	36.1587	0.996879	0.684611	45.7071
GOTERM_CC_DIRECT	GO:0005829~cytosol	16	0.193167	0.0628734	EXOC7, S100A7, STAP2, CAD, ARHGAP15, AKT1, UBE2D3, ANKRD33, GCK, GAB1, PLIN3, LCK, ZAP70, GOSR2, RBM38, MAPK7	56	3315	18224	1.5707	0.998975	0.682481	51.7444
GOTERM_CC_DIRECT	GO:0098794~postsynapse	2	0.0241458	0.0643696	AKT1, GHRL	56	22	18224	29.5844	0.999135	0.634879	52.6019
GOTERM_CC_DIRECT	GO:0005911~cell-cell junction	3	0.0362188	0.09511	AKT1, COL13A1, ZAP70	56	172	18224	5.67608	0.999975	0.733992	67.4193
Category	Term	Count	%	PValue	Genes	List Total	Pop Hits	Pop Total	Fold Enrichment	Bonferroni	Benjamini	FDR
GOTERM_MF_DIRECT	GO:0005515~protein binding	40	0.482917	0.0010927	KRT6C, PPARD, ZFP64, KRT6B, EXOC7, ZC3HAV1, S100A7, HSD3B7, PGF, CSF1, KCNA4, C1S, MED21, CALCOCO1, AKT1, PRSS8, ALCAM, UBE2D3, GAB1, PLIN3, ZAP70, VPS16, ENTPD1, COL13A1, STAP2, TRPC7, PRPF3, ARRDC4, CD84, DCLRE1C, XPC, GCK, SCYL2, IGF2R, LCK, CCNYL1, GHRL, GOSR2, MAPK7, IGFBP3	54	8785	16881	1.42339	0.153108	0.153108	1.30005
GOTERM_MF_DIRECT	GO:0005524~ATP binding	11	0.132802	0.0166201	AKT1, UBE2D3, GCK, SCYL2, LCK, ACSM2A, ZAP70, CAD, MAPK7, ENTPD1, C10ORF2	54	1495	16881	2.30015	0.921722	0.720218	18.1759
GOTERM_MF_DIRECT	GO:0031995~insulin-like growth factor II binding	2	0.0241458	0.0248478	IGF2R, IGFBP3	54	8	16881	78.1528	0.978172	0.72053	26.0042
GOTERM_MF_DIRECT	GO:0042802~identical protein binding	6	0.0724375	0.0850019	AKT1, IGF2R, LCK, PRPF3, CAD, C1S	54	749	16881	2.50423	0.999999	0.965805	65.4667
